# Supplementary material for: Development of a Detailed Chemical Kinetic Model for 1-Methylnaphthalene
Source: Molecules. 2024 Nov 29;29(23):5660. doi: 10.3390/molecules29235660 (PMC11643561; doi:10.3390/molecules29235660)
Supplement: Supplementary file 1 [file molecules-29-05660-s001.zip]

Archive with 3 entries (3 files):
- 1-methylnaphthalene mechanism files/AMN-mechanism.txt
- 1-methylnaphthalene mechanism files/AMN-thermodynamics.txt
- 1-methylnaphthalene mechanism files/AMN-transport.txt
