# Supplementary material for: Development of a Detailed Chemical Kinetic Model for 1-Methylnaphthalene
Source: Molecules. 2024 Nov 29;29(23):5660. doi: 10.3390/molecules29235660 (PMC11643561; doi:10.3390/molecules29235660)
Supplement: Supplementary file 1 [file molecules-29-05660-s001.zip › 1-methylnaphthalene mechanism files/AMN-mechanism.txt]

! Published for 2,3,4-trimethylpentane(C8H18-234)
! "Title"
!\START_ELEMENTS_LIST
ELEMENTS
C
H
N
O
AR
HE
END  
!\END_ELEMENTS_LIST
!\START_SPECIES_LIST
SPECIES
!++++++++++++++++++++++++++++++++++++++++++++++++++++++++++++++++++++++++++++++++++++++++++++++++++++++++++++++++++++++++++++++++++++++++++++++++++++++++++++++
!\SPECIES_MODULE: DILUENTS
!++++++++++++++++++++++++++++++++++++++++++++++++++++++++++++++++++++++++++++++++++++++++++++++++++++++++++++++++++++++++++++++++++++++++++++++++++++++++++++++
!------------------------------------------------------------------------------
!\SUBMECH: UNDEFINED
!------------------------------------------------------------------------------
!\UNDEFINED
AR
N2
HE
!------------------------------------------------------------------------------
!++++++++++++++++++++++++++++++++++++++++++++++++++++++++++++++++++++++++++++++++++++++++++++++++++++++++++++++++++++++++++++++++++++++++++++++++++++++++++++++
!\END_SPECIES_MODULE: DILUENTS
!++++++++++++++++++++++++++++++++++++++++++++++++++++++++++++++++++++++++++++++++++++++++++++++++++++++++++++++++++++++++++++++++++++++++++++++++++++++++++++++
!++++++++++++++++++++++++++++++++++++++++++++++++++++++++++++++++++++++++++++++++++++++++++++++++++++++++++++++++++++++++++++++++++++++++++++++++++++++++++++++
!\SPECIES_MODULE: H2_O2
!++++++++++++++++++++++++++++++++++++++++++++++++++++++++++++++++++++++++++++++++++++++++++++++++++++++++++++++++++++++++++++++++++++++++++++++++++++++++++++++
!------------------------------------------------------------------------------
!\SUBMECH: H2
!------------------------------------------------------------------------------
!\PYROSPEC
H2
H
!------------------------------------------------------------------------------
!------------------------------------------------------------------------------
!\SUBMECH: O2
!------------------------------------------------------------------------------
!\PYROSPEC
O2
O
!------------------------------------------------------------------------------
!------------------------------------------------------------------------------
!\SUBMECH: H2O
!------------------------------------------------------------------------------
!\PYROSPEC
H2O
OH
OHV
!------------------------------------------------------------------------------
!------------------------------------------------------------------------------
!\SUBMECH: H2O2
!------------------------------------------------------------------------------
!\PYROSPEC
H2O2
HO2
!------------------------------------------------------------------------------
!++++++++++++++++++++++++++++++++++++++++++++++++++++++++++++++++++++++++++++++++++++++++++++++++++++++++++++++++++++++++++++++++++++++++++++++++++++++++++++++
!\END_SPECIES_MODULE: H2_O2
!++++++++++++++++++++++++++++++++++++++++++++++++++++++++++++++++++++++++++++++++++++++++++++++++++++++++++++++++++++++++++++++++++++++++++++++++++++++++++++++
!++++++++++++++++++++++++++++++++++++++++++++++++++++++++++++++++++++++++++++++++++++++++++++++++++++++++++++++++++++++++++++++++++++++++++++++++++++++++++++++
!\SPECIES_MODULE: C1
!++++++++++++++++++++++++++++++++++++++++++++++++++++++++++++++++++++++++++++++++++++++++++++++++++++++++++++++++++++++++++++++++++++++++++++++++++++++++++++++
!------------------------------------------------------------------------------
!\SUBMECH: CO
!------------------------------------------------------------------------------
!\HTOXID
HOCO
!\PYROSPEC
CO
CO2
!------------------------------------------------------------------------------
!------------------------------------------------------------------------------
!\SUBMECH: CH4
!------------------------------------------------------------------------------
!\LTOXID
CH3O2H
CH3O2
CH2O2H
!\PYROSPEC
CH4
CH3
CH2
CH2(S)
C
CH
CHV
!------------------------------------------------------------------------------
!------------------------------------------------------------------------------
!\SUBMECH: CH3OH
!------------------------------------------------------------------------------
!\PYROSPEC
CH3OH
CH3O
CH2OH
!------------------------------------------------------------------------------
!------------------------------------------------------------------------------
!\SUBMECH: CH2O
!------------------------------------------------------------------------------
!\LTOXID
HO2CHO
HOCH2O2H
HOCH2O2
OCH2O2H
HOCH2O
O2CHO
HOCHO
OCHO
!\PYROSPEC
CH2O
HCO
HCOH
C3H6O3
!------------------------------------------------------------------------------
!++++++++++++++++++++++++++++++++++++++++++++++++++++++++++++++++++++++++++++++++++++++++++++++++++++++++++++++++++++++++++++++++++++++++++++++++++++++++++++++
!\END_SPECIES_MODULE: C1
!++++++++++++++++++++++++++++++++++++++++++++++++++++++++++++++++++++++++++++++++++++++++++++++++++++++++++++++++++++++++++++++++++++++++++++++++++++++++++++++
!++++++++++++++++++++++++++++++++++++++++++++++++++++++++++++++++++++++++++++++++++++++++++++++++++++++++++++++++++++++++++++++++++++++++++++++++++++++++++++++
!\SPECIES_MODULE: C2
!++++++++++++++++++++++++++++++++++++++++++++++++++++++++++++++++++++++++++++++++++++++++++++++++++++++++++++++++++++++++++++++++++++++++++++++++++++++++++++++
!------------------------------------------------------------------------------
!\SUBMECH: C2H6
!------------------------------------------------------------------------------
!\LTOXID
C2H5O2H
C2H5O2
!\PYROSPEC
C2H6
C2H5
!------------------------------------------------------------------------------
!------------------------------------------------------------------------------
!\SUBMECH: C2H4
!------------------------------------------------------------------------------
!\HTOXID
CHOCHO
C2H3OOH
C2H3OO
CHCHO
!\PYROSPEC
C2H4
C2H3
!------------------------------------------------------------------------------
!------------------------------------------------------------------------------
!\SUBMECH: C2H2
!------------------------------------------------------------------------------
!\HTOXID
C2O
!\PYROSPEC

C2H2
C2H
H2CC
C2
!------------------------------------------------------------------------------
!------------------------------------------------------------------------------
!\SUBMECH: C2H5OH
!------------------------------------------------------------------------------
!\LTOXID
O2C2H4OH
C2H4O2H
C2H4O1-2
C2H3O1-2
!\PYROSPEC
C2H5OH
C2H5O
PC2H4OH
SC2H4OH
!------------------------------------------------------------------------------
!------------------------------------------------------------------------------
!\SUBMECH: CH3CHO
!------------------------------------------------------------------------------
!\LTOXID
O2CH2CHO
HO2CH2CO
CH2CO2

CH3CHOHOJ   !C([O])(O)C, InChI=1S/C2H5O2/c1-2(3)4/h2-3H,1H3

!\PYROSPEC
CH3CHO
CH3CO
CH2CHO
!------------------------------------------------------------------------------
!------------------------------------------------------------------------------
!\SUBMECH: C2H3OH
!------------------------------------------------------------------------------
!\LTOXID
CH2COHCO
!\PYROSPEC
C2H3OH
C2H2OH
SC2H2OH
!------------------------------------------------------------------------------
!------------------------------------------------------------------------------
!\SUBMECH: CH2CO
!------------------------------------------------------------------------------
!\PYROSPEC
CH2CO
HCCO
HCCOH
CH2COOH
CH3CCO
CH3COH
!------------------------------------------------------------------------------
!------------------------------------------------------------------------------
!\SUBMECH: ACID
!------------------------------------------------------------------------------
!\PYROSPEC
CH3CO3H
CH3CO3
CH3CO2
!------------------------------------------------------------------------------
!------------------------------------------------------------------------------
!\SUBMECH: CH3OCH3
!------------------------------------------------------------------------------
!\LTOXID
CH3OCH2O2H
CH3OCH2O2
CH2OCH2O2H
O2CH2OCH2O2H
HO2CH2OCHO
OCH2OCHO
HOCH2OCO
!DONG 0423!CH3OCH2OH
CH3OCH2O
!\PYROSPEC
CH3OCH3
CH3OCH2
!------------------------------------------------------------------------------
!------------------------------------------------------------------------------
!\SUBMECH: CH3OCHO
!------------------------------------------------------------------------------
!\PYROSPEC
CH3OCHO
CH3OCO
CH2OCHO
!------------------------------------------------------------------------------
!++++++++++++++++++++++++++++++++++++++++++++++++++++++++++++++++++++++++++++++++++++++++++++++++++++++++++++++++++++++++++++++++++++++++++++++++++++++++++++++
!\END_SPECIES_MODULE: C2
!++++++++++++++++++++++++++++++++++++++++++++++++++++++++++++++++++++++++++++++++++++++++++++++++++++++++++++++++++++++++++++++++++++++++++++++++++++++++++++++
!++++++++++++++++++++++++++++++++++++++++++++++++++++++++++++++++++++++++++++++++++++++++++++++++++++++++++++++++++++++++++++++++++++++++++++++++++++++++++++++
!\SPECIES_MODULE: C3
!++++++++++++++++++++++++++++++++++++++++++++++++++++++++++++++++++++++++++++++++++++++++++++++++++++++++++++++++++++++++++++++++++++++++++++++++++++++++++++++
!------------------------------------------------------------------------------
!\SUBMECH: C3H8
!------------------------------------------------------------------------------
!\HTOXID
CH3COCH
CH2COCH2
CH3CCHO
CH2CCO
!\LTOXID
NC3H7O2H
NC3H7O2
IC3H7O2H
IC3H7O2
C3H6OOH1-2
C3H6OOH1-3
C3H6OOH2-1
C3H6OOH1-2O2
C3H6OOH1-3O2
C3H6OOH2-1O2
C3KET12
C3KET13
C3H51-2,3OOH
C3H5O1-2OOH-3
C3H6O1-2
C3H6O1-3
C3H5-SOOH
SC3H5OO
TC3H5OO
CH3COCHO
CH2CHOCHO
OCHCH2CH2O
CH2CHOCO
C3H52-1,3OOH
!\PYROSPEC
C3H8
IC3H7
NC3H7
!------------------------------------------------------------------------------
!------------------------------------------------------------------------------
!\SUBMECH: C3H6
!------------------------------------------------------------------------------
!\HTOXID
CH3CHCHO
CH3CHCO
C3H5O
CH2CHOCH2
CH2OOHCHCO  !O=C=CCOO, 
CH2OCHCO    !C([O])C=C=O, InChI=1S/C3H3O2/c4-2-1-3-5/h1H,2H2
!\LTOXID
AC4H7OOH
AC3H5OOH
!\PYROSPEC
C3H6
C3H5-A
C3H5-S
C3H5-T
CC3H6
CC3H5
!------------------------------------------------------------------------------
!------------------------------------------------------------------------------
!\SUBMECH: C3H4-AC3H4-P
!------------------------------------------------------------------------------
!\HTOXID
PC3H4OH-1
PC3H4OH-2
SC3H4OH
C3H3O
!C3H4O
!\LTOXID
C3H3O2H
C2HCHO
C3H5O31
C3H5O32
CH2CCH2OOH
CH2CHCH2OO
CH2COOHCHO
CH2COCHO
CH2COOHCH2OO
CH2COOCH2OOH
CH2COOHCH2OOH
CH2COOHCH2
C3H4O21-2 
CH2COOHCHOH
!\PYROSPEC
C3H4-P
C3H4-A
C3H3
CC3H4
C3H2
H2CCC(S)
C3H2(S)
C3H2C
!------------------------------------------------------------------------------
!------------------------------------------------------------------------------
!\SUBMECH: NC3H7OH
!------------------------------------------------------------------------------
!\LTOXID
C3H6OH-1O2
C3H6OH-3O2
!HOC3H6O2
C3H6OH-3OOH-1
C3H6OH-3OOH-1O2
C3OHKET3-1

TQJC3H6OH
TQC3H6OI
QC3H5OHP
TQC3H5OHI
QC3H5OHPO2
C3H4OHOOH1-3-2
C3H4OH1KT2-3
C(OH)CY(COC)
CCY(COC)OH
CY(COC)COH
IQJC3H6OH
IQC3H6OT
IQC3H5OHPJ
IQC3H5OHPJC
CY(CCOC)OH
CHOCOHCH3
TQC3H5OHIO2
TQC3H5OHIQ-I
TQC3H5OHIQ-P
C2H3COHOOH
COHOOHCY(COC)
OHCY(COCC)OOH
IQC3H5OHPJO2
IQC3H5OTQ-I
IQC3H5OHQ-SJ
CHOCOHCH2OOH
TQC3H5OHTO2
OHCOCOOHCH3
HO2CH2CHO
CJCYCCO
CCYCCJO
CH3OCHCH2
!\PYROSPEC
NC3H7OH
C3H6OH1-1
C3H6OH1-2
C3H6OH1-3
NC3H7O
C3H5OH
SC3H5OH
CH2CCH2OH
!------------------------------------------------------------------------------
!------------------------------------------------------------------------------
!\SUBMECH: IC3H7OH
!------------------------------------------------------------------------------
!\PYROSPEC
IC3H7OH
C3H6OH2-1
TC3H6OH
IC3H7O
IC3H5OH
!------------------------------------------------------------------------------
!------------------------------------------------------------------------------
!\SUBMECH: CH3COCH3
!------------------------------------------------------------------------------
!\LTOXID
CH3COCH2O2
CH3COCH2O
C3KET21
!\PYROSPEC
CH3COCH3
CH3COCH2
!------------------------------------------------------------------------------
!------------------------------------------------------------------------------
!\SUBMECH: C2H3CHO
!------------------------------------------------------------------------------
!\PYROSPEC
C2H3CHO
C2H3CO

C3H4OH1-OO3
CH2OHCHCHO  !C(O)[CH]C(=O)	InChI=1S/C3H5O2/c4-2-1-3-5/h1-2,5H,3H2
CH2OHCH(OO)CHO  !C(O)C(O[O])C(=O)	InChI=1S/C3H5O4/c4-1-3(2-5)7-6/h1,3,5H,2H2
CH2OHCH(OOH)CO  !C(O)C(OO)[C](=O)	InChI=1S/C3H5O4/c4-1-3(2-5)7-6/h3-4,6H,1H2
CH2OCH(OOH)CHO  !C([O])C(OO)C(=O), InChI=1S/C3H5O4/c4-1-3(2-5)7-6/h1,3,6H,2H2

C2H3CHOHOJ !C=CC([O])(O), InChI=1S/C3H6O2/c1-2-3(4)5/h2-5H,1H2
C2H3COOH !C=CC(=O)(O), InChI=1S/C3H4O2/c1-2-3(4)5/h2H,1H2,(H,4,5)

!------------------------------------------------------------------------------
!------------------------------------------------------------------------------
!\SUBMECH: C2H5CHO
!------------------------------------------------------------------------------
!\LTOXID
QCH3CHCO3H
CH3#CHCOO#
QCH2CH2CO3H
!CCH2COOCH2#
!O2CH2CH2CO3H
!C2H5CO2
!CH3CH(OO)CO3H
!CH2CH(OOH)CO3H
!KCH3COCO3H
!HO2CH2CH2CO3
!cCH2OCH#CO3H
!CH3CH(OOH)CO3
!KCHOCH2CO3H
CH3CH(OO)CHO
!QCH2CH(OOH)CHO
QCH3CH(OOH)CO
!O2CH2CH(OOH)CHO
!KHO2CH2COCHO
!HO2CH2CH(OOH)CO
!HO2CH2cCHOCO#
!HO2CH2CH(OO)CHO
!HCOCH(OOH)CHO
O2CH2CH2CHO
QHO2CH2CH2CO
QHO2CH2CHCHO
CCY(CCOO)
CY(CCCOO)
CY(CCO)CO
CYC2H3OCHO
!\PYROSPEC
C2H5CHO
C2H5CO
CH2CH2CHO
CH2CHCHOH
CH3C(OH)CH
!C2H5CO3
!C2H5CO3H
C2H3COCH2
!------------------------------------------------------------------------------
!++++++++++++++++++++++++++++++++++++++++++++++++++++++++++++++++++++++++++++++++++++++++++++++++++++++++++++++++++++++++++++++++++++++++++++++++++++++++++++++
!\END_SPECIES_MODULE: C3
!++++++++++++++++++++++++++++++++++++++++++++++++++++++++++++++++++++++++++++++++++++++++++++++++++++++++++++++++++++++++++++++++++++++++++++++++++++++++++++++
!++++++++++++++++++++++++++++++++++++++++++++++++++++++++++++++++++++++++++++++++++++++++++++++++++++++++++++++++++++++++++++++++++++++++++++++++++++++++++++++
!\SPECIES_MODULE: C4
!\MODCOMMENTS: IC3H5Q /CH3COCHO ARE(?) C3 SPECIES BUT ARE UNIQUE TO I-C4H8 SO IS INCLUDED IN C4 MODULE
!++++++++++++++++++++++++++++++++++++++++++++++++++++++++++++++++++++++++++++++++++++++++++++++++++++++++++++++++++++++++++++++++++++++++++++++++++++++++++++++
!------------------------------------------------------------------------------
!\SUBMECH: C4H10
!------------------------------------------------------------------------------
!\HTOXID
PC4H9O
SC4H9O
!\LTOXID
PC4H9O2
SC4H9O2
PC4H9O2H
SC4H9O2H
C4H8OOH1-2
C4H8OOH1-3
C4H8OOH1-4
C4H8OOH2-1
C4H8OOH2-3
C4H8OOH2-4
C4H8O1-2
C4H8O1-3
C4H8O1-4
C4H8O2-3
C4H8OOH1-2O2
C4H8OOH1-3O2
C4H8OOH1-4O2
C4H8OOH2-1O2
C4H8OOH2-3O2
C4H8OOH2-4O2
C4H71-2,4OOH
C4H72-1,3OOH
C4H72-1,4OOH
C4H71-2,3OOH
C4H7O1-3OOH-4
C4H7O1-3OOH-2
C4H7O1-2OOH-4
C4H7O1-4OOH-2
C4H7O1-2OOH-3
C4H7O2-3OOH-1
C4H72-1OOH
NC4KET12
NC4KET13
NC4KET14
NC4KET21
NC4KET23
NC4KET24
C4H71-3OOH
C4H71-4OOH
C4H71-3,4OOH
C4H72-3,4OOH
C4H71-O
!\PYROSPEC
C4H10
PC4H9
SC4H9
!------------------------------------------------------------------------------
!------------------------------------------------------------------------------
!\SUBMECH: IC4H10
!------------------------------------------------------------------------------
!\HTOXID
TC4H9O
IC4H9O
IC3H7CHO
SC4H7OH-I
SC4H7OH-IP
SC4H7OOH-I
SC4H7O-I
IC4H6OH
IC3H7CO
IC3H6CHO
TC3H6CHO
IC3H5CHO
IC3H6CO
IC3H5CO
IC3H4CHO-A
!\LTOXID
IC4H8O
TC3H6O2HCO
TC3H6OCHO
IC4H9O2
TC4H9O2
IC4H8O2H-I
IC4H8O2H-T
TC4H8O2H-I
CC4H8O
IC4H8OOH-IO2
IC4H8OOH-TO2
TC4H8OOH-IO2
IC4KETII
IC4KETIT
TIC4H7Q2-I
IIC4H7Q2-I
IIC4H7Q2-T
IC4H7OOH
IC4H9O2H
TC4H9O2H
!\PYROSPEC
IC4H10
IC4H9
TC4H9
!------------------------------------------------------------------------------
!------------------------------------------------------------------------------
!\SUBMECH: IC4H8
!------------------------------------------------------------------------------
!\LTOXID
IC4H7O2
IC4H6OOH-I
CCYCCOOC-T1
C2CYCOOC-I1
CCYCCOOC-I2
IC3H5OOCH2
CHOIC3H6O
CVCYCCOC
CCYC2OCO
CCYCCO-T1
IC4H7O
IC4H7-I1OO
IC4H7O-1
IC4H7CO
!IC4H7CHO-A
!IC4H7CHO
IC4YAA
IC4YAA-R
OVCC(VC)COOH
OVCC(VC)COJ
CVC(COOJ)COOH
IC4QA-AOJ
C4H5-2C2H
CHCCH2CH2CHCH2
CH2CCHCH2CHCH2
!\PYROSPEC
IC4H8
IC4H7
IC4H7-I1
!------------------------------------------------------------------------------
!------------------------------------------------------------------------------
!\SUBMECH: C4H8-1
!------------------------------------------------------------------------------
!\LTOXID
SC3H5CHO
SC3H5CO
AC3H5OCH2
C4H7O1-4
C4H7O2-1
SC3H5OCH2-1
C4H71-1O2
C4H71-2O2
C4H71-3O2
C4H72-1O2
C4H71-4O2

!DONG 0504
C4H72OO1-3  !C(OO1)[CH]C1C	InChI=1S/C4H7O2/c1-4-2-3-5-6-4/h2,4H,3H2,1H3
C4H71OO2-3  ![CH2]C(OO1)C1C	InChI=1S/C4H7O2/c1-3-4(2)6-5-3/h3-4H,1H2,2H3
C4H7O2-3O-1  !C([O])C(O1)C1C	InChI=1S/C4H7O2/c1-3-4(2-5)6-3/h3-4H,2H2,1H3
C4H7O1-2O-3  !C(O1)C1C([O])C	InChI=1S/C4H7O2/c1-3(5)4-2-6-4/h3-4H,2H2,1H3

C4H72OO1-4  !C(OO1)[CH]CC1	InChI=1S/C4H7O2/c1-2-4-6-5-3-1/h1H,2-4H2
C4H71OO2-4  ![CH2]C(OO1)CC1	InChI=1S/C4H7O2/c1-4-2-3-5-6-4/h4H,1-3H2
C4H7O1-2O-4  !C1C(O1)CC([O])	InChI=1S/C4H7O2/c5-2-1-4-3-6-4/h4H,1-3H2

C4H61OOH4-3O2
C4H61KET43
C4H61KET43O
C4H61-3OOH4

C4H61-3,4OOH  !C=CC(OO)C(OO)	InChI=1S/C4H8O4/c1-2-4(8-6)3-7-5/h2,4-6H,1,3H2
C4H61KET34  !C=CC(=O)C(OO)	InChI=1S/C4H6O3/c1-2-4(5)3-7-6/h2,6H,1,3H2

C4H6O1-3OOH4
!\PYROSPEC
C4H8-1
C4H71-1
C4H71-2
C4H71-3
C4H71-4
C4H6-1
!C4H5-1
C4H5-3
C3H4O1-2
C4H5-4
C2HCOCH3
C2H5CCO
CH3C3H2O
C2H5CCHOH
C2H5CCHO
C2H5COCH
C2H4COCH2
C2H5COCHO
C4H612OOH
C4H5O1-4
C4H5-4O2H
C4H5-4O2
C2H5COHCH
C2H5COH
CH3CHCCO
!DONG 220428, Inert Species!CH2COHCHOCH3
C4H6OHOOH1-1-3
CH3CHOCHCHOH
CH3COCHCHOH
C4H6OHOOH2-2-4
CH3COHCHCH2O
CH2COHCHCHO
!------------------------------------------------------------------------------
!------------------------------------------------------------------------------
!\SUBMECH: C4H8-2
!------------------------------------------------------------------------------
!\LTOXID
C4H72-2O2
!\PYROSPEC
C4H8-2
C4H72-2
!------------------------------------------------------------------------------
!------------------------------------------------------------------------------
!\SUBMECH: SC4H9OH
!------------------------------------------------------------------------------
!\LTOXID
SC4H8OH-1O2
SC4H8OH-3O2
PQC4H8OS
PQC4H7OHS-3
SQC4H7OHS-4
SQC4H8OS
NC4KET12OH
NC4KET23OH
CH3COCOHCH3
CH3COHCO
CH2COHCHO
C4H71-3OH
C4H72-2OH
C4H63,1-3OH

C4H61-3OH-3O  !C=CC(O)([O])C	InChI=1S/C4H7O2/c1-3-4(2,5)6/h3,5H,1H2,2H3

CCY(COCC)OH
SQC4H7OHS-4O2
C4H7O2-1,3OOH
NC4KET13OH-2
C4H6OHOOH1-2-3
!DONG 0423!CH2(OH)OCH2
ET12IC4-1OOH
SQC4H7OHS-3
CCY(COC)OHC
!\PYROSPEC
SC4H8OH-1
SC4H8OH-2
SC4H8OH-3
!------------------------------------------------------------------------------
!------------------------------------------------------------------------------
!\SUBMECH: NC4H9OH
!------------------------------------------------------------------------------
!\LTOXID
PC4H8OH-1O2
PC4H8OH-3O2
PC4H8OH-4O2
C4H7OH-1OOH-2
C4H7OH-1OOH-3
!C4H7OH-2OOH-1
!C4H7OH-2OOH-3
C4H7OH-3OOH-1
C4H7OH-3OOH-2
C4H7OH-3OOH-4
C4H7OH-4OOH-1
C4H7OH-4OOH-2
C4H7OH-4OOH-3
!C4H7OHCYO1-2
C4H7OHCYO1-3
C4H7OHCYO1-4
!C4H7OHCYO2-3
C4H7OHCYO3-4
NC4KET12OH-1
NC4KET13OH-1
!DONG 220428, Lone Reaction Species!NC4KET14OH-1
NC4KET21OH-1
NC4KET31OH-1
NC4KET42OH-1

PC4H8OH-2O2H
PC4H8OH-4O2H
C4H7OH-1OOH-2O2
C4H7OH-1OOH-3O2
C4H7OH-2OOH-1O2
C4H7OH-3OOH-1O2
C4H7OH-4OOH-2O2
!DONG 220428, Lone Reaction Species!IC4H8OH-C
PC4H8OH-1O
PC4H8OH-2O
PC4H8OH-3O
PC4H8OH-4O
!
PC4H8OH-2O2
SQC4H8OP
SQC4H7OHP-4
SQC4H7OHP-1
SQC4H7OHP-3
PQC4H7OHS-2
PQC4H7OHS-4
CY(CCCO)COH
C4H7OH1O1-2
C4H7OH1O2-3
C4H7OH2O1-2
C4H7OH2O1-4
NC4KET21OH
C2H5CHOHCO
C2H4COCH2OH
C4H71-1OH
C4H71-4OH
C4H72-1OH
C4H71-2OH
C4H63,1-2OH

C4H61-2OH-3O2  !C=C(O)C(O[O])C, InChI=1S/C4H7O3/c1-3(5)4(2)7-6/h4-5H,1H2,2H3
C4H61OOH3-2O   !C=C([O])C(OO)C, InChI=1S/C4H7O3/c1-3(5)4(2)7-6/h4,6H,1H2,2H3

C4H64,2-1OH

!DONG 220428, Inert Species!C8H12OH182-6  !C(O)C=CCCC=CC(O), InChI=1S/C8H14O2/c9-7-5-3-1-2-4-6-8-10/h3-6,9-10H,1-2,7-8H2
!DONG 220428, Inert Species!C8H11OH182-6,SA   !C(O)C=C[CH]CC=CC(O), InChI=1S/C8H13O2/c9-7-5-3-1-2-4-6-8-10/h1,3-6,9-10H,2,7-8H2
!DONG 220428, Inert Species!C8H11OH182-6,SAO  !C(O)C=CC([O])CC=CC(O), InChI=1S/C8H13O3/c9-6-2-1-4-8(11)5-3-7-10/h1-3,5,8-10H,4,6-7H2
!DONG 220428, Inert Species!CYC3H5CHO  !C(C1)C1C(=O), InChI=1S/C4H6O/c5-3-4-1-2-4/h3-4H,1-2H2

!DONG 0504

CC5H9OH-A  !C=CC(C)C(O), InChI=1S/C5H10O/c1-3-5(2)4-6/h3,5-6H,1,4H2,2H3
CC5H8OHA-B  !C=C[C](C)C(O)	InChI=1S/C5H9O/c1-3-5(2)4-6/h3,6H,1,4H2,2H3
CC5H8OHA-BO  !C=CC(C)([O])C(O)	InChI=1S/C5H9O/c1-3-5(2)4-6/h3,6H,1,4H2,2H3

C4H64,1-1OH   !C=CC[CH](O)	InChI=1S/C4H7O/c1-2-3-4-5/h2,4-5H,1,3H2
CH2CYC3H4OH   ![CH2]C1CC1(O), InChI=1S/C4H7O/c1-3-2-4(3)5/h3-5H,1-2H2
C4H64,1OH-2O2  !C=CC(O[O])C(O)	InChI=1S/C4H7O3/c1-2-4(3-5)7-6/h2,4-5H,1,3H2
C4H64,OOH2-1O  !C=CC(OO)C([O])	InChI=1S/C4H7O3/c1-2-4(3-5)7-6/h2,4,6H,1,3H2
C4H54,1OHQ2-1  !C=CC(OO)[CH](O)	InChI=1S/C4H7O3/c1-2-4(3-5)7-6/h2-6H,1H2
C4H5OH1O1-2   !C=CC(O1)C1(O)	InChI=1S/C4H6O2/c1-2-3-4(5)6-3/h2-5H,1H2
C4H54,1OHQ2-1O2  !C=CC(OO)C(O)(O[O])	InChI=1S/C4H7O5/c1-2-3(8-6)4(5)9-7/h2-6H,1H2
C2H3COCHOHOOH   !C=CC(=O)C(O)(OO)	InChI=1S/C4H6O4/c1-2-3(5)4(6)8-7/h2,4,6-7H,1H2

C2H3COCHO  !C=CC(=O)C(=O), InChI=1S/C4H4O2/c1-2-4(6)3-5/h2-3H,1H2
C2H3COCHOH  !C=CC(=O)[CH](O), InChI=1S/C4H5O2/c1-2-4(6)3-5/h2-3,5H,1H2
!DONG 220427, DUP!C2H3COCJHOH   !DONG 0423, C=CC(=O)[CH](O)	InChI=1S/C4H5O2/c1-2-4(6)3-5/h2-3,5H,1H2

!
C4H6OH1-3OO2-4  !C(OO1)[CH]C1C(O)	InChI=1S/C4H7O3/c5-3-4-1-2-6-7-4/h1,4-5H,2-3H2
C4H6OH1-4OO2-3  ![CH2]C(OO1)C1C(O)	InChI=1S/C4H7O3/c1-3-4(2-5)7-6-3/h3-5H,1-2H2

C4H6OH1O3-4O-2  !C1C(O1)C([O])C(O)	InChI=1S/C4H7O3/c5-1-3(6)4-2-7-4/h3-5H,1-2H2
C4H6OH1O2-3O-4  !C([O])C(O1)C1C(O)	InChI=1S/C4H7O3/c5-1-3-4(2-6)7-3/h3-5H,1-2H2

!DONG 220428, Inert Species!C4H62-1OH-4O2  !C(O[O])C=CC(O)	InChI=1S/C4H7O3/c5-3-1-2-4-7-6/h1-2,5H,3-4H2
!DONG 220428, Inert Species!C4H52-1OHQ4-1  !C(OO)C=C[CH](O)	InChI=1S/C4H7O3/c5-3-1-2-4-7-6/h1-3,5-6H,4H2
!DONG 220428!C4H51OH1O3-4   !C(O1)C1C=C(O)	InChI=1S/C4H6O2/c5-2-1-4-3-6-4/h1-2,4-5H,3H2

!DONG 220428, Inert Species!C4H6OH1-2OO3-4  !C(O)[CH]C1C(OO1), InChI=1S/C4H7O3/c5-2-1-4-3-6-7-4/h1,4-5H,2-3H2


!DONG 220428, Inert Species!C4H5OH1OOH4-3O2  !C(O)=CC(O[O])C(OO), InChI=1S/C4H7O5/c5-2-1-4(9-7)3-8-6/h1-2,4-6H,3H2
!DONG 220428, Inert Species!C4H5OH1KET43     !C(O)=CC(OO)C(=O), InChI=1S/C4H6O4/c5-2-1-4(3-6)8-7/h1-5,7H
!DONG 220428, Inert Species!C4H5OH1KET43O    !C(O)=CC([O])C(=O), InChI=1S/C4H5O3/c5-2-1-4(7)3-6/h1-5H


!
C4H63,1-1OH
C4H5OH-13

CH2OHCHCHCHOH  !C(O)C=C[CH](O), InChI=1S/C4H7O2/c5-3-1-2-4-6/h1-3,5-6H,4H2

SQC4H7OHP-4O2
PQC4H7OHS-3O2
SQC4H7OHP-3O2
PQC4H7OHS-4O2
C4H6OH1KET2-3
C4H6OH2KET1-4
NC4KET24OH-1
NC4KET24OH-3
C4H6OHOOH1-4-3
C4H6OHOOH2-2-1
C4H6OHOOH1-3-4
HOCH2COCH2
HOCH2CHO
HOCH2CO
HOCHCHO
CH3COCHOH
HOCH2COCH2O2   !C(O)C(=O)C(O[O]), InChI=1S/C3H5O4/c4-1-3(5)2-7-6/h4H,1-2H2
!HOCH2COCH2O2H  !C(O)C(=O)C(OO), InChI=1S/C3H6O4/c4-1-3(5)2-7-6/h4,6H,1-2H2
HOCH2COCH2O    !C(O)C(=O)C([O]), InChI=1S/C3H5O3/c4-1-3(6)2-5/h4H,1-2H2
!\PYROSPEC
NC4H9OH
PC4H8OH-1
PC4H8OH-2
PC4H8OH-3
PC4H8OH-4
!------------------------------------------------------------------------------
!------------------------------------------------------------------------------
!\SUBMECH: IC4H9OH
!------------------------------------------------------------------------------
!\LTOXID
TQJC4H8OH
TQC4H7OHI
IQJC4H8OH
TQC4H8OI
QC4H7OHP
IQC4H8OT
IQC4H7OHT
IC4H7OH
IC4H8OH
CCY(CCOC)OH
CCY(CCO)COH
C2CY(COC)OH
IC3H6OHCHO
CH2COHCH2O
CH2COHCH2OOH
TQC4H7OHIO2
TQC4H7OHTO2
TQC4H7OHIQ-I
TQC4H7OHIQ-P
IQC4H7OHTO2
IQC4H8OTQ-I
IQC4H7OHTQ-P
CH2CQCOHQ
IC3H5COHQ
IC3H5Q
COHQCYC(COC)
QCYC(CCOC)OH
HOCOCQ(CH3)2
CHOC(CH3)OHCH2Q
CO(CH2OOH)2
!\PYROSPEC
IC4H8OH-IT
IC4H8OH-TI
!------------------------------------------------------------------------------
!------------------------------------------------------------------------------
!\SUBMECH: C4H61-3
!------------------------------------------------------------------------------
!\AROMATIC
CYHEXDN13
CYHEXDN14
C6H8
CYHEXEN-4J
CYPENTN-4MJ
CYPENTN-4M4J
CYPENTN-4M3J
!DONG 0407!CYPENTN-4MTHNE
!\HTOXID
CH2CHCHCHO
!DONG 220428, Inert Species!NC4H5O2

FURAN !C1=COC=C1 InChI=1S/C4H4O/c1-2-4-5-3-1/h1-4H
C4H5O-3  !C1=C[CH]C(O1), InChI=1S/C4H5O/c1-2-4-5-3-1/h1-3H,4H2

!DONG 0515!C3H3CH2OOH
!DONG 0515!C3H3CH2O
!DONG 0515!C3H3CHO

!\LTOXID
C2H3CHOHCH2
C2H3CHOHCH2OO

C4H51OH3Q4-3  !C=C[C](O)C(OO)	InChI=1S/C4H7O3/c1-2-4(5)3-7-6/h2,5-6H,1,3H2

C4H6OH3-2OO1-4  !C(OO1)[CH]C(O)C1	InChI=1S/C4H7O3/c5-4-1-2-6-7-3-4/h1,4-5H,2-3H2
C4H6OH3-1OO2-4  ![CH2]C(OO1)C(O)C1	InChI=1S/C4H7O3/c1-3-4(5)2-6-7-3/h3-5H,1-2H2
C4H6OH3O1-2O-4  !C1C(O1)C(O)C([O])	InChI=1S/C4H7O3/c5-1-3(6)4-2-7-4/h3-4,6H,1-2H2

!C2H3CHOHCH2O
C4H51,3OH2  
!DONG 0423!C2H3CHOHCHO
!DONG 0423!C4H5OH1-4OOH
!DONG 0423!C4H5OH1-4OOH-2OO
!DONG 0423!C3H3OHCHO1-2OOH
!DONG 0423!C4H5OJ1-2,4OOH
!DONG 0423!CDY(COCC)OH
!DONE 0423!C3H2OHCH2Q
C3H4CH2OH-3O
!DONG 0515, DUP!C2H3COCH2Q
C2H3COCH2OH
!DONG 0423!CH2CY(CCOC)OH   !DONG 0423, [CH2]C(C1O)C1(=O)	InChI=1S/C4H5O2/c1-2-3(5)4(2)6/h2-3,5H,1H2
C2H3CHOHCO   !DONG 0423, C=CC(O)[C](=O)	InChI=1S/C4H5O2/c1-2-4(6)3-5/h2,4,6H,1H2
C3H4CH2OH-1OOH
C3H4CH2OH-1O

!DONG 0504
CHCHCH2OH   ![CH]=CC(O)	InChI=1S/C3H5O/c1-2-3-4/h1-2,4H,3H2
CHOOCHCH2OH  !C(O[O])=CC(O)	InChI=1S/C3H5O3/c4-2-1-3-6-5/h1,3-4H,2H2

CHOC3H4OH
C4H61OOH3-4
C4H61-OOH3-OO4
C4H61-2OOH34
C4H61-OOH34-OO2
C4H412-OOH34
C3H3CHO-OOH23
C4H4O-OOH24
C4H512-OO4
C4H513-OO2
CYCCCOO-3J
CH2CYCOO-CH2
C2H3COOCH2
CYCOOC-CH2
C4H6O25
C2H3CHOCH2
C4H4O
C4H6O23

!\PYROSPEC
C4H61-3
C4H5-I
C4H5-N
C4H5-2
C4H4
C4H3-I
C4H3-N
C4H2
CH2CHCHCHCCH
!------------------------------------------------------------------------------
!------------------------------------------------------------------------------
!\SUBMECH: C4H612, C4H6-2
!------------------------------------------------------------------------------
!\PYROSPEC
C4H612
C4H6-2
CH3CCOCH3
!CH3C(OH)CCH3
!CH3C(OO)CH2CH3
H2C4O

CH2CCOCH3
SC4H6OH-2
CH3COCOCH3
CH3COHOJCOCH3
CH2CCO2HCH3
!DONG 220428, DUP!CH2COCHCH3
!------------------------------------------------------------------------------
!------------------------------------------------------------------------------
!\SUBMECH: NC3H7CHO
!------------------------------------------------------------------------------
!\LTOXID
C3H6CHO-1O2
C3H6CHO-2O2
C3H6CHO-3O2
C3H6COQ1
C3H5CHOQ1-3
C3H6COQ2
C3H5CHOQ2-1
C3H6COQ3
C3H5CHOQ3-1
C3H5CHOQ3-2
CH3CYC2H2OCHO
CYC3H5OCHO
CYC2H3OCH2CHO
C3H5CHOQ1-3O2
C3H5CHOQ2-1O2
C3H5CHOQ3-1O2
C2H4COCHOQ3
CH3COCHCHOQ1
CHOCH2CHCHOQ1
!\PYROSPEC
NC3H7CHO
NC3H7CO
C3H6CHO-1
C3H6CHO-2
C3H6CHO-3
!------------------------------------------------------------------------------
!------------------------------------------------------------------------------
!\SUBMECH: C2H5COCH3
!------------------------------------------------------------------------------
!\LTOXID
CH3CHOOCOCH3
CH2CHOOHCOCH3
!\PYROSPEC
C2H5COCH3
C2H5COCH2
CH2CH2COCH3
CH3CHCOCH3
C2H3COCH3
!------------------------------------------------------------------------------
!------------------------------------------------------------------------------
!\SUBMECH: C2H5CHCO
!------------------------------------------------------------------------------
!\PYROSPEC
C2H5CHCO
!DONG 0923
CH3CHOOHCHCO  !C(OO)(C)C=C=O, InChI=1S/C4H6O3/c1-4(7-6)2-3-5/h2,4,6H,1H3
CH3CHOCHCO    !C([O])(C)C=C=O, InChI=1S/C4H5O2/c1-4(6)2-3-5/h2,4H,1H3
OVCCVCVO
!------------------------------------------------------------------------------
!++++++++++++++++++++++++++++++++++++++++++++++++++++++++++++++++++++++++++++++++++++++++++++++++++++++++++++++++++++++++++++++++++++++++++++++++++++++++++++++
!\END_SPECIES_MODULE: C4
!++++++++++++++++++++++++++++++++++++++++++++++++++++++++++++++++++++++++++++++++++++++++++++++++++++++++++++++++++++++++++++++++++++++++++++++++++++++++++++++
!++++++++++++++++++++++++++++++++++++++++++++++++++++++++++++++++++++++++++++++++++++++++++++++++++++++++++++++++++++++++++++++++++++++++++++++++++++++++++++++
!\SPECIES_MODULE: C5
!\MODCOMMENTS: KPS, 22 / 07 / 2015 JBS PENTANE SPECIES LIST HAS TO BE ADDED AND COMBINED WITH CWS AC5H10 AS THERE ARE 1 / 2 / 3 SPECIES WHICH ARE IN BOTH MECHANISMS
!\MODCOMMENTS: SEARCH FOR "\\WARNING: DUPLICATED KINETICS" FOR MORE INFO.
!\MODCOMMENTS: FOLLOWING SPECIES IN C5 SUBMECH BUT ARE NOT C5 SPECIES: OCH2CHO CH2OCH2CHO C2H4OCHO C4H7O1-4 C4H7O2-1
!++++++++++++++++++++++++++++++++++++++++++++++++++++++++++++++++++++++++++++++++++++++++++++++++++++++++++++++++++++++++++++++++++++++++++++++++++++++++++++++
!------------------------------------------------------------------------------
!\SUBMECH: NC5H12
!------------------------------------------------------------------------------
!\LTOXID
C5H5CH3-1
C5H5CH3-2
C5H5CH2-1
C5H5CH2-2
CYC6H7
C6H7-2
CVOCVCCOOH
OVCCVCCOJ
OVCCVCCJVO
C5H4CH3
C5H5CH2
OVCCVCCVO
C5H11O2H-1
C5H11O2H-2
C5H11O2H-3
C5H11O2-1
C5H11O2-2
C5H11O2-3
C5H11O-1
C5H11O-2
C5H11O-3
C5H10OOH1-2
C5H10OOH1-3
C5H10OOH1-4
C5H10OOH1-5
C5H10OOH2-1
C5H10OOH2-3
C5H10OOH2-4
C5H10OOH2-5
C5H10OOH3-1
C5H10OOH3-2
C5H10O1-2
C5H10O1-3
C5H10O1-4
C5H10O1-5
C5H10O2-3
C5H10O2-4
C5H10OOH1-2O2
C5H10OOH1-3O2
C5H10OOH1-4O2
C5H10OOH1-5O2
C5H10OOH2-1O2
C5H10OOH2-3O2
C5H10OOH2-4O2
C5H10OOH2-5O2
C5H10OOH3-1O2
C5H10OOH3-2O2
C5H91-2,3OOH
C5H91-2,4OOH
C5H91-2,5OOH
C5H91-3,4OOH
C5H91-3,5OOH
C5H91-4,5OOH
C5H92-1,3OOH
C5H92-1,4OOH
C5H92-1,5OOH
C5H92-3,4OOH
C5H92-3,5OOH
C5H92-4,5OOH
C5H93-1,2OOH
C5H93-1,4OOH
C5H93-1,5OOH
C5H93-2,4OOH
C5H91-3OOH
C5H91-4OOH
C5H91-5OOH
C5H92-1OOH
C5H92-4OOH
C5H92-5OOH
C5H9O1-2OOH-3
C5H9O1-2OOH-4
C5H9O1-2OOH-5
C5H9O1-3OOH-2
C5H9O1-3OOH-4
C5H9O1-3OOH-5
C5H9O1-4OOH-2
C5H9O1-4OOH-3
C5H9O1-4OOH-5
C5H9O1-5OOH-2
C5H9O1-5OOH-3
C5H9O2-3OOH-1
C5H9O2-3OOH-4
C5H9O2-3OOH-5
C5H9O2-4OOH-1
C5H9O2-4OOH-3
C5H9O1-2O-5
CH2CH2OCH2CH2CHO
NC5KET12
NC5KET13
NC5KET14
NC5KET15
NC5KET21
NC5KET23
NC5KET24
NC5KET25
NC5KET31
NC5KET32
NC5KET12O
NC5KET13O
NC5KET14O
NC5KET15O
NC5KET21O
NC5KET23O
NC5KET24O
NC5KET25O
NC5KET31O
NC5KET32O
NC5DIONE13
NC5DIONE24
OCH2CHO
CH2OCH2CHO
C2H4OCHO
C5H10OOH1-3OH
C5H10OOH2-4OH
C5H10OOH3-1OH
NC5CYCPER13
NC5CYCPER24
NC5CYCPER31
!\PYROSPEC
NC5H12
C5H11-1
C5H11-2
C5H11-3
!------------------------------------------------------------------------------
!------------------------------------------------------------------------------
!\SUBMECH: IC5H12
!------------------------------------------------------------------------------
!\LTOXID
AC5H9O-A2
AC5H11O2H
BC5H11O2H
CC5H11O2H
DC5H11O2H
AC5H11O2
BC5H11O2
CC5H11O2
DC5H11O2
AC5H11O
BC5H11O
CC5H11O
DC5H11O
AC5H10OOH-A
AC5H10OOH-B
AC5H10OOH-C
AC5H10OOH-D
BC5H10OOH-A
BC5H10OOH-C
BC5H10OOH-D
CC5H10OOH-A
CC5H10OOH-B
CC5H10OOH-D
DC5H10OOH-A
DC5H10OOH-B
DC5H10OOH-C
A-AC5H10O
A-BC5H10O
A-CC5H10O
A-DC5H10O
B-CC5H10O
B-DC5H10O
C-DC5H10O
AC5H10OOH-AO2
AC5H10OOH-BO2
AC5H10OOH-CO2
AC5H10OOH-DO2
BC5H10OOH-AO2
BC5H10OOH-CO2
BC5H10OOH-DO2
CC5H10OOH-AO2
CC5H10OOH-BO2
CC5H10OOH-DO2
DC5H10OOH-AO2
DC5H10OOH-BO2
DC5H10OOH-CO2
C5H9A-A,BOOH
C5H9A-A,COOH
C5H9A-A,DOOH
C5H9A-B,COOH
C5H9A-B,DOOH
C5H9A-C,DOOH
C5H9B-A,AOOH
C5H9B-A,COOH
C5H9B-A,DOOH
C5H9B-C,DOOH
C5H9C-A,AOOH
C5H9C-A,BOOH
C5H9C-A,DOOH
C5H9C-B,DOOH
C5H9D-A,AOOH
C5H9D-A,BOOH
C5H9D-A,COOH
C5H9D-B,COOH
C5H9A-AOOH
C5H9A-COOH
C5H9A-DOOH
C5H9B-AOOH
C5H9B-DOOH
C5H9C-AOOH
C5H9C-BOOH
C5H9OA-AOOH-B
C5H9OA-AOOH-C
C5H9OA-AOOH-D
C5H9OA-BOOH-A
C5H9OA-BOOH-C
C5H9OA-BOOH-D
C5H9OA-COOH-A
C5H9OA-COOH-B
C5H9OA-COOH-D
C5H9OA-DOOH-A
C5H9OA-DOOH-B
C5H9OA-DOOH-C
C5H9OB-COOH-A
C5H9OB-COOH-D
C5H9OB-DOOH-A
C5H9OB-DOOH-C
C5H9OC-DOOH-A
C5H9OC-DOOH-B
CH3COCH2OCH2CH2
IC5KETAA
IC5KETAB
IC5KETAC
IC5KETAD
IC5KETCA
IC5KETCB
IC5KETCD
IC5KETDA
IC5KETDB
IC5KETDC
IC5KETAAO
IC5KETABO
IC5KETACO
IC5KETADO
IC5KETCAO
IC5KETCBO
IC5KETCDO
IC5KETDAO
IC5KETDBO
IC5KETDCO
AC5H10OH
BC5H10OH
CC5H10OH
AO2C5H10OH
BO2C5H10OH
CO2C5H10OH
IC3H5COCH3
IC3H5COCH2
AC3H4COCH3
!\PYROSPEC
IC5H12
AC5H11
BC5H11
CC5H11
DC5H11
!------------------------------------------------------------------------------
!------------------------------------------------------------------------------
!\SUBMECH: NEOC5H12
!------------------------------------------------------------------------------
!\LTOXID
NEOC5H11O2H
NEOC5H11O2
NEOC5H11O
NEOC5H10OOH
NEO-C5H10O
NEOC5H10OOH-O2
NEOC5H9Q2
NEOC5KET
NEOC5KETOX
NEOC5KEJOL
IC4H6Q2-II
NEOC5H9O-OOH
!\PYROSPEC
NEOC5H12
NEOC5H11
!------------------------------------------------------------------------------
!------------------------------------------------------------------------------
!\SUBMECH: C5H10-1\C5H10-2
!------------------------------------------------------------------------------
!\LTOXID
C5H81-2
C5H81-3

!DONG 220427, DUP!C5H8OH12-4
C5H8OH13-2O2
C5H83OOH2-1O

C5H8D14
C5H82-3
C5H8-1
C5H8-2
CH3CYC3H3CH3-3
CH3CYC3H3CH3
CH2CYC3H4CH3
CYC3H4C2H5-1
CYC3H4C2H5-2
CYC3H5CHCH3
CYC4H6-2-CH3
CYC4H6-3-CH3
CYC5H9
CH2CYC3H3CH3
CYC3H3-1C2H5
CYC3H3-3C2H5
CYC3H4CHCH3
CYC3H5CHCH2
C5H7-13-2
C5H7-13-3
CVCCJCVC
C5H7-14-1
C5H7-14-1O2
CVCCVCCOJ
CVCCVCCOO
CVCCVCCVO
CVCC(OJ)CVC
CVCC(OO)CVC
C5H9O1-3
C5H9O2-1
C5H9O2-4
C5H91-1O2
C5H91-2O2
C5H91-3O2
C5H91-4O2
C5H91-5O2
C5H92-1O2
C5H92-2O2
C5H92-3O2
C5H92-4O2
C5H92-5O2
C5H91OO2-3
C5H91OO2-4
C5H91OO2-5
C5H92OO1-3
C5H92OO1-4
C5H92OO1-5
C5H92OO3-4
C5H92OO3-5
C5H93OO1-2
C5H93OO2-4
C5H93OO2-5
C5H9O1-2O-3
C5H9O1-2O-4
C5H9O2-3O-1
C5H9O2-3O-4
C5H9O2-3O-5
C5H81OOH3-1
C5H81OOH3-4
C5H81OOH3-5
C5H81OOH4-1
C5H81OOH4-2
C5H81OOH4-3
C5H81OOH4-5
C5H81OOH5-2
C5H81OOH5-3
C5H81OOH5-4
C5H82OOH1-3
C5H82OOH1-4
C5H82OOH4-2
C5H82OOH5-2
C5H82OOH5-3
C5H81-3,4OOH
C5H81O-3-4OOH
C5H81-3,5OOH
C5H81O-3-5OOH
C5H82-1,4OOH
C5H82O-4-1OOH
C5H82-4,5OOH
C5H82O-4-5OOH
C5H81O2-4
C5H81O3-4
C5H81O3-5
C5H81O4-5
C5H82O1-4
C5H82O2-4
C5H82O3-5
C5H82O4-5
C5H81OOH3-4O2
C5H81OOH3-5O2
C5H81OOH4-3O2
C5H81OOH4-5O2
C5H81OOH5-3O2
C5H81OOH5-4O2
C5H82OOH4-1O2
C5H82OOH5-1O2
C5H83OH1Q2
C5H84OH1Q2
C5H82OH2Q1
C5H83OH2Q1
C5H84OH2Q1
C5H81KET34
C5H81KET35
C5H81KET43
C5H81KET45
C5H81KET53
C5H81KET54
C5H82KET41
C5H82KET51
C5H82KET45
C5H81KET34O
C5H81KET35O
C5H81KET43O
C5H81KET45O
C5H81KET53O
C5H81KET54O
C5H82KET41O
C5H82KET51O
C5H10OH21
C5H10OH22
C5H10OH23
C5H10OH25
C5H10OH32
O2C5H10OH21
O2C5H10OH23
O2C5H10OH32
C5H10OOH2-1O
C5H10OOH1-2O
C5H10OOH2-3O
C5H10OOH3-2O
C5H9OH2-1
C5H9OH2-2
C5H9OH2-3
C5H9OH3-1
C5H9OH3-2
C5H9OH1Q2-1
C5H9OH1Q2-3
C5H9OH1Q2-4
C5H9OH1Q2-5
C5H9OH2Q1-2
C5H9OH2Q1-3
C5H9OH2Q1-4
C5H9OH2Q1-5
C5H9OH2Q3-1
C5H9OH2Q3-2
C5H9OH2Q3-4
C5H9OH2Q3-5
C5H9OH3Q2-1
C5H9OH3Q2-3
C5H9OH3Q2-4
C5H9OH3Q2-5
CH3COCOHCH2
C5H9OH1O1-2
C5H9OH1O2-3
C5H9OH1O2-4
C5H9OH1O2-5
C5H9OH2O1-2
C5H9OH2O1-3
C5H9OH2O1-4
C5H9OH2O1-5
C5H9OH2O2-3
C5H9OH2O3-4
C5H9OH2O3-5
C5H9OH3O1-2
C5H9OH3O2-3
C5H9OH3O2-4
C5H9OH3O2-5
C5H9OH1Q2-3O2
C5H9OH1Q2-4O2
C5H9OH1Q2-5O2
C5H9OH2Q1-3O2
C5H9OH2Q1-4O2
C5H9OH2Q1-5O2
C5H9OH2Q3-1O2
C5H9OH2Q3-4O2
C5H9OH2Q3-5O2
C5H9OH3Q2-1O2
C5H9OH3Q2-4O2
C5H9OH3Q4-1O2
C5H8OH1KET2-3
C5H8OH1KET2-4
C5H8OH1KET2-5
C5H8OH2KET1-3
C5H8OH2KET1-4
C5H8OH2KET1-5
C5H8OH2KET3-1
C5H8OH2KET3-4
C5H8OH2KET3-5
C5H8OH3KET2-1
C5H8OH3KET2-4
C5H8OH3KET2-5
!\PYROSPEC
C5H10-1
C5H10-2
C5H91-1
C5H91-2
C5H91-3
C5H91-4
C5H91-5
C5H92-2
C5H92-3
C5H92-4
C5H92-5
!------------------------------------------------------------------------------
!------------------------------------------------------------------------------
!\SUBMECH: CC5H10BC5H10
!------------------------------------------------------------------------------
!\LTOXID
AC5H9O-C
CC5H9O-B
!\PYROSPEC
BC5H10
BC5H9-C
CC5H10
CC5H9-A
CC5H9-B
CC5H9-C
CC5H9-D

!DONG 220427, DUP!CC5H9-BOOH  !C=CC(OO)(C)C, InChI=1S/C5H10O2/c1-4-5(2,3)7-6/h4,6H,1H2,2-3H3
!DONG 220427, DUP!BC5H9-DO  !C([O])C=C(C)C, InChI=1S/C5H9O/c1-5(2)3-4-6/h3H,4H2,1-2H3
!DONG 220427, DUP!BC5H9-DOOH  !C(OO)C=C(C)C, InChI=1S/C5H10O2/c1-5(2)3-4-7-6/h3,6H,4H2,1-2H3

!------------------------------------------------------------------------------
!------------------------------------------------------------------------------
!\SUBMECH: AC5H10
!------------------------------------------------------------------------------
!\LTOXID
B2E2M1OJ
!\PYROSPEC
AC5H10
AC5H9-A1
AC5H9-A2
AC5H9-C
AC5H9-D
!------------------------------------------------------------------------------
!------------------------------------------------------------------------------
!\SUBMECH: B13DE2M
!------------------------------------------------------------------------------
!\LTOXID
B2E3M1OJ
!\PYROSPEC
B13DE2M
B13DE2MJ
B12DE3M
!------------------------------------------------------------------------------
!------------------------------------------------------------------------------
!\SUBMECH: TC4H8CHO
!------------------------------------------------------------------------------
!\LTOXID
O2C4H8CHO
O2HC4H8CO
!\PYROSPEC
TC4H8CHO
!------------------------------------------------------------------------------
!------------------------------------------------------------------------------
!\SUBMECH: PC4H8CHO-1PC4H8CHO-2\PC4H8CHO-3
!------------------------------------------------------------------------------
!\LTOXID
PC4H8CHO-1O2
PC4H8CHO-2O2
PC4H8CHO-3O2
PC4H8CHO-4O2
C4H7CHO-2
C4H7CHO-3
C4H7CHO-4
C4H7CO1-4
C4H6CHO-3,1
C4H6CHO-3,2
C4H6CHO-2,4O
C4H6CHO-4,3
PC4H7CHOQ1-3    !C[CH]CC(OO)C(=O), InChI=1S/C5H9O3/c1-2-3-5(4-6)8-7/h2,4-5,7H,3H2,1H3
CH3CYC3H4OCHO   !CC(O1)CC1C(=O), InChI=1S/C5H8O2/c1-4-2-5(3-6)7-4/h3-5H,2H2,1H3
PC4H7CHOQ2-1    !CCC(OO)[CH]C(=O), InChI=1S/C5H9O3/c1-2-5(8-7)3-4-6/h3-5,7H,2H2,1H3
C2H5CYC2H2OCHO  !CCC(O1)C1C(=O), InChI=1S/C5H8O2/c1-2-4-5(3-6)7-4/h3-5H,2H2,1H3
PC4H7CHOQ2-4    ![CH2]CC(OO)CC(=O), InChI=1S/C5H9O3/c1-2-5(8-7)3-4-6/h4-5,7H,1-3H2
CYC3H5OCH2CHO   !C(O1)CC1CC(=O), InChI=1S/C5H8O2/c6-3-1-5-2-4-7-5/h3,5H,1-2,4H2
PC4H7CHOQ3-1    !CC(OO)C[CH]C(=O), InChI=1S/C5H9O3/c1-5(8-7)3-2-4-6/h2,4-5,7H,3H2,1H3
PC4H8COQ1       !CCCC(OO)[C](=O), InChI=1S/C5H9O3/c1-2-3-5(4-6)8-7/h5,7H,2-3H2,1H3
PC4H8COQ2       !CCC(OO)C[C](=O), InChI=1S/C5H9O3/c1-2-5(8-7)3-4-6/h5,7H,2-3H2,1H3
PC4H8COQ3       !CC(OO)CC[C](=O), InChI=1S/C5H9O3/c1-5(8-7)3-2-4-6/h5,7H,2-3H2,1H3
!\PYROSPEC
PC4H9CHO
PC4H9CO
PC4H8CHO-1
PC4H8CHO-2
PC4H8CHO-3
PC4H8CHO-4
AC3H5CHO
AC3H5CO
!------------------------------------------------------------------------------
!------------------------------------------------------------------------------
!\SUBMECH: NC3H7COCH3C2H5COC2H5
!------------------------------------------------------------------------------
!\LTOXID
NC52ONEO2-3
NC52ONEO2-4
NC52ONEO2-5
NC53ONEO2-1
NC53ONEO2-2
NC52ONE-3
NC52ONE-4
NC53ONE-1
!\PYROSPEC
NC3H7COCH3
C2H5COC2H5
NC3H7COCH2
CH3CH2CHCOCH3
CH3CHCH2COCH3
CH2CH2CH2COCH3
CH2CH2COC2H5
CH3CHCOC2H5
!------------------------------------------------------------------------------
!------------------------------------------------------------------------------
!\SUBMECH: NC5H11OH
!------------------------------------------------------------------------------
!\LTOXID
C5H10OH-2O2
C5H10OH-3O2
C5H10OH-4O2
C5H10OH-5O2
C5H9OH1-1
C5H9OH1-2
C5H9OH1-3
C5H9OH1-4
C5H9OH1-2,4
C5H9OH1-2,4O
C5H9OH1-4,3
C5H9OH1-4,3O
C5H9OH2-1,3
C5H9OH2-1,3O
!DONG 0423!CCVCCVCOH
CH3COOH
C2H5COOH
!\PYROSPEC
NC5H11OH
C5H10OH11
C5H10OH12
C5H10OH13
C5H10OH14
C5H10OH15
!------------------------------------------------------------------------------
!------------------------------------------------------------------------------
!\SUBMECH: CPT
!------------------------------------------------------------------------------
!\LTOXID
!CJVCCVCVO
!C5H5OO
!C5H5OOH
!CYC5E1-3O2H
!CYC5E1-4O2H
!CYC5E1-4O2
!CYC5E1-4O
!CPN-2OOH
!CPN-3OOH
!CPTO2H
!CPTO2H-2O
!CPTOH-2O2
!CHOCCCCHO
!COCCCCHO
!CHOCCHCCHO
!C4H6CHO2-5O2
!C2H3CHCO
!CPN
!PC3H6CHCO
!CPND3-2OOH
!CPND2-5OOH
!CJVCC(C)VO
!CPND2-4OOH
!AC3H5CHCO
!C5H3O-2O
!C5H3O-3O
!CYC5H8
!CPT
!CPTO2J
!CPT1Q2J
!CPT1Q3J
!CPTYO12
!CPTYO123J
!CPTYO13
!CPTQ2QJ
!CPTQ3QJ
!CPT2Q4Q1J
!CPN-2R
!CYC5O1EN5J
!CYC51EN3OJ
!C4H6CHO4-5
!C2H3OC3H4A
!CPN-3R
!PT1N1Q5J
!CPTOJ
!CYC5H71-4
!CPTOH-2
!C53OH1EN5J
!CPND2
!CPND2-5R
!CPND2-4R
!CPND2-4O2R
!CPND2-5O2R
!CPND2OOH4-5R
!CPND2OOH5-4R
!C4H6CHO2-5
!C4H6CHO2-5OOH4J
C5H5-1
C5H5-2
!CYC5ODEJ
C5H5OH-1
C5H5OH-2
!C5Y2D4-1R
!CPND3
!CPNOH3-2R
!CPNOH2-3R
!CPNOH3-4R
!CPNOH3-2O2R
!CPNOH2-3O2R
!CPNOH3-4O2R
!C5Y125
!C5Y125-1R
!C5Y125-5R
!C5Y135
!C5Y135-1R
!CPN-2O2R
!CPN-3O2R
!CPN-2OR
!CPN-3OR
!CPNOOH2-3R
!CPNOOH2-4R
!CPNOOH2-5R
!CPNOOH3-2R
!CPNOOH3-4R
!CPNOOH3-5R
!CPNO2-3
!CPNO2-4
!CPNO2-5
!CPNO3-4
!CPNOOH2-3O2R
!CPNOOH2-4O2R
!CPNOOH2-5O2R
!CPNOOH3-2O2R
!CPNOOH3-4O2R
!CPNOOH3-5O2R
!CPNKET3-4
!CPNKET3-4OR
!CPNKET2-3
!CPNKET2-3OR
!CPNKET2-4
!CPNKET2-4OR
!CPNKET3-2
!CPNKET3-2OR
!C5Y3D14
!C5H3O-2
!OC5H7O
C#CCVCCJ
!PC2H4COC2H3
!C4H7O12-4
!C4H7O13-4
!C4H7O23-1
!C5H9O12-5
!C5H9O13-5
!C5H9O14-5
!C5H9O23-1
!C5H9O23-5
!C5H9O24-1
!------------------------------------------------------------------------------
!++++++++++++++++++++++++++++++++++++++++++++++++++++++++++++++++++++++++++++++++++++++++++++++++++++++++++++++++++++++++++++++++++++++++++++++++++++++++++++++
!\END_SPECIES_MODULE: C5

!------------------------------------------------------------------------------
!+++++++++++++++++++++++++++++++++++++++++++++++++++++++++++++++++++++++++++++++++++++++++++++++++++++++++++++++++++++++++++++++++++++++++++++++++++++++++++++
!\SPECIES_MODULE: AROMATIC
!++++++++++++++++++++++++++++++++++++++++++++++++++++++++++++++++++++++++++++++++++++++++++++++++++++++++++++++++++++++++++++++++++++++++++++++++++++++++++++++
!------------------------------------------------------------------------------
!\SUBMECH: CORE_TO_AROMATIC_LINKERS
!------------------------------------------------------------------------------
!\PYROSPEC
L-C6H4
C-C6H4
C6H3
C6H2
!------------------------------------------------------------------------------
!------------------------------------------------------------------------------
!\SUBMECH: A1
!------------------------------------------------------------------------------
!\HTOXID
A1OO
A1OOH
!\PYROSPEC
A1
FULVENE
A1-
!------------------------------------------------------------------------------
!------------------------------------------------------------------------------
!\SUBMECH: A1OH
!------------------------------------------------------------------------------
!\HTOXID

O-C6H4O2
P-C6H4O2

P-C6H3O2
!\PYROSPEC
A1OH
A1O
C6H4OH
!------------------------------------------------------------------------------
!------------------------------------------------------------------------------
!\SUBMECH: C5H6
!------------------------------------------------------------------------------
!\HTOXID
CVCCVCCOH
C5H5OH
C5H5O
C5H4OH
C5H4O
CJVCCVCCVO
CVCCVCCJVO
CJVCCVO
!\LTOXID
!\PYROSPEC
C5H6
C5H5
C5H6-L
C5H7
!------------------------------------------------------------------------------
!------------------------------------------------------------------------------
!\SUBMECH: A1CH3
!------------------------------------------------------------------------------
!\HTOXID
BZCOOH
O-O2C6H4CH3
OC6H4CH2
!\LTOXID
A1CH2OO
!\PYROSPEC
A1CH3
A1CH2
C6H4CH3
C7H6
C7H5
!------------------------------------------------------------------------------
!------------------------------------------------------------------------------
!\SUBMECH: A1CHO
!------------------------------------------------------------------------------
!\PYROSPEC
A1CHO
A1CH2OO
A1CO
!------------------------------------------------------------------------------
!------------------------------------------------------------------------------
!\SUBMECH: HOC6H4CH3
!------------------------------------------------------------------------------
!\HTOXID
OCH3C6H4O
HOC6H4CH2O
HOC6H4CHO
HOC6H4CO
!\LTOXID
HOC6H4CH2OOH
HOC6H4CH2OO
!\PYROSPEC
HOC6H4CH3
HOC6H4CH2
OC6H4CH3
!------------------------------------------------------------------------------
!------------------------------------------------------------------------------
!\SUBMECH: A1CH2OH
!------------------------------------------------------------------------------
!\PYROSPEC
A1CH2OH
A1CH2O
!------------------------------------------------------------------------------
!------------------------------------------------------------------------------
!\SUBMECH: A1C2H5
!------------------------------------------------------------------------------
!\PYROSPEC
A1C2H5
A1C2H
A1CHCH3
A1CH2CH2
!------------------------------------------------------------------------------
!------------------------------------------------------------------------------
!\SUBMECH: A1C2H3
!------------------------------------------------------------------------------
!\PYROSPEC
A1C2H3
A1CCH2
A1CHCH
!------------------------------------------------------------------------------
!------------------------------------------------------------------------------

!------------------------------------------------------------------------------
!------------------------------------------------------------------------------
!\SUBMECH: C9H8
!------------------------------------------------------------------------------
!\PYROSPEC
C9H8
C10H9
C10H10
C5H5CH3
C9H7
C9H6O
FLUORENE
!------------------------------------------------------------------------------
!------------------------------------------------------------------------------
!\SUBMECH: O-XYL, P-XYL
!------------------------------------------------------------------------------
!O-XYL
!O-XYLYLE
!O-XYLDIMER
!O-XYLDIMERJ
!O-XYLET
!O-XYLQOOH
!O-XYLSECO2
!O-XYLKET  
!O-CH3C6H4CH2
!O-CH3C6H4CH2OO
!O-CH3C6H4CH2OOH
!
!P-XYL
!P-XYLYLE
!P-XYLDIMER
!P-XYLDIMERJ
!P-CH3C6H4CH2
!P-CH3C6H4CH2OOH
!P-CH3C6H4CH2OO
!CHOC6H4CH2
!CHOC6H4CH2OJ
!CHOC6H4CHO
!CHOC6H4CO
!CH3C6H4CH2O
!CH3C6H4CHO 
!CH3C6H4CO
!CH3C6H3CH3
!O2CH3C6H3CH3  
!OCH3C6H3CH3
!HOCH3C6H3CH3 
!
!C4H6
!DMCPD
!CH3C9H7
!XYLMETHIDE
!CH3C6H4C2H5
!DMCPDR
!BZCYBUT
!CH3C6H4CHCH3
!CH3A1CHOOCH3
!CH3C6H4C2H3
!CH2C6H4C2H3
!C2H3C6H4CH2O
!C2H3C6H4CHO
!C2H3C6H4CO
A1CH2CH2OO
A1CHOOCH3
C6H4C2H3
C6H4C2H
C6H4C2H5
C6H4C2H2
!!++++++++++++++++++++++++++++++++++++++++++++++++++++++++++++++++++++++++++++++++++++++++++++++++++++++++++++++++++++++++++++++++++++++++++++++++++++++++++++++
!!\END_SPECIES_MODULE: AROMATIC
!!++++++++++++++++++++++++++++++++++++++++++++++++++++++++++++++++++++++++++++++++++++++++++++++++++++++++++++++++++++++++++++++++++++++++++++++++++++++++++++++
!
!!++++++++++++++++++++++++++++++++++++++++++++++++++++++++++++++++++++++++++++++++++++++++++++++++++++++++++++++++++++++++++++++++++++++++++++++++++++++++++++++
!!\SPECIES_MODULE: NITROGEN_SUBCHEM
!!++++++++++++++++++++++++++++++++++++++++++++++++++++++++++++++++++++++++++++++++++++++++++++++++++++++++++++++++++++++++++++++++++++++++++++++++++++++++++++++
!!------------------------------------------------------------------------------
!!\UNDEFINED
!                      
CH3OOCH3
C2-OOQOOH
CH3CHOOH
C5H3O-3
O-OC6H4OH
O-HOC6H4OH
P-HOC6H4OH
P-O2C6H4CH3
C9H7O


!3rd O2 addition like 2nd o2


!C6H6O-24!cyclohexadienone
!C6H6O-25
!NC4H5CHCO
!C6H6O-B1
P-OC6H4OH
A1CH2CCH
P-OC6H4CH3
CHOCCH3C3H3CO1-5
M-O2C6H4CH3
M-OC6H4CH3
CHOCCH3C3H3CHO
A1C4H5
!CVCCA1CJO
!C6H5CHC6H5
BIPHENYL
!
!!++++++++++++++++++++++++++++++++++++++++++++++++++++++++++++++++++++++++++++++++++++++++++++++++++++++++++++++++++++++++++++++++++++++++++++++++++++++++++++++
!
!!------------------------------------------------------------------------------
!!++++++++++++++++++++++++++++++++++++++++++++++++++++++++++++++++++++++++++++++++++++++++++++++++++++++++++++++++++++++++++++++++++++++++++++++++++++++++++++++
!!\END_SPECIES_MODULE: NITROGEN_SUBCHEM
!!++++++++++++++++++++++++++++++++++++++++++++++++++++++++++++++++++++++++++++++++++++++++++++++++++++++++++++++++++++++++++++++++++++++++++++++++++++++++++++++
!!------------------------------------------------------------------------------
!!------------------------------------------------------------------------------
!!\SUBMECH: C14H14
!!------------------------------------------------------------------------------
!!\HTOXID
!C14H13OOH
!!\LTOXID
!C14H13OO
!C14H12OOH
!C14H12O2H-1O2
!C14H11O-1O2H
!C14H13O
!C14H12O
!!\PYROSPEC
!C14H14
!C14H13
!C14H12
!C14H11
!++++++++++++++++++++++++++++++++++++++++++++++++++++++++++++++++++++++++++++++++++++++++++++++++++++++++++++++++++++++++++++++++++++++++++++++++++++++++++++++
!\SPECIES_MODULE: UNDEFINED
!++++++++++++++++++++++++++++++++++++++++++++++++++++++++++++++++++++++++++++++++++++++++++++++++++++++++++++++++++++++++++++++++++++++++++++++++++++++++++++++
!------------------------------------------------------------------------------
!\SUBMECH: UNDEFINED
!------------------------------------------------------------------------------
!\UNDEFINED
B13DE2M-3
BUTA123TRIENE
IC5D1T3
IC5D1T3-1J
IC5D1T3-1V
IC5D1T3-4J
IC5T1
IC5T1-3
IC5T1-4
C5H91-5O
MCP
C5D2Y1-1R
!------------------------------------------------------------------------------
!++++++++++++++++++++++++++++++++++++++++++++++++++++++++++++++++++++++++++++++++++++++++++++++++++++++++++++++++++++++++++++++++++++++++++++++++++++++++++++++
!\END_SPECIES_MODULE: UNDEFINED
!++++++++++++++++++++++++++++++++++++++++++++++++++++++++++++++++++++++++++++++++++++++++++++++++++++++++++++++++++++++++++++++++++++++++++++++++++++++++++++++
!------------------------------------------------------------------------------
!\SUBMECH:A2CH3
!------------------------------------------------------------------------------
A2CH3
A2CH2
!A2CH2OO
!A2CH2OOH
A2CH2O
A2CH2OH
A2CHO
A2CHOH
A2CO
A2
A2-
A2-2
A2OH
A2O
A2CH2CH2
A2CHCH3
A2C2H2A
A2C2H2B
A2C2H3
A2C2H5
A2C2HA
A2C2HA*
A2C2HB
A2C2HB*
A2R5
A2R5-
A2R5C2H
A2R5C2H*
A2R5C2H2
A2R5H
A2R5H2
CH3A2CH3
CH3A2CH2
CH2A2CH2
!CH3A2CH3-1,2
!CH3A2CH3-1,8
C6H4A1CH3
C6H3A1CH3
OC6H4A1CH3
HOC6H4A1CH3
C11H9O
C11H9OH
A1OC6H4O
OC6H2OA1CH3
cC11H9
cC11H10
C9H6C2H3
C9H6CCH2
C9H7C2H
C9H7C2H3
C10H9
!C10H9-2
C10H10
C9H8
C9H7
C9H7O
C9H7OH
C9H6O
C9H6OH
A1
A1-
A1C2H
A1C2H3
A1C2H5
A1C4H5
A1CCH2
A1CH2
A1CH2CCH
A1CH2CH2
A1CH2O
A1CH2OH
A1CH2OO
A1CH2OOH
A1CH3
A1CHCH
A1CHCH3
A1CHO
A1CHOH
A1CO
A1O
A1OO
A1OH
A1OOH
C6H4CH3
C8H9O2
A3
A3-
A3R5
A3R5-
A4
A4-
A4R5
FLUORENE
BIPHENYL
BZFUR

C5H5
C5H5CH3
L-C6H5
L-C6H4
C-C6H4
BZCOOH
C7H6
C7H5
HOC6H4CH2
HOC6H4CH3
OC6H4CH2
OC6H4CH3
P-OC6H4CH3
M-OC6H4CH3
O-OC6H4OH
P-OC6H4OH
O-C6H4O2
P-C6H4O2
O-O2C6H4CH3
P-O2C6H4CH3
M-O2C6H4CH3
C6H4CH3CH3
CH3C6H4CHO
CHOCCH3C3H3CO1-5
CJVCCVCCVO
END  
!\END_SPECIES_LIST
!\START_KINETICS_INPUT
REACTIONS
!++++++++++++++++++++++++++++++++++++++++++++++++++++++++++++++++++++++++++++++++++++++++++++++++++++++++++++++++++++++++++++++++++++++++++++++++++++++++++++++
!\KINETICS_MODULE: H2_O2
!++++++++++++++++++++++++++++++++++++++++++++++++++++++++++++++++++++++++++++++++++++++++++++++++++++++++++++++++++++++++++++++++++++++++++++++++++++++++++++++
!----------------------------------------------------------------------------------------------------------------------------------
!\SUBMECH: H2
!----------------------------------------------------------------------------------------------------------------------------------
!___________________________________________________________________________________________________________ 
!\REACTIONCLASS: RH<=>PRODUCTS
!___________________________________________________________________________________________________________ 
H2+M<=>H+H+M                                      +4.57700000E+019 -1.40000000E+000 +1.04400000E+005 !\Author: AK !\Ref: TSANG AND HAMPSON, J. PHYS. CHEM. REF. DATA, 15 !\Comment: WARNING
HE / +0.8300 / CO / +1.9000 / CH4 / +2.0000 / H2 / +2.5000 / C2H6 / +3.0000 / CO2 / +3.8000 / H2O / +12.0000 / O2 / 0.000/
!___________________________________________________________________________________________________________ 
!\REACTIONCLASS: RH+R_ABSTRACTION
!___________________________________________________________________________________________________________ 
O+H2<=>OH+H                                       +3.80000000E+012 +0.00000000E+000 +7.94800000E+003 !\Author: SP !\Ref: BAULCH, D. L.; BOWMAN, C. T.; COBOS, J PHYS CHEM REF DATA 2005, 34, 757-1397. !\Comment: WARNING 
DUP
O+H2<=>OH+H                                       +8.80000000E+014 +0.00000000E+000 +1.91750000E+004 !\Author: SP !\Ref: BAULCH, D. L.; BOWMAN, C. T.; COBOS, J PHYS CHEM REF DATA 2005, 34, 757-1397. !\Comment: WARNING 
DUP
H2+OH<=>H+H2O                                     +2.20000000E+008 +1.51000000E+000 +3.43000000E+003 !\Author: UB !\Ref: J.V.MICHAEL SUTHERLAND, J.PHYS.CHEM. 92(1988) 3853 !\Comment: WARNING 
!___________________________________________________________________________________________________________ 
!\REACTIONCLASS: TERMOLECULARREACTIONH+O2+R<=>RH+O2!!AUTHOR
!___________________________________________________________________________________________________________ 
H+O2+H=H2+O2                                      +8.80000000E+022 -1.83500000E+000 +8.00000000E+002 !\Author: SP !\Ref: Michael P. Burke & Stephen J. Klippenstein, Nature Chemistry volume 9, pages1078 1082 (2017) !\Comment: (Ref added, YM) 
H+O2+H=OH+OH                                      +4.00000000E+022 -1.83500000E+000 +8.00000000E+002 !\Author: SP !\Ref: Michael P. Burke & Stephen J. Klippenstein, Nature Chemistry volume 9, pages1078 1082 (2017) !\Comment: (Ref added, YM) 
H+O2+O=OH+O2                                      +7.35000000E+022 -1.83500000E+000 +8.00000000E+002 !\Author: SP !\Ref: Michael P. Burke & Stephen J. Klippenstein, Nature Chemistry volume 9, pages1078 1082 (2017) !\Comment: (Ref added, YM) 
H+O2+OH=H2O+O2                                    +2.56000000E+022 -1.83500000E+000 +8.00000000E+002 !\Author: SP !\Ref: Michael P. Burke & Stephen J. Klippenstein, Nature Chemistry volume 9, pages1078 1082 (2017) !\Comment: (Ref added, YM) 
!----------------------------------------------------------------------------------------------------------------------------------
!\ENDSUBMECH: H2
!----------------------------------------------------------------------------------------------------------------------------------
!----------------------------------------------------------------------------------------------------------------------------------
!\SUBMECH: O2
!----------------------------------------------------------------------------------------------------------------------------------
!___________________________________________________________________________________________________________ 
!\REACTIONCLASS: RH<=>PRODUCTS
!___________________________________________________________________________________________________________ 
O+O+M<=>O2+M                                      +6.16500000E+015 -5.00000000E-001 +0.00000000E+000 !\Author: AK !\Ref: TSANG AND HAMPSON, J. PHYS. CHEM. REF. DATA, 15 !\Comment: WARNING 
HE / +0.8300 / AR / +0.8300 / CO / +1.9000 / CH4 / +2.0000 / H2 / +2.5000 / C2H6 / +3.0000 / CO2 / +3.8000 / H2O / +12.0000 / 
!___________________________________________________________________________________________________________ 
!\REACTIONCLASS: RADICAL_ADDITIONH
!___________________________________________________________________________________________________________ 
O2+H<=>O+OH                                       +1.04000000E+014 +0.00000000E+000 +1.52860000E+004 !\Author: AK !\Ref: HONG ET AL. PROC. OF THE COMB. INST. 33(2011) 309?16 !\Comment: 2 PARAMETER FIT 
!----------------------------------------------------------------------------------------------------------------------------------
!\ENDSUBMECH: O2
!----------------------------------------------------------------------------------------------------------------------------------
!----------------------------------------------------------------------------------------------------------------------------------
!\SUBMECH: H2O
!----------------------------------------------------------------------------------------------------------------------------------
!___________________________________________________________________________________________________________ 
!\REACTIONCLASS: RH<=>PRODUCTS
!___________________________________________________________________________________________________________ 
H+OH(+M)<=>H2O(+M)                                +2.50000000E+013 +2.34000000E-001 -1.14000000E+002 !\Author: ABS_TEST SP !\Ref: SELLEVAG, S. R.;J. PHYS. CHEM. A 2008, 112, 50855095 ! !\Comment: WARNING 
LOW /                                             +4.53000000E+021 -1.81000000E+000 +4.92000000E+002 /
TROE /                           +7.30000000E-001 +1.00000000E-030 +1.00000000E+030 +1.00000000E+030 /
AR / +0.4000 / HE / +0.5700 / O2 / +1.0000 / N2 / +1.0000 / H2 / +1.5000 / H2O / +13.0000 / 
!___________________________________________________________________________________________________________ 
!\REACTIONCLASS: RH+R_ABSTRACTION
!___________________________________________________________________________________________________________ 
OH+OH<=>H2O+O                                     +2.88000000E+006 +1.79000000E+000 -1.75000000E+003 !\Author: WARNING !\Ref: G. ALTINAY, J. PHYS. CHEM. A, 118(2014), PP. 38-54 !\Comment: WARNING 
!___________________________________________________________________________________________________________ 
!\REACTIONCLASS: RADICAL_ALPHA_SCISSION
!___________________________________________________________________________________________________________ 
O+H+M<=>OH+M                                      +4.71400000E+018 -1.00000000E+000 +0.00000000E+000 !\Author: AK !\Ref: TSANG AND HAMPSON, J. PHYS. CHEM. REF. DATA, 15 !\Comment: WARNING 
AR / +0.7500 / HE / +0.7500 / CO / +1.5000 / CH4 / +2.0000 / CO2 / +2.0000 / H2 / +2.5000 / C2H6 / +3.0000 / H2O / +12.0000 / 
!===========================================================================================================
!\SUBSPECIES: OHV
!===========================================================================================================
!___________________________________________________________________________________________________________ 
!\REACTIONCLASS: RADICAL_ALPHA_SCISSION
!___________________________________________________________________________________________________________ 
H+O+M<=>OHV+M                                     +4.43000000E+014 +0.00000000E+000 +1.00000000E+004 !\Author: ABS !\Ref: HALL AND PETERSEN IJCK 2006, 38, 714 !\Comment: WARNING 
AR / +0.4000 / O2 / +0.8000 / CO2 / +2.0000 / H2 / +2.0000 / CH4 / +2.0000 / H2O / +12.0000 / 
!___________________________________________________________________________________________________________ 
!\REACTIONCLASS: THIRD_BODY_DEACTIVATION
!___________________________________________________________________________________________________________ 
OHV+H2O<=>OH+H2O                                  +5.92000000E+012 +5.00000000E-001 -8.60000000E+002 !\Author: ABS !\Ref: HALL AND PETERSEN IJCK 2006, 38, 714 !\Comment: WARNING 
OHV+H2<=>OH+H2                                    +2.95000000E+012 +5.00000000E-001 -4.44000000E+002 !\Author: ABS !\Ref: HALL AND PETERSEN IJCK 2006, 38, 714 !\Comment: WARNING 
OHV+N2<=>OH+N2                                    +2.10000000E+012 +5.00000000E-001 -4.82000000E+002 !\Author: ABS !\Ref: WARNING !\Comment: Set as same as O2? (YM)
!OHV+N2<=>OH+N2                                    +1.08000000E+011  +5.0000000E-001 -1.24200000E+003 !\AUTHOR: AK !\REF: M. Tamura et al, Combust. Flame 114 (1998) 502 514 (Ref added, YM)
OHV+OH<=>OH+OH                                    +1.50000000E+012 +5.00000000E-001 -0.00000000E+000 !\Author: ABS !\Ref: HALL AND PETERSEN IJCK 2006, 38, 714 !\Comment: WARNING 
OHV+H<=>OH+H                                      +1.50000000E+012 +5.00000000E-001 -0.00000000E+000 !\Author: ABS !\Ref: HALL AND PETERSEN IJCK 2006, 38, 714 !\Comment: WARNING 
OHV+AR<=>OH+AR                                    +2.17000000E+010 +5.00000000E-001 +2.06000000E+003 !\Author: ABS !\Ref: HALL AND PETERSEN IJCK 2006, 38, 714 !\Comment: WARNING 
OHV<=>OH                                          +1.40000000E+006 +0.00000000E+000 +0.00000000E+000 !\Author: ABS !\Ref: HALL AND PETERSEN IJCK 2006, 38, 714 !\Comment: WARNING 
OHV+O2<=>OH+O2                                    +2.10000000E+012 +5.00000000E-001 -4.82000000E+002 !\Author: ABS !\Ref: HALL AND PETERSEN IJCK 2006, 38, 714 !\Comment: WARNING 
OHV+CO2<=>OH+CO2                                  +2.75000000E+012 +5.00000000E-001 -9.68000000E+002 !\Author: ABS !\Ref: HALL AND PETERSEN IJCK 2006, 38, 714 !\Comment: WARNING 
OHV+CO<=>OH+CO                                    +3.23000000E+012 +5.00000000E-001 -7.87000000E+002 !\Author: ABS !\Ref: HALL AND PETERSEN IJCK 2006, 38, 714 !\Comment: WARNING 
OHV+CH4<=>OH+CH4                                  +3.36000000E+012 +5.00000000E-001 -6.35000000E+002 !\Author: ABS !\Ref: HALL AND PETERSEN IJCK 2006, 38, 714 !\Comment: WARNING 
OHV+O<=>OH+O                                      +1.50000000E+012 +5.00000000E-001 -0.00000000E+000 !\Author: ABS !\Ref: HALL AND PETERSEN IJCK 2006, 38, 714 !\Comment: WARNING 
!===========================================================================================================
!\ENDSUBSPECIES: OHV
!===========================================================================================================
!----------------------------------------------------------------------------------------------------------------------------------
!\ENDSUBMECH: H2O
!----------------------------------------------------------------------------------------------------------------------------------
!----------------------------------------------------------------------------------------------------------------------------------
!\SUBMECH: H2O2
!----------------------------------------------------------------------------------------------------------------------------------
!___________________________________________________________________________________________________________ 
!\REACTIONCLASS: RH<=>PRODUCTS
!___________________________________________________________________________________________________________ 
H2O2(+M)<=>OH+OH(+M)                             2.0E12 0.9 4.8749E4 !\Author: UB !\Ref: TROE, COMBUST. FLAME, 158, Issue 4, April 2011, Pages 594-601 !\Comment: RATE CONSTANT IS FOR N2, 
LOW /                                             +2.35301810E+024 -2.29293580E+000 +4.87434050E+004 /
TROE /                                            +4.30000000E-001 +1.00000000E-030 +1.00000000E+030 /
    HE/0.88/
    O2/1.5/
    CO2/1.86/
    N2/1.5/
    CO/2.4/
    H2/2.0/
    H2O/9.0/
    H2O2/9.9/
!___________________________________________________________________________________________________________ 
!\REACTIONCLASS: RH+R_ABSTRACTION
!___________________________________________________________________________________________________________ 
H2O2+H<=>H2O+OH                                   +2.41000000E+013 +0.00000000E+000 +3.97000000E+003 !\Author: AK !\Ref: TSANG AND HAMPSON, J. PHYS. CHEM. REF. DATA, 15 !\Comment: WARNING 
H2O2+H=HO2+H2                                     1.65E10 1.0 6.0E3                                  !\Author: SP, PW  !\Ref: Ellingson et al., J. Phys. Chem. A 2007, 111, 13554-13566 !\Comment: Decrease by 25% PW (Ref added, YM)
H2O2+O<=>OH+HO2                                   +9.55000000E+006 +2.00000000E+000 +3.97000000E+003 !\Author: AK !\Ref: TSANG AND HAMPSON, J. PHYS. CHEM. REF. DATA, 15 !\Comment: WARNING 
H2O2+OH<=>H2O+HO2                                 +1.74000000E+012 +0.00000000E+000 +3.18000000E+002 !\Author: AK !\Ref: HONG ET AL. J. PHYS. CHEM. A 114(2010) 5718-5727 !\Comment: WARNING 
DUP
H2O2+OH<=>H2O+HO2                                 +7.59000000E+013 +0.00000000E+000 +7.26900000E+003 !\Author: AK !\Ref: HONG ET AL. J. PHYS. CHEM. A 114(2010) 5718-5727 !\Comment: WARNING 
DUP
!___________________________________________________________________________________________________________ 
!\REACTIONCLASS: R+R<=>PRODUCTS
!___________________________________________________________________________________________________________ 
HO2+H=H2+O2                                       +2.80000000E+006 +2.09000000E+000 -1.45100000E+003 !\Author: WARNING !\Ref: CURRAN? !\Comment: WARNING 
HO2+H<=>OH+OH                                     +7.07900000E+013 +0.00000000E+000 +2.95000000E+002 !\Author: AK !\Ref: MUELLER ET AL., INT. J. CHEM. KINET. 31(10)(1999) 705724. !\Comment: WARNING 
HO2+O<=>OH+O2                                     +3.25000000E+013 +0.00000000E+000 +0.00000000E+000 !\Author: AK !\Ref: BAULCH ET AL., J. PHYS. CHEM. REF DATA, 21 !\Comment: WARNING 
OH+HO2<=>H2O+O2                                   +1.93000000E+020 -2.49000000E+000 +5.84240000E+002 !\Author: UB !\Ref: M.P. BURKE, S.J. KLIPPENSTEIN, L.B. HARDING, PROC. COMBUST. INST. 34(2013) 547-555 !\Comment: WARNING 
DUP
OH+HO2<=>H2O+O2                                   +1.21000000E+009 +1.24000000E+000 -1.30758000E+003 !\Author: UB !\Ref: M.P. BURKE, S.J. KLIPPENSTEIN, L.B. HARDING, PROC. COMBUST. INST. 34(2013) 547-555 !\Comment: WARNING 
DUP
!HO2+HO2<=>H2O2+O2                                 +1.21400000E+010 +4.22000000E-001 -1.48052000E+003 !\Author: UB !\Ref: M.P. BURKE, S.J. KLIPPENSTEIN, L.B. HARDING, PROC. COMBUST. INST. 34(2013) 547-555 !\Comment: WARNING
!DUP
!HO2+HO2<=>H2O2+O2                                 +1.68800000E+016 -6.81000000E-001 +1.29316600E+004 !\Author: UB !\Ref: M.P. BURKE, S.J. KLIPPENSTEIN, L.B. HARDING, PROC. COMBUST. INST. 34(2013) 547-555 !\Comment: WARNING
!DUP

HO2+HO2=H2O2+O2    1.93E-02	4.12E+00	-4.96E+03!\Author: SP !\Ref: S.J. KLIPPENSTEIN, M.P. BURKE, K.P. SOMERS, 11th U.S. NAT.COMB.MEETING (2019) !\Comment: WARNING 
HO2+HO2=OH+OH+O2   6.41E+17	-1.54E+00	8.54E+03!\Author: SP !\Ref: S.J. KLIPPENSTEIN, M.P. BURKE, K.P. SOMERS, 11th U.S. NAT.COMB.MEETING (2019) !\Comment: WARNING 
!___________________________________________________________________________________________________________ 
!\REACTIONCLASS: RADICAL_ALPHA_SCISSION
!___________________________________________________________________________________________________________ 
!H+O2(+M)=HO2(+M)                                +4.66000000E+012 +4.40000000E-001 +0.00000000E+000 !\Author: SP !\Ref: TROE, PROCI Volume 28, Issue 2, 2000, 1463-1469 / PCCP FERNANDES 2008
!LOW /                                             +1.22500000E+019 -1.20000000E+000 +0.00000000E+000/!\Author: SP !\Ref:Shao et al. Proc. Comb. Inst. 37,(2019):145-152.
!TROE /                                          +5.00E-01	1.00E+00	1.00E+10	1.00E+30 / 
!HE / +0.5700 / AR / +0.65 / N2 / +0.0 / O2 / 1.0 / H2 / +2.00 / CH4 / +2.0000 / CO2 / +3.2500 / H2O / +17.6000 / CO / 4.0/
!!CO / 4.0 / CHANGED TO IMPROVE SYNGAS IDT, CHECK H2O TO INCREASE LEAN FS CONDITION DECREASE IT


!H+O2(+N2)=HO2(+N2)                                  +4.66000000E+012 +4.40000000E-001 +0.00000000E+000 !\Author: SP !\Ref: TROE, PROCI Volume 28, Issue 2, 2000, 1463-1469 / PCCP FERNANDES 2008
!LOW /                                           +4.50E+20	-1.73E+00	0.00E+00/ !\Author: SP !\Ref: Lu, Z. 2020. Hydrogen oxidation near the second explosion limit in a flow reactor
!TROE /                                          +5.00E-01	1.00E+00	1.00E+10	1.00E+30 /

H+O2(+M)=HO2(+M)                                +4.66000000E+012 +4.40000000E-001 +0.00000000E+000 !\Author: SP !\Ref: TROE, PROCI Volume 28, Issue 2, 2000, 1463-1469 / PCCP FERNANDES 2008
LOW /											4.0662E+19      -1.4    -180.537/! !\Author: SP!\Ref: New fit !
TROE /											+5.00E-01       1.00E+00        1.00E+10        1.00E+30 /
HE / +0.5700 / AR / +0.78 / N2 / +1.0 / O2 / 1.0 / H2 / +2.00 / CH4 /+2.0000 / CO2 / +3.2500 / H2O / +17.600 / CO / 4.0/
! HAMDY 8 11 2022  LOWMX /                                             +1.22500000E+019 -1.20000000E+000 +0.00000000E+000/!\Author: SP !\Ref:Shao et al. Proc. Comb. Inst. 37,(2019):145-152.
! HAMDY 8 11 2022 TROEMX /                                          +5.00E-01	1.00E+00	1.00E+10	1.00E+30 / 
! HAMDY 8 11 2022 LOWSP / N2                                        +4.50E+20	-1.73E+00	0.00E+00/ !\Author: SP !\Ref: Lu, Z. 2020. Hydrogen oxidation near the second explosion limit in a flow reactor
! HAMDY 8 11 2022 TROESP /  N2                                      +5.00E-01	1.00E+00	1.00E+10	1.00E+30 /
! HAMDY 8 11 2022 N2 / +1.0 / HE / +0.5700 / AR / +0.65 / O2 / 1.0 / H2 / +2.00 / CH4 / +2.0000 / CO2 / +3.2500 / H2O / +17.6000 / CO / 4.0/


!----------------------------------------------------------------------------------------------------------------------------------
!\ENDSUBMECH: H2O2
!----------------------------------------------------------------------------------------------------------------------------------
!++++++++++++++++++++++++++++++++++++++++++++++++++++++++++++++++++++++++++++++++++++++++++++++++++++++++++++++++++++++++++++++++++++++++++++++++++++++++++++++
!\END_KINETICS_MODULE: H2_O2
!++++++++++++++++++++++++++++++++++++++++++++++++++++++++++++++++++++++++++++++++++++++++++++++++++++++++++++++++++++++++++++++++++++++++++++++++++++++++++++++
!++++++++++++++++++++++++++++++++++++++++++++++++++++++++++++++++++++++++++++++++++++++++++++++++++++++++++++++++++++++++++++++++++++++++++++++++++++++++++++++
!\KINETICS_MODULE: C1
!++++++++++++++++++++++++++++++++++++++++++++++++++++++++++++++++++++++++++++++++++++++++++++++++++++++++++++++++++++++++++++++++++++++++++++++++++++++++++++++
!----------------------------------------------------------------------------------------------------------------------------------
!\SUBMECH: CO
!----------------------------------------------------------------------------------------------------------------------------------
!___________________________________________________________________________________________________________ 
!\REACTIONCLASS: RADICAL_ADDITIONO
!___________________________________________________________________________________________________________ 
CO+O(+M)<=>CO2(+M)                                +1.36200000E+010 +0.00000000E+000 +2.38400000E+003 !\Author: ?? !\Ref: MEULLER 99 * 0.76 !\Comment: WARNING 
LOW /                                             +1.17300000E+024 -2.79000000E+000 +4.19100000E+003 /
HE / +0.7000 / AR / +0.7000 / CO / +1.7500 / H2 / +2.0000 / CO2 / +3.6000 / H2O / +12.0000 / 
!___________________________________________________________________________________________________________ 
!\REACTIONCLASS: RADICAL_ADDITIONOH
!___________________________________________________________________________________________________________ 
CO+OH<=>CO2+H                                     +2.30000000E+007 +1.35000000E+000 +9.74000000E+002 !\Author: UB !\Ref: J.P. SENOSIAIN, S.J. KLIPPENSTEIN, J.A. MILLER, PROC. COMBUST. INST. 30(2005) 945-953. !\Comment: WARNING 
PLOG /                           +1.31500000E-002 +2.10000000E+005 +1.90000000E+000 -1.06400000E+003 /
PLOG /                           +1.31500000E-001 +2.50000000E+005 +1.88000000E+000 -1.04300000E+003 /
PLOG /                           +1.31500000E+000 +8.70000000E+005 +1.73000000E+000 -6.85000000E+002 /
PLOG /                           +1.31580000E+001 +6.80000000E+006 +1.48000000E+000 +4.80000000E+001 /
PLOG /                           +1.31580000E+002 +2.30000000E+007 +1.35000000E+000 +9.74000000E+002 /

CO+OH<=>HOCO                                      +1.10000000E+020 -2.78000000E+000 +2.05600000E+003 !\Author: UB !\Ref: J.P. SENOSIAIN, S.J. KLIPPENSTEIN, J.A. MILLER, PROC. COMBUST. INST. 30(2005) 945-953. !\Comment: WARNING 
PLOG /                           +1.31580000E-002 +1.70000000E+015 -2.68000000E+000 +8.59000000E+002 /
PLOG /                           +1.31580000E-001 +5.90000000E+018 -3.35000000E+000 +8.87000000E+002 /
PLOG /                           +1.31580000E+000 +2.60000000E+020 -3.50000000E+000 +1.30900000E+003 /
PLOG /                           +1.31580000E+001 +7.10000000E+020 -3.32000000E+000 +1.76300000E+003 /
PLOG /                           +1.31580000E+002 +1.10000000E+020 -2.78000000E+000 +2.05600000E+003 /
!___________________________________________________________________________________________________________ 
!\REACTIONCLASS: RADICAL_ADDITIONHO2
!___________________________________________________________________________________________________________ 
!CO+HO2<=>CO2+OH                                   +8.55000000E+003 +2.52000000E+000 +1.55600000E+004 !\Author: UB !\Ref: S.J.KLIPPENSTEIN, PROC. COMBUST. INST. 36(2017) 77-111 !\Comment: WARNING 
CO+HO2=CO2+OH    8.350E+03   2.550     1.656E+04
!___________________________________________________________________________________________________________ 
!\REACTIONCLASS: R+O2<=>PRODUCTS
!___________________________________________________________________________________________________________ 
CO+O2<=>CO2+O                                     +1.11900000E+012 +0.00000000E+000 +4.77000000E+004 !\Author: ?? !\Ref: 86TSA / HAM * 0.44 !\Comment: WARNING 
!===========================================================================================================
!\SUBSPECIES: CO2
!===========================================================================================================
!___________________________________________________________________________________________________________ 
!\REACTIONCLASS: RADICAL_ADDITIONH
!___________________________________________________________________________________________________________ 
H+CO2<=>OCHO                                      +7.50000000E+013 +0.00000000E+000 +2.90000000E+004 !\Author: WARNING !\Ref: CURRAN ESTIMATE !\Comment: WARNING 
!===========================================================================================================
!\ENDSUBSPECIES: CO2
!===========================================================================================================
!===========================================================================================================
!\SUBSPECIES: HOCO
!===========================================================================================================
!___________________________________________________________________________________________________________ 
!\REACTIONCLASS: RADICAL_BETA_SCISSION
!___________________________________________________________________________________________________________ 
HOCO<=>CO2+H                                      +1.89700000E+038 -8.04700000E+000 +3.42400000E+004 !\Author: ?? !\Ref: JOHN R. BARKER CALCULATION 7 / 3 / 2013 !\Comment: WARNING 
PLOG /                           +1.00000000E-003 +4.75800000E+018 -3.81700000E+000 +1.76760000E+004 /
PLOG /                           +3.00000000E-003 +2.22500000E+020 -4.14900000E+000 +1.90370000E+004 /
PLOG /                           +9.90000000E-003 +7.56400000E+021 -4.43400000E+000 +2.03250000E+004 /
PLOG /                           +2.96000000E-002 +9.10700000E+024 -5.18900000E+000 +2.24190000E+004 /
PLOG /                           +9.87000000E-002 +3.14400000E+029 -6.37600000E+000 +2.52330000E+004 /
PLOG /                           +2.96100000E-001 +1.15000000E+032 -7.03700000E+000 +2.66620000E+004 /
PLOG /                           +9.86900000E-001 +1.06900000E+036 -8.10700000E+000 +2.90640000E+004 /
PLOG /                           +2.96070000E+000 +2.43800000E+036 -8.15300000E+000 +2.93360000E+004 /
PLOG /                           +9.86900000E+000 +6.66300000E+035 -7.91900000E+000 +2.92170000E+004 /
PLOG /                           +2.96070000E+001 +1.72300000E+038 -8.50600000E+000 +3.12730000E+004 /
PLOG /                           +9.86900000E+001 +3.00700000E+041 -9.29000000E+000 +3.39660000E+004 /
PLOG /                           +2.96070000E+002 +6.76700000E+036 -7.83200000E+000 +3.16130000E+004 /
PLOG /                           +9.86900000E+002 +1.89700000E+038 -8.04700000E+000 +3.42400000E+004 /
CO+H2O2<=>HOCO+OH                                 +3.60000000E+004 +2.50000000E+000 +2.86600000E+004 !\Author: SP !\Ref: P GLARBORG P MARSHALL CPL 475(2009) 40-43 !\Comment: WARNING ! 
HOCO+H<=>CO2+H2                                   +3.10000000E+017 -1.34750000E+000 +5.55000000E+002 !\Author: SP !\Ref: H.G. YU, J.S. FRANCISCO, J. CHEM. PHYS. 128(2008) 244315 !\Comment: WARNING 
HOCO+H<=>CO+H2O                                   +6.00000000E+015 -5.25000000E-001 +2.12500000E+003 !\Author: SP !\Ref: H.G. YU, J.S. FRANCISCO, J. CHEM. PHYS. 128(2008) 244315 !\Comment: WARNING 
HOCO+O<=>CO2+OH                                   +8.67000000E+012 +0.00000000E+000 +0.00000000E+000 !\Author: SP !\Ref: H.G. YU, J.T. MUCKERMAN, J.S. FRANCISCO, J. CHEM. PHYS. 127(2007) 094302. !\Comment: WARNING 
HOCO+OH<=>CO2+H2O                                 +4.56000000E+012 +0.00000000E+000 -8.90000000E+001 !\Author: SP !\Ref: YU ET AL., JPCA, 2005, 109(23) !\Comment: WARNING 
DUP
HOCO+OH<=>CO2+H2O                                 +9.54000000E+006 +2.00000000E+000 -8.90000000E+001 !\Author: SP !\Ref: YU ET AL., JPCA, 2005, 109(23) !\Comment: WARNING 
DUP
HOCO+HO2<=>CO2+H2O2                               +3.93000000E+013 +0.00000000E+000 +0.00000000E+000 !\Author: SP !\Ref: YU ET AL., JCP, 2008, 129(21) !\Comment: WARNING 
HOCO+O2<=>CO2+HO2                                 +4.00000000E+009 +1.00000000E+000 +0.00000000E+000 !\Author: SP !\Ref: YU ET AL., JPCA, 2005, 109(23) !\Comment: WARNING 
HOCO+CH3<=>CO2+CH4                                +1.36000000E+013 +0.00000000E+000 +0.00000000E+000 !\Author: SP !\Ref: YU AND FRANCISCO, JPCA, 2009, 113(16) !\Comment: WARNING 
HOCO+CH3<=>CH2CO+H2O                              +2.13000000E+013 +0.00000000E+000 +0.00000000E+000 !\Author: SP !\Ref: YU AND FRANCISCO, JPCA, 2009, 113(16) !\Comment: WARNING 
!===========================================================================================================
!\ENDSUBSPECIES: HOCO
!===========================================================================================================
!----------------------------------------------------------------------------------------------------------------------------------
!\ENDSUBMECH: CO
!----------------------------------------------------------------------------------------------------------------------------------
!----------------------------------------------------------------------------------------------------------------------------------
!\SUBMECH: CH4
!----------------------------------------------------------------------------------------------------------------------------------
!___________________________________________________________________________________________________________ 
!\REACTIONCLASS: RH<=>PRODUCTS
!___________________________________________________________________________________________________________ 
CH3+H(+M)<=>CH4(+M)                               +6.47000000E+013 +1.85000000E-001 -5.40000000E+001 !J.TROE, V.G. USHAKOV, J. CHEM. PHYS. 136(2012) 214309 !\Comment: WARNING 
LOW /                                             +8.54000000E+032 -4.69000000E+000 +2.20000000E+003 /
TROE /                           +5.16194000E-001 +3.63784820E+003 +1.00000000E+000 +1.00000000E+030 /
    H2/4.0/
    H2O/8.0/!pw
    CO/2.3/
    CO2/4.0/
    AR/1.0/
    CH4/5.0/
    C2H6/4.0/
    N2/1.5/
    HE/0.7/
    CH3OH/6.0/
    O2/1.5/
!___________________________________________________________________________________________________________ 
!\REACTIONCLASS: RH+R_ABSTRACTION
!___________________________________________________________________________________________________________ 
CH4+H<=>CH3+H2                                    +4.08000000E+003 +3.16000000E+000 +8.75600000E+003 !\Author: UB !\Ref: J.W.SUTHERLAND, M.-C.SU, J.V.MICHAEL, INT.J.CHEM.KINET. 33(2001) 669-684 !\Comment: WARNING 
CH4+O<=>CH3+OH                                    +4.90000000E+006 +2.20000000E+000 +7.59100000E+003 !\Author: UB !REF !\Ref: WARNING !\Comment: WARNING 
CH4+OH=CH3+H2O    5.65476E6 1.93695 2.6562698E3 !\Author: WARNING !\Ref: J. AGUILERA-IPARRAGUIRRE ET AL. J PHYS CHEM A(2008) 112(30) !\Comment: 1.695E+001 IN ARAMCOMECH1.3(WITH AX1.5) !\Comment: *1.2 
CH4+HO2<=>CH3+H2O2                                +1.12000000E+001 +3.74000000E+000 +2.10090000E+004 !\Author: WARNING !\Ref: J. AGUILERA-IPARRAGUIRRE ET AL. J PHYS CHEM A(2008) 112(30) !\Comment: 1.695E+001 IN ARAMCOMECH1.3(WITH AX1.5) 
CH4+O2CHO<=>CH3+HO2CHO                            +3.22000000E+003 +3.13000000E+000 +1.52000000E+004 !\Author: SP !\Ref: H-H CARSTENSEN, A.M. DEAN, O. DEUTSCHMANN, PROC. COMBUST. INST. 31(2007) 149-157 ! !\Comment: WARNING 
CH4+CH3O2<=>CH3+CH3O2H                            4.45E-3 4.691 1.9868E4 !\Author: WARNING !\Ref: NEW FIT FROM HJC !\Comment: WARNING 
CH3+HO2<=>CH4+O2                                  1.94633E3 2.83 -3.73E3 !\Author: pw !\Ref: ZHU AND LIN ET AL. !\Comment: *1.07 
!___________________________________________________________________________________________________________ 
!\REACTIONCLASS: RADICAL_ADDITIONCH2
!___________________________________________________________________________________________________________ 
CH4+CH2<=>CH3+CH3                                 +2.46000000E+006 +2.00000000E+000 +8.27000000E+003 !\Author: WARNING !\Ref: GRI 3.0 !\Comment: WARNING 
!===========================================================================================================
!\SUBSPECIES: CH2(S)
!===========================================================================================================
!___________________________________________________________________________________________________________ 
!\REACTIONCLASS: THIRD_BODY_DEACTIVATION
!___________________________________________________________________________________________________________ 
CH2(S)+N2<=>CH2+N2                                +1.26000000E+013 +0.00000000E+000 +4.30000000E+002 !\Author: UB !\Ref: F.HAYES, W.D.LAWRENCE, W.S.STAKER, K.D.KING, J. PHYS. CHEM. 100(1996) 11314-11318 !\Comment: WARNING 
CH2(S)+AR<=>CH2+AR                                +6.62000000E+012 +0.00000000E+000 +4.54000000E+002 !\Author: UB !\Ref: F.HAYES, W.D.LAWRENCE, W.S.STAKER, K.D.KING, J. PHYS. CHEM. 100(1996) 11314-11318 !\Comment: WARNING 
CH2(S)+H2O<=>CH2+H2O                              +5.48000000E+013 +0.00000000E+000 -4.30000000E+002 !\Author: UB !\Ref: F.HAYES, W.D.LAWRENCE, W.S.STAKER, K.D.KING, J. PHYS. CHEM. 100(1996) 11314-11318 !\Comment: WARNING 
CH2(S)+CO<=>CH2+CO                                +1.26000000E+013 +0.00000000E+000 +4.30000000E+002 !\Author: UB !\Ref: F.HAYES, W.D.LAWRENCE, W.S.STAKER, K.D.KING, J. PHYS. CHEM. 100(1996) 11314-11318 !\Comment: WARNING 
CH2(S)+CO2<=>CH2+CO2                              +5.48000000E+013 +0.00000000E+000 -4.30000000E+002 !\Author: UB !\Ref: F.HAYES, W.D.LAWRENCE, W.S.STAKER, K.D.KING, J. PHYS. CHEM. 100(1996) 11314-11318 !\Comment: WARNING 
!___________________________________________________________________________________________________________ 
!\REACTIONCLASS: MISC
!___________________________________________________________________________________________________________ 
CH2(S)+O2=>H+OH+CO                                +1.20140000E+012 +0.00000000E+000 +0.00000000E+000 !\Author: UB !\Ref: P.-F. LEE, H. MATSUI, W.-Y. CHEN, C.-S. WANG, J. PHYS. CHEM. A, 116(2012) 9245-9254 !\Comment: WARNING 
CH2(S)+O2<=>CO+H2O                                +5.14880000E+011 +0.00000000E+000 +0.00000000E+000 !\Author: UB !\Ref: P.-F. LEE, H. MATSUI, W.-Y. CHEN, C.-S. WANG, J. PHYS. CHEM. A, 116(2012) 9245-9254 !\Comment: WARNING 
CH2(S)+O<=>CO+H2                                  +1.50000000E+013 +0.00000000E+000 +0.00000000E+000 !\Author: WARNING !\Ref: GRI 3.0 !\Comment: WARNING 
CH2(S)+O<=>HCO+H                                  +1.50000000E+013 +0.00000000E+000 +0.00000000E+000 !\Author: WARNING !\Ref: GRI 3.0 !\Comment: WARNING 
CH2(S)+H2<=>CH3+H                                 +7.00000000E+013 +0.00000000E+000 +0.00000000E+000 !\Author: WARNING !\Ref: GRI 3.0 !\Comment: WARNING 
CH2(S)+H<=>CH+H2                                  +3.00000000E+013 +0.00000000E+000 +0.00000000E+000 !\Author: WARNING !\Ref: GRI 3.0 !\Comment: WARNING 
CH2(S)+OH<=>CH2O+H                                +3.00000000E+013 +0.00000000E+000 +0.00000000E+000 !\Author: WARNING !\Ref: GRI 3.0 !\Comment: WARNING 
CH2(S)+CO2<=>CH2O+CO                              +1.40000000E+013 +0.00000000E+000 +0.00000000E+000 !\Author: WARNING !\Ref: GRI 3.0 !\Comment: WARNING 
C2H2+CH2(S)<=>C2H2+CH2                            +4.00000000E+013 +0.00000000E+000 +0.00000000E+000 !\Author: UB !\Ref: W. HACH ET AL. BER. BUNSENGES. PHYS. CHEM. 93, 165(1989) !\Comment: WARNING 
!===========================================================================================================
!\ENDSUBSPECIES: CH2(S)
!===========================================================================================================
!===========================================================================================================
!\SUBSPECIES: CH2
!===========================================================================================================
!___________________________________________________________________________________________________________ 
!\REACTIONCLASS: RADICAL_ALPHA_SCISSION
!___________________________________________________________________________________________________________ 
H+CH2(+M)<=>CH3(+M)                               +6.00000000E+014 +0.00000000E+000 +0.00000000E+000 !\Author: UB !\Ref: GRI3.0 !\Comment: WARNING 
LOW /                                             +1.04000000E+026 -2.76000000E+000 +1.60000000E+003 /
TROE /                           +5.62000000E-001 +9.10000000E+001 +5.83600000E+003 +8.55200000E+003 /
AR / +0.7000 / CO / +1.5000 / CO2 / +2.0000 / CH4 / +2.0000 / H2 / +2.0000 / C2H6 / +3.0000 / H2O / +6.0000 / 
CH+H2(+M)<=>CH3(+M)                               +1.97000000E+012 +4.30000000E-001 -3.70000000E+002 !\Author: UB !\Ref: GRI3.0 !\Comment: WARNING 
LOW /                                             +4.82000000E+025 -2.80000000E+000 +5.90000000E+002 /
TROE /                           +5.78000000E-001 +1.22000000E+002 +2.53500000E+003 +9.36500000E+003 /
AR / +0.7000 / CO / +1.5000 / CO2 / +2.0000 / CH4 / +2.0000 / H2 / +2.0000 / C2H6 / +3.0000 / H2O / +6.0000 / 
!___________________________________________________________________________________________________________ 
!\REACTIONCLASS: MISC
!___________________________________________________________________________________________________________ 
!CH2+O2<=>CH2O+O                                   +1.30000000E+005 +2.42020000E+000 +1.60400000E+003 !\Author: UB !\Ref: PRIVATE COMMUNICATION WITH S.J. KLIPPENSTEIN !\Comment: WARNING 
!CH2+O2=>CO2+H+H                                   +1.05000000E+009 +9.92900000E-001 -2.69000000E+002 !\Author: UB !\Ref: PRIVATE COMMUNICATION WITH S.J. KLIPPENSTEIN !\Comment: WARNING 
!CH2+O2=>CO+H+OH                                   +6.50000000E+005 +9.92900000E-001 -2.69000000E+002 !\Author: UB !\Ref: PRIVATE COMMUNICATION WITH S.J. KLIPPENSTEIN !\Comment: WARNING 

CH2+O2=>CO2+2H  4.62E+09	9.93E-01	2.00E+02 ! 2.1E9 0.9929 -2.69E2 !glarborg.2018
CH2+O2=CH2O+O   1.560E+05	2.420	1.604E+03    !!1.95E5 2.4202 1.604E3 !12.987

CH2+O=>CO+H+H                                     +5.00000000E+013 +0.00000000E+000 +0.00000000E+000 !\Author: WARNING !\Ref: GRI 3.0 !\Comment: WARNING 


!CH2+H=CH+H2                                     +1.00000000E+018 -1.56000000E+000 +0.00000000E+000 !\Author: UB !\Ref: ARAMCOMECH1.3, COMBINING GRI3.0 AND S.W.MAYER, ET AL. 11TH INT. SYMP. COMBUST. !\Comment: WARNINGNI
!DUP
!CH2+H=CH+H2                                     +2.70000000E+011 +6.70000000E-001 +2.57000000E+004 !\Author: UB !\Ref: ARAMCOMECH1.3, COMBINING GRI3.0 AND S.W.MAYER, ET AL. 11TH INT. SYMP. COMBUST. !\Comment: WARNINGNI
!DUP

CH2+H=CH+H2    1.6E14 0.0 0.0E0


CH2+H2<=>CH3+H                                    +4.40000000E+005 +2.39000000E+000 +7.35000000E+003 !\Author: UB !\Ref: K-W LU, H MATSUI, C-L HUANG, P RAGHUNATH, N-S WANG, MC LIN, J. PHYS. CHEM. A 2010, 114, 54935502 !\Comment: WARNING 
!CH2+OH<=>CH+H2O                                   +1.13000000E+007 +2.00000000E+000 +3.00000000E+003 !\Author: WARNING !\Ref: GRI 3.0 !\Comment: WARNING 

CH2+OH=CH2O+H                        2.8E13  0.1228    -161 !            
! A.W. Jasper, S.J. Klippenstein, L.B. Harding, J. Phys. Chem. A 111 (2007) 8699-8707.
!
CH2+OH=CH+H2O                        8.6E05  2.019     6776 !          
! A.W. Jasper, S.J. Klippenstein, L.B. Harding, J. Phys. Chem. A 111 (2007) 8699-8707.

!DONG 0406
CH2+CH2=>C2H2+H+H                     7.0E13   0.0022      8 !          
! Jasper AW Klippenstein SJ Harding LB JPCA 111:8689-8707 2007
!
CH2+CH2=C2H2+H2                      1.8E13   0.0022      8 !          
! Jasper AW Klippenstein SJ Harding LB JPCA 111:8689-8707 2007
!
CH3+CH2=C2H4+H                       1.2E15  -0.3432    153 !      
! Jasper AW Klippenstein SJ Harding LB JPCA 111:8689-8707 2007
CH2+C2H2=H+C3H3                                         1.2000e+13    0.000      6620.00  !CRECK=ITV2015
!CH2(S)+C2H2=H+C3H3                                      2.0000e+13    0.000         0.00  !1.9000e+14 in ITV2015; 2.0000e+13 in CRECK 

C2H2+CH2(S)=>C3H3+H  7.06E+15 -6.62E-01  3.77E+01 !! RATES FROM POLINO ET AL., JPCA, 117 (2013), 12677-12692
DUP
C2H2+CH2(S)=>C3H3+H  6.63E+07 1.48E+00 -1.65E+03 !! RATES FROM POLINO ET AL., JPCA, 117 (2013), 12677-12692
DUP
!===========================================================================================================
!\ENDSUBSPECIES: CH2
!===========================================================================================================
!===========================================================================================================
!\SUBSPECIES: CHV
!===========================================================================================================
!___________________________________________________________________________________________________________ 
!\REACTIONCLASS: THIRD_BODY_DEACTIVATION
!___________________________________________________________________________________________________________ 
CHV+AR<=>CH+AR                                    +4.00000000E+011 +5.00000000E-001 +0.00000000E+000 !\Author: ?? !\Ref: HWANG, GARDINER, FRENKLACH, HIDAKA, COMB. FL. 67, 65-75(1987) !\Comment: CHV+M<=>CH+M 
CHV+H2O<=>CH+H2O                                  +5.30000000E+013 +0.00000000E+000 +0.00000000E+000 !\Author: ?? !\Ref: HWANG, GARDINER, FRENKLACH, HIDAKA, COMB. FL. 67, 65-75(1987) !\Comment: WARNING 
CHV+CO<=>CH+CO                                    +2.44000000E+012 +5.00000000E-001 +0.00000000E+000 !\Author: ?? !\Ref: HWANG, GARDINER, FRENKLACH, HIDAKA, COMB. FL. 67, 65-75(1987) !\Comment: WARNING 
CHV+CO2<=>CH+CO2                                  +2.41000000E-001 +4.30000000E+000 -1.69400000E+003 !\Author: ?? !\Ref: HWANG, GARDINER, FRENKLACH, HIDAKA, COMB. FL. 67, 65-75(1987) !\Comment: WARNING 
CHV+O2<=>CH+O2                                    +2.48000000E+006 +2.14000000E+000 -1.72000000E+003 !\Author: ?? !\Ref: HWANG, GARDINER, FRENKLACH, HIDAKA, COMB. FL. 67, 65-75(1987) !\Comment: WARNING 
CHV+H2<=>CH+H2                                    +1.47000000E+014 +0.00000000E+000 +1.36100000E+003 !\Author: ?? !\Ref: HWANG, GARDINER, FRENKLACH, HIDAKA, COMB. FL. 67, 65-75(1987) !\Comment: WARNING 
CHV+CH4<=>CH+CH4                                  +1.73000000E+013 +0.00000000E+000 +1.67000000E+002 !\Author: ?? !\Ref: HWANG, GARDINER, FRENKLACH, HIDAKA, COMB. FL. 67, 65-75(1987) !\Comment: WARNING 
CHV<=>CH                                          +1.86000000E+006 +0.00000000E+000 +0.00000000E+000 !\Author: ?? !\Ref: HWANG, GARDINER, FRENKLACH, HIDAKA, COMB. FL. 67, 65-75(1987) !\Comment: WARNING 
CHV+N2<=>CH+N2                                    +3.03000000E+002 +3.40000000E+000 -3.81000000E+002 !\Author: ?? !\Ref: HWANG, GARDINER, FRENKLACH, HIDAKA, COMB. FL. 67, 65-75(1987) !\Comment: WARNING 
C+H+M<=>CHV+M                                     +6.00000000E+014 +0.00000000E+000 +6.94000000E+003 !\Author: ?? !\Ref: KATHROTIA ET AL. COMB & FLAME 2010 !\Comment: WARNING 
!___________________________________________________________________________________________________________ 
!\REACTIONCLASS: MISC
!___________________________________________________________________________________________________________ 
CH+O2<=>CO+OHV                                    +3.24000000E+014 -4.00000000E-001 +4.15000000E+003 !\Author: ABS !\Ref: HALL AND PETERSEN IJCK 2006 !\Comment: WARNING 
CH+O2<=>HCO+O                                     +3.24000000E+014 -4.00000000E-001 +4.15000000E+003 !\Author: WARNING !\Ref: WARNING !\Comment: WARNING 
CH+O2=>H+CO+O                                     +4.86000000E+014 -4.00000000E-001 +4.15000000E+003 !\Author: WARNING !\Ref: WARNING !\Comment: WARNING 
CH+O2<=>H+CO2                                     +4.86000000E+014 -4.00000000E-001 +4.15000000E+003 !\Author: WARNING !\Ref: WARNING !\Comment: WARNING 
CH+O<=>CO+H                                       +5.70000000E+013 +0.00000000E+000 +0.00000000E+000 !\Author: WARNING !\Ref: MESSING ET AL.,J. CHEM. PHYS. 74, 3874(1981) !\Comment: WARNING 
CH+H<=>C+H2                                       +1.10000000E+014 +0.00000000E+000 +0.00000000E+000 !\Author: WARNING !\Ref: GRI 3.0 !\Comment: WARNING 
CH+OH<=>HCO+H                                     +3.00000000E+013 +0.00000000E+000 +0.00000000E+000 !\Author: WARNING !\Ref: GLARBORG, MILLER, AND KEE, WESTERN STATES SECTION, SAN ANTONIO(1985) !\Comment: WARNING 
!CH+H2O<=>H+CH2O                                   +1.77400000E+016 -1.22000000E+000 +2.38000000E+001 !\Author: WARNING !\Ref: BERGEAT ET AL., CHEM. PHYS. LETT. 480, 21(2009) !\Comment: WARNING 
CH+H2O=H+CH2O     2.80E+07 1.59E+00 -2.61E+03
CH+CO2<=>HCO+CO                                   +1.70000000E+012 +0.00000000E+000 +6.85000000E+002 !\Author: WARNING !\Ref: BERMAN, FLEMING, HARVEY AND LIN, 19TH SYMP. COMB. P. 73, 1982 !\Comment: X0.5 
!===========================================================================================================
!\ENDSUBSPECIES: CHV
!===========================================================================================================
!===========================================================================================================
!\SUBSPECIES: C
!===========================================================================================================
!___________________________________________________________________________________________________________ 
!\REACTIONCLASS: MISC
!___________________________________________________________________________________________________________ 
C+OH<=>CO+H                                       +5.00000000E+013 +0.00000000E+000 +0.00000000E+000 !\Author: WARNING !\Ref: GLARBORG, MILLER, AND KEE, WESTERN STATES SECTION, SAN ANTONIO(1985) !\Comment: WARNING 
C+O2<=>CO+O                                       +5.00000000E+013 +0.00000000E+000 +0.00000000E+000 !\Author: WARNING !\Ref: GLARBORG, MILLER, AND KEE, WESTERN STATES SECTION, SAN ANTONIO(1985) !\Comment: WARNING 
!===========================================================================================================
!\ENDSUBSPECIES: C
!===========================================================================================================
!===========================================================================================================
!\SUBSPECIES: CH3
!===========================================================================================================
!___________________________________________________________________________________________________________ 
!\REACTIONCLASS: R+O2<=>PRODUCTS
!___________________________________________________________________________________________________________ 
CH3+O2(+M)<=>CH3O2(+M)                            +7.81200000E+009 +9.00000000E-001 +0.00000000E+000 !\Author: ?? !\Ref: R.X. FERNANDES ET AL.,J PHYS. CHEM. A,(2006) 110 !\Comment: WARNING 
LOW /                                             +6.85000000E+024 -3.00000000E+000 +0.00000000E+000 /
TROE /                           +6.00000000E-001 +1.00000000E+003 +7.00000000E+001 +1.70000000E+003 /
CH3+O2<=>CH3O+O                                   +7.54600000E+012 +0.00000000E+000 +2.83200000E+004 !\Author: ?? !\Ref: N. K. SRINIVASAN ET AL.,J. PHYS. CHEM. A 109, 7902-7914(2005) !\Comment: WARNING 
CH3+O2<=>CH2O+OH                                6.969E+01 2.858 9771.040 !\Author: WARNING !\Ref: Herbon !\Comment: WARNING 

!CH3O2=CH2O+OH	8.25E+2 0.85 39000.0 !\Author: SP !\Ref: Villano, The Journal of Physical Chemistry A 115, no. 46 (2011): 13425-13442. !\Comment: N CHANGED 

CH3O2=CH2O+OH    4.31E+19	-3.86	36270
PLOG/0.01	6.33E+27	-7.76	32710 /
PLOG/0.1	5.07E+26	-7.27	32970 /
PLOG/1	4.45E+24	-6.39	33330 / 
PLOG/10	8.79E+20	-4.86	33770 /
PLOG/100	4.31E+19	-3.86	36270 /

CH3O2=CH2O2H   2.27230796E5 2.3806627 4.16096859E4

!___________________________________________________________________________________________________________ 
!\REACTIONCLASS: RADICAL_ADDITIONO
!___________________________________________________________________________________________________________ 
CH3+O<=>CH2O+H                                    +5.54000000E+013 +5.00000000E-002 -1.36000000E+002 !\Author: UB !\Ref: HARDING AND KLIPPENSTEIN 2B04, 30TH SYMP 2004. !\Comment: REVERTING TO ORIGINAL PRODUCTS DUE TO CONVERGENCE PROBLEMS 
!___________________________________________________________________________________________________________ 
!\REACTIONCLASS: RADICAL_ADDITIONOH
!___________________________________________________________________________________________________________ 
CH3+OH<=>CH2+H2O                                  +4.29300000E+004 +2.56800000E+000 +3.99780000E+003 !\Author: ?? !\Ref: FROM JASPER / KLIPP,J.PHYS.CHEM A 111,19,3932-3950 !\Comment: WARNING 
CH3+OH<=>CH2(S)+H2O                               +8.43300000E+019 -1.96200000E+000 +8.24400000E+003 !\Author: ?? !\Ref: FROM JASPER / KLIPP,J.PHYS.CHEM A 111,19,3932-3950 !\Comment: ONLY INCLUDING TRANS HCOH FOR SIMPLICITY, DO NOT HAVE TO COMBINE THE K'S. IT'S NOT REALLY SIG !CH3+OH<=>CH2(S)+H2O +4.9360000E+014 -6.6900000E-001 -4.4580000E+002 
PLOG /                           +1.00000000E-002 +4.93600000E+014 -6.69000000E-001 -4.45800000E+002 /
PLOG /                           +1.00000000E-001 +1.20700000E+015 -7.78000000E-001 -1.75600000E+002 /
PLOG /                           +1.00000000E+000 +5.28200000E+017 -1.51800000E+000 +1.77200000E+003 /
PLOG /                           +1.00000000E+001 +4.78800000E+023 -3.15500000E+000 +7.00300000E+003 /
PLOG /                           +1.00000000E+002 +8.43300000E+019 -1.96200000E+000 +8.24400000E+003 /
CH3+OH<=>CH2O+H2                                  +9.49400000E+018 -2.19900000E+000 +9.76900000E+003 !\Author: ?? !\Ref: FROM JASPER / KLIPP,J.PHYS.CHEM A 111,19,3932-3950 !\Comment: WARNING 
PLOG /                           +1.00000000E-002 +3.50200000E+005 +1.44100000E+000 -3.24400000E+003 /
PLOG /                           +1.00000000E-001 +8.85400000E+005 +1.32700000E+000 -2.97500000E+003 /
PLOG /                           +1.00000000E+000 +1.65000000E+007 +9.73000000E-001 -2.01000000E+003 /
PLOG /                           +1.00000000E+001 +5.37400000E+009 +2.87000000E-001 +2.80000000E+002 /
PLOG /                           +1.00000000E+002 +9.49400000E+018 -2.19900000E+000 +9.76900000E+003 /
CH3+OH=CH2OH+H                                    +2.33350000E+014 -1.86000000E-001 +8.60000000E+003 !\Author: UB !\Ref: FROM JASPER / KLIPP,J.PHYS.CHEM A 111,19,3932-3950 !\Comment: 1.3*A\ 
PLOG /                           +1.00000000E-002 +1.05365000E+010 +9.65000000E-001 +3.21000000E+003 /
PLOG /                           +1.00000000E-001 +1.17455000E+010 +9.50000000E-001 +3.25000000E+003 /
PLOG /                           +1.00000000E+000 +3.04590000E+010 +8.33000000E-001 +3.57000000E+003 /
PLOG /                           +1.00000000E+001 +9.91250000E+012 +1.34000000E-001 +5.64000000E+003 /
PLOG /                           +1.00000000E+002 +2.33350000E+014 -1.86000000E-001 +8.60000000E+003 /
CH3+OH<=>H+CH3O                                   +5.24200000E+010 +5.51000000E-001 +1.30700000E+004 !\Author: ?? !\Ref: FROM JASPER / KLIPP,J.PHYS.CHEM A 111,19,3932-3950 !\Comment: WARNING 
PLOG /                           +1.00000000E-002 +1.18600000E+009 +1.01600000E+000 +1.19400000E+004 /
PLOG /                           +1.00000000E-001 +1.18800000E+009 +1.01600000E+000 +1.19400000E+004 /
PLOG /                           +1.00000000E+000 +1.23000000E+009 +1.01100000E+000 +1.19500000E+004 /
PLOG /                           +1.00000000E+001 +1.79800000E+009 +9.65000000E-001 +1.20600000E+004 /
PLOG /                           +1.00000000E+002 +5.24200000E+010 +5.51000000E-001 +1.30700000E+004 /
CH3+OH<=>HCOH+H2                                  +7.25000000E+020 -2.40200000E+000 +9.63900000E+003 !\Author: ?? !\Ref: FROM JASPER / KLIPP,J.PHYS.CHEM A 111,19,3932-3950 !\Comment: WARNING 
PLOG /                           +1.00000000E-002 +8.67400000E+008 +7.87000000E-001 -3.04600000E+003 /
PLOG /                           +1.00000000E-001 +3.11500000E+009 +6.30000000E-001 -2.66900000E+003 /
PLOG /                           +1.00000000E+000 +1.55700000E+011 +1.56000000E-001 -1.36800000E+003 /
PLOG /                           +1.00000000E+001 +1.70400000E+021 -2.64100000E+000 +6.41200000E+003 /
PLOG /                           +1.00000000E+002 +7.25000000E+020 -2.40200000E+000 +9.63900000E+003 /
!___________________________________________________________________________________________________________ 
!\REACTIONCLASS: R+HO2<=>PRODUCTS
!___________________________________________________________________________________________________________ 
CH3+HO2<=>CH3O+OH                                 1.0E12 0.269 -6.875E2 !\Author: PE !\Ref: Hong1.0E12 0.269 -6.875E !\Comment: WARNING 
!===========================================================================================================
!\ENDSUBSPECIES: CH3
!===========================================================================================================
!===========================================================================================================
!\SUBSPECIES: CH3O2
!===========================================================================================================
!___________________________________________________________________________________________________________ 
!\REACTIONCLASS: R+R<=>PRODUCTS
!___________________________________________________________________________________________________________ 
!\Author: WARNING !\Ref: LIGHTFOOT ET AL. J. CHEM. SOC. FARA TRANS. 1991, 87(19), 3213--3220. !\Comment: WARNING
CH3O2+O=CH3O+O2    3.6E13 0.0 0.0E0
!\Author: WARNING !\Ref: LIGHTFOOT ET AL. J. CHEM. SOC. FARA TRANS. 1991, 87(19), 3213--3220. !\Comment: WARNING
CH3O2+H=CH3O+OH    9.6E13 0.0 0.0E0
!CH3O2+OH(=)CH3OH+O2                               +6.00000000E+013 +0.00000000E+000 +0.00000000E+000 !\Author: WARNING !\Ref: LIGHTFOOT ET AL. J. CHEM. SOC. FARA TRANS. 1991, 87(19), 3213--3220. !\Comment: WARNINGRN
! +2.47000000E+011 +0.00000000E+000 -1.57000000E+003 !\Author: WARNING !\Ref: LIGHTFOOT,P.D. ET AL., ATMOS. ENVIRON. PART A !\Comment: WARNING
CH3O2+HO2=CH3O2H+O2    2.5E11 0.0 -1.49E3
! C. Yan, S. Kocevska, L.N. Krasnoperov, J. Phys. Chem. A 2016, 120, 6111-6121
CH3O2+OH=CH3O+HO2    5.11E15 -0.81 0.0E0
CH3O2+CH3=CH3OH+CH2O    4.39E6 1.55 -1.8895E3
!BR, 0.1, Elrod, M. J., Ranschaert, D. L., _ Schneider, N. J. (2001)33(6)363-376
CH3O2+HO2=>O2+CH2O+H2O    2.47E10 0.0 -1.57E3
CH3O2+CH3=CH3OOCH3    8.08E39 -9.37 5.764E3
    PLOG/1.0E1 4.57E30 -7.41E0 4.005E3/
    PLOG/3.0E1 3.17E36 -8.78E0 4.621E3/
    PLOG/1.0E2 8.08E39 -9.37E0 5.764E3/
CH3OOCH3=2CH3O    5.23E34 -6.07 4.37E4
    PLOG/1.0E-2 7.8E51 -1.241E1 4.61E4/
    PLOG/3.0E-2 3.4E51 -1.214E1 4.63E4/
    PLOG/1.0E-1 6.39E50 -1.174E1 4.65E4/
    PLOG/3.0E-1 1.65E49 -1.11E1 4.65E4/
    PLOG/1.0E0 1.1E47 -1.028E1 4.63E4/
    PLOG/3.0E0 3.02E44 -9.37E0 4.59E4/
    PLOG/1.0E1 3.57E41 -8.35E0 4.54E4/
    PLOG/3.0E1 1.43E38 -7.21E0 4.4595E4/
    PLOG/1.0E2 5.23E34 -6.07E0 4.37E4/
CH3OOCH3=CH3OH+CH2O    4.97E28 -4.7744 4.21E4
    PLOG/1.0E-2 1.2E49 -1.214E1 4.5E4/
    PLOG/3.0E-2 9.47E47 -1.1651E1 4.51E4/
    PLOG/1.0E-1 4.48E46 -1.1077E1 4.52E4/
    PLOG/3.0E-1 3.57E44 -1.0278E1 4.5E4/
    PLOG/1.0E0 9.68E41 -9.3295E0 4.47E4/
    PLOG/3.0E0 1.33E39 -8.3145E0 4.43E4/
    PLOG/1.0E1 9.56E35 -7.2175E0 4.37E4/
    PLOG/3.0E1 2.13E32 -5.9876E0 4.2901E4/
    PLOG/1.0E2 4.97E28 -4.7744E0 4.21E4/
!CH3O2+HO2=CH3O2H+O2    4.0E10 0.0 -2.6E3
!CH3O2+HO2=)O2+CH2O+H2O    5.0E10 0.0 0.0E0
!CH3O2+H2O2(=)CH3O2H+HO2                           +2.41000000E+012 +0.00000000E+000 +9.93600000E+003 !\Author: WARNING !\Ref: !REF !\Comment: ADDED 29 / 07 / 2015
CH3O2H+HO2=CH3O2+H2O2    4.1E4 2.5 1.0206E4
!\Author: WARNING !\Ref: WARNING !\Comment: WARNING
CH3O2+CH3=2CH3O     5.43957E+11 +3.53000000E-001 -1.46000000E+003 !\Author: WARNING !\Ref: WARNING !\Comment: WARNING 
!\Author: WARNING !\Ref: LIGHTFOOT ET AL. J. CHEM. SOC. FARA TRANS. 1991, 87(19), 3213--3220. !\Comment: WARNING
2CH3O2=>CH2O+CH3OH+O2    3.11E14 -1.61 -1.051E3
!\Author: WARNING !\Ref: LIGHTFOOT ET AL. J. CHEM. SOC. FARA TRANS. 1991, 87(19), 3213--3220. !\Comment: WARNING
2CH3O2=>O2+2CH3O    1.4E16 -1.61 1.86E3
!___________________________________________________________________________________________________________
!\REACTIONCLASS: RH+R_ABSTRACTION
!___________________________________________________________________________________________________________
CH3O2H+H=H2+CH2O+OH    6.29E4 3.01 7.007E3
CH3O2H+H=CH3O2+H2    5.51E1 3.56 2.615E3
CH3O2H+H=CH3O+H2O    8.413E0 3.83 2.1E3
!___________________________________________________________________________________________________________ 
!\REACTIONCLASS: KHP_HOMOLYTIC_FISSION
!___________________________________________________________________________________________________________ 
!\Author: SP !\Ref: A.W.JASPER, S.J.KLIPPENSTEIN, L.B.HARDING, PROC.COMBUST.INST. 32(2009) 279-286 !\Comment: WARNING
CH3O2H(+M)=CH3O+OH(+M)    4.04972E19 -1.153 4.425049E4
    LOW/3.80285E42 -7.502E0 4.6756097E4/
    TROE/8.375E-1 3.6562E4 4.988E2 9.99E3/
!\Author: UB !\Ref: ING W-C SHENG CY BOZZELLI JW FUEL PROC. TECHNOL. 83 !\Comment: WARNING
CH2O2H=CH2O+OH    7.0E14 -1.064 1.744E3
    PLOG/4.0E-2 9.6E10 -9.25E-1 1.567E3/
    PLOG/1.0E0 2.4E12 -9.25E-1 1.567E3/
    PLOG/1.0E1 2.5E13 -9.27E-1 1.579E3/
    PLOG/1.0E2 7.0E14 -1.064E0 1.744E3/
!\Author: UB !\Ref: A.W.JASPER, S.J.KLIPPENSTEIN, L.B.HARDING, PROC.COMBUST.INST. 32(2009) 279-286 !\Comment: WARNING
CH3O+OH=CH2O+H2O    3.6192E2 2.4976 1.889448E3
! RAS/GLA08b CEC05
CH3O2H+O=CH2O2H+OH    1.6E13 0.0 4.75E3
! RAS/GLA08b CEC05
CH3O2H+O=CH3O2+OH    8.7E12 0.0 4.75E3
! RAS/GLA08b CEC05 (fit to VAG/RAV89)
CH3O2H+OH=CH3O2+H2O    1.1E12 0.0 -4.37E2
! RAS/GLA08b CEC05 (fit to VAG/RAV89)
CH3O2H+OH=CH2O2H+H2O    7.2E11 0.0 -2.58E2
!===========================================================================================================
!\ENDSUBSPECIES: CH3O2
!===========================================================================================================
!----------------------------------------------------------------------------------------------------------------------------------
!\ENDSUBMECH: CH4
!----------------------------------------------------------------------------------------------------------------------------------
!----------------------------------------------------------------------------------------------------------------------------------
!\SUBMECH: CH3OH
!\MECHCOMMENTS: HCOH IS FORMED FROM CH3+OH, IT IS NOT NECESSARY FOR FORMALDEHYDE OXIDATION, AND MINOR FOR CH4 /CH3OH
!----------------------------------------------------------------------------------------------------------------------------------
!___________________________________________________________________________________________________________ 
!\REACTIONCLASS: RH<=>PRODUCTS
!___________________________________________________________________________________________________________ 
CH3OH(+M)<=>CH3+OH(+M)                            +2.08400000E+018 -6.15000000E-001 +9.25406000E+004 !\Author: SP !\Ref: FROM JASPER / KLIPP,J.PHYS.CHEM A 111,19,3932-3950 !\Comment: NEGLECTING HCOH CHANNELS AS THEY ARE NOT IMPORTANT 
LOW /                                             +1.50000000E+043 -6.99500000E+000 +9.79922000E+004 /
TROE /                           +7.65600000E-001 +5.95100000E+001 +1.91000000E+003 +9.37400000E+003 /
CH3OH(+M)<=>CH2(S)+H2O(+M)                        +3.12100000E+018 -1.01700000E+000 +9.17120000E+004 !\Author: SP !\Ref: FROM JASPER / KLIPP,J.PHYS.CHEM A 111,19,3932-3950 !\Comment: NEGLECTING HCOH CHANNELS AS THEY ARE NOT IMPORTANT 
LOW /                                             +1.43000000E+047 -8.22700000E+000 +9.94171000E+004 /
TROE /                           +9.92200000E-001 +4.73100000E+004 +9.43000000E+002 +4.71100000E+004 /
CH3OH(+M)<=>CH2OH+H(+M)                           +7.89600000E-003 +5.03800000E+000 +8.44674000E+004 !\Author: SP !\Ref: FROM JASPER / KLIPP,J.PHYS.CHEM A 111,19,3932-3950 !\Comment: NEGLECTING HCOH CHANNELS AS THEY ARE NOT IMPORTANT 
LOW /                                             +3.39000000E+042 -7.24400000E+000 +1.05230300E+005 /
TROE /                           +6.84300000E-001 +4.14930000E+004 +3.70490000E+004 +3.98000000E+003 /
!___________________________________________________________________________________________________________ 
!\REACTIONCLASS: RH+R_ABSTRACTION
!___________________________________________________________________________________________________________ 
CH3OH+H<=>CH2OH+H2                                +1.35000000E+003 +3.20000000E+000 +3.48800000E+003 !\Author: UB !\Ref: J.T.JODKOWSKI, ET AL, J. PHYS. CHEM.A, 103(1999) 3750-3765 \ !COMMENT !\Comment: WARNING 
CH3OH+H<=>CH3O+H2                                 +4.10000000E+004 +2.65800000E+000 +9.22100000E+003 !\Author: UB !\Ref: J.I.MOSES ET AL. J. ASTROPHYS. 737(2011) 15 !\Comment: WARNING 
CH3OH+O<=>CH3O+OH                                 +1.70000000E+012 +0.00000000E+000 +2.28500000E+003 !\Author: UB !\Ref: H.F.LEFEVRE ET AL. INT. J. CHEM. KINET. 4(1972) 103 !\Comment: WARNING 
CH3OH+O<=>CH2OH+OH                                +3.88000000E+005 +2.50000000E+000 +3.08000000E+003 !\Author: UB !\Ref: TSANG, JPC REF. DATA, 16 !\Comment: WARNING 
CH3OH+OH<=>CH3O+H2O                               +1.50000000E+002 +3.03000000E+000 -7.63000000E+002 !\Author: UB !\Ref: XU ET AL. PROC 31 2007 159-166 !\Comment: WARNING 
CH3OH+OH<=>CH2OH+H2O                              +3.08000000E+004 +2.65000000E+000 -8.06700000E+002 !\Author: UB !\Ref: XU ET AL. PROC 31 2007 159-166 !\Comment: WARNING 
CH3O+HO2<=>CH3OH+O2                               +1.40000000E+011 +0.00000000E+000 +0.00000000E+000 !\Author: UB !\Ref: MOUSAVIPOUR, S. H.; HOMAYOON, Z. J PHYS CHEM A 2011, 115, 3291-3300 !\Comment: WARNING 
CH3OH+O2<=>CH2OH+HO2                              +3.58000000E+005 +2.27000000E+000 +4.27645000E+004 !\Author: UB !\Ref: S. J. KLIPPENSTEIN, L. B. HARDING, M. J. DAVIS, A. S. TOMLIN, R. T. SKODJE, PCI, 33(2011) 351-357 !\Comment: ULTAN ADDED 21 / 08 / 15 
CH3OH+HO2=CH3O+H2O2    1.22E12 0.0 2.00707E4!\Author:  WARNING !\Ref: M. ALTARAWNEH, A. H. AL-MUHTASEB, B. Z. DLUGOGORSKI, E. M. KENNEDY, J. C. MACKIE, J. COMP. CHEM. 32(2011) 1725-1733 !\Comment: decrease 20%
CH3OH+HO2=CH2OH+H2O2    2.61E13 0.0 1.87822E4!\Author: pw !\Ref: M. ALTARAWNEH, A. H. AL-MUHTASEB, B. Z. DLUGOGORSKI, E. M. KENNEDY, J. C. MACKIE, J. COMP. CHEM. 32(2011) 1725-1733 !\Comment: decrease 20%
CH3OH+CH3<=>CH2OH+CH4                             +2.13000000E-001 +3.95300000E+000 +7.05510000E+003 !\Author: UB !\Ref: I. M. ALECU, D. G. TRUHLAR, J. PHYS. CHEM. A, 115(2011) 14599-14611 !\Comment: ULTAN ADDED 21 / 08 / 15 
CH3OH+CH3<=>CH3O+CH4                              +3.22000000E+003 +2.42500000E+000 +8.57950000E+003 !\Author: UB !\Ref: I. M. ALECU, D. G. TRUHLAR, J. PHYS. CHEM. A, 115(2011) 14599-14611 !\Comment: ULTAN ADDED 21 / 08 / 15 
CH3OH+HCO<=>CH2OH+CH2O                            +9.63000000E+003 +2.90000000E+000 +1.31100000E+004 !\Author: UB !\Ref: TSANG, JPC REF. DATA, 16 !\Comment: WARNING 
CH3OH+CH3O<=>CH2OH+CH3OH                          +3.00000000E+011 +0.00000000E+000 +4.07400000E+003 !\Author: UB !\Ref: TSANG, JPC REF. DATA, 16 !\Comment: WARNING 
CH3OH+CH3O2<=>CH2OH+CH3O2H                        +1.81000000E+012 +0.00000000E+000 +1.37100000E+004 !\Author: UB !\Ref: TSANG, JPC REF. DATA, 16 !\Comment: WARNING 
!===========================================================================================================
!\SUBSPECIES: CH2OH
!===========================================================================================================
!___________________________________________________________________________________________________________ 
!\REACTIONCLASS: R+R<=>RH+RH
!___________________________________________________________________________________________________________ 
CH2OH+O2=CH2O+HO2    7.200E+13	0.000	3.736E+03
    DUP
CH2OH+O2=CH2O+HO2    2.9E16 -1.5 0.0E0
    DUP
!\Author: SP !\Ref: XU K XU ZF LIN MC MOL PHYS 105 !\Comment: WARNING
CH2OH+H=CH2O+H2    4.0E6 1.86 1.47E2
CH2OH+HO2=HOCHO+H2O    3.59901E12 0.12 4.54E2
!\Author: WARNING !\Ref: NORTON, T.S ET AL., IJCK.(1991). !\Comment: WARNING
CH2OH+HO2=CH2O+H2O2    1.2E13 0.0 0.0E0
CH2OH+CH3O2=CH3O+HOCH2O    6.34262301E8 0.89 -2.485E3
CH2OH+CH3O2=CH3OH+HOCHO    2.32688796E0 2.74 -3.566E3
CH2OH+CH3O2=CH2O+CH3O2H    6.18751523E-1 2.69 -3.428E3
!\Author: WARNING !\Ref: NORTON, T.S ET AL., IJCK.(1991). !\Comment: WARNING
CH2OH+CH3O=CH2O+CH3OH    2.4E13 0.0 0.0E0
!\Author: WARNING !\Ref: TSANG, JPC REF. DATA, 16 !\Comment: WARNING
CH2OH+OH=H2O+CH2O    2.4E13 0.0 0.0E0
!\Author: WARNING !\Ref: TSANG, JPC REF. DATA, 16 !\Comment: WARNING
CH2OH+O=OH+CH2O    4.2E13 0.0 0.0E0
!\Author: WARNING !\Ref: TSANG, JPC REF. DATA, 16 !\Comment: WARNING
2CH2OH=CH2O+CH3OH    3.0E12 0.0 0.0E0
!___________________________________________________________________________________________________________ 
!\REACTIONCLASS: R+HO2<=>PRODUCTS
!___________________________________________________________________________________________________________ 
CH2OH+HO2<=>HOCH2O+OH                             +1.00000000E+013 +0.00000000E+000 +0.00000000E+000 !\Author: WARNING !\Ref: CURRAN ESTIMATE !\Comment: WARNING 
!===========================================================================================================
!\ENDSUBSPECIES: CH2OH
!===========================================================================================================
!===========================================================================================================
!\SUBSPECIES: CH3O
!===========================================================================================================
!___________________________________________________________________________________________________________ 
!\REACTIONCLASS: R+R<=>RH+RH
!___________________________________________________________________________________________________________ 
CH3O+O2<=>CH2O+HO2                                +2.17000000E+010 +0.00000000E+000 +1.74870000E+003 !\Author: UB !\Ref: BAULCH ET AL. J. PHYS. CHEM. REF. DATA, 34(2005) 757 !\Comment: WARNING 
CH3O+H<=>CH2O+H2                                  +2.00000000E+013 +0.00000000E+000 +0.00000000E+000 !\Author: WARNING !\Ref: HOYERMANN ET AL., 18TH SYMPOSIUM !\Comment: WARNING 
CH3O+HO2<=>CH2O+H2O2                              +3.01000000E+011 +0.00000000E+000 +0.00000000E+000 !\Author: WARNING !\Ref: TSANG AND HAMPSON, J. PHYS. CHEM. REF. DATA, 15 !\Comment: WARNING 
CH3O+CH3<=>CH2O+CH4                               +1.20000000E+013 +0.00000000E+000 +0.00000000E+000 !\Author: WARNING !\Ref: WARNING !\Comment: WARNING 
2CH3O=CH3OH+CH2O    1.44E5 2.45 -2.26E3
!===========================================================================================================
!\ENDSUBSPECIES: CH3O
!===========================================================================================================
!===========================================================================================================
!\SUBSPECIES: HCOH
!===========================================================================================================
!___________________________________________________________________________________________________________ 
!\REACTIONCLASS: R+R<=>PRODUCTS
!___________________________________________________________________________________________________________ 
HCOH+O2=>CO2+H+OH                                 +5.00000000E+012 +0.00000000E+000 +0.00000000E+000 !\Author: WARNING !\Ref: MARINOV 1996 !\Comment: WARNING 
HCOH+O2<=>CO2+H2O                                 +3.00000000E+013 +0.00000000E+000 +0.00000000E+000 !\Author: WARNING !\Ref: MARINOV 1996 !\Comment: WARNING 
HCOH+O=>CO2+H+H                                   +5.00000000E+013 +0.00000000E+000 +0.00000000E+000 !\Author: WARNING !\Ref: MARINOV 1996 !\Comment: WARNING 
HCOH+O=>CO+OH+H                                   +3.00000000E+013 +0.00000000E+000 +0.00000000E+000 !\Author: WARNING !\Ref: MARINOV 1996 !\Comment: WARNING 
HCOH+H<=>CH2O+H                                   +2.00000000E+014 +0.00000000E+000 +0.00000000E+000 !\Author: WARNING !\Ref: MARINOV 1996 !\Comment: WARNING 
HCOH+OH<=>HCO+H2O                                 +2.00000000E+013 +0.00000000E+000 +0.00000000E+000 !\Author: WARNING !\Ref: MARINOV 1996 !\Comment: WARNING 
!===========================================================================================================
!\ENDSUBSPECIES: HCOH
!===========================================================================================================
!----------------------------------------------------------------------------------------------------------------------------------
!\ENDSUBMECH: CH3OH
!----------------------------------------------------------------------------------------------------------------------------------
!----------------------------------------------------------------------------------------------------------------------------------
!\SUBMECH: CH2O
!\MECHCOMMENTS: THE REACTION OCHO+OH<=>HO2CHO SEEMS TO BE A DEAD END OF SORTS, HO2CHO HAS A LIMITED SET OF CONSUMPTION / CROSS-REACTIONS(KPS, 28 / 06 / 2015)
!\MECHCOMMENTS: THE REACTION SEQUENCE H+CO2<=>OCHO=>PRODUCTS MEANS THAT THE THE CO / CH2O MECHANISMS ARE INEXTRICABLY LINKED "IN THEORY". I AM NOT SURE ABOUT "IN PRACTICE".(KPS, 28 / 06 / 2015)
!----------------------------------------------------------------------------------------------------------------------------------
!___________________________________________________________________________________________________________ 
!\REACTIONCLASS: RH<=>PRODUCTS
!___________________________________________________________________________________________________________ 
HCO+H(+M)<=>CH2O(+M)                              +1.09000000E+012 +4.80000000E-001 -2.60000000E+002 !\Author: WARNING !\Ref: LASKIN ET AL. IJCK 32 589-614 2000 !\Comment: WARNING 
LOW /                                             +1.35000000E+024 -2.57000000E+000 +1.42500000E+003 /
TROE /                           +7.82400000E-001 +2.71000000E+002 +2.75500000E+003 +6.57000000E+003 /
CO+H2(+M)<=>CH2O(+M)                              +4.30000000E+007 +1.50000000E+000 +7.96000000E+004 !\Author: WARNING !\Ref: LASKIN ET AL. IJCK 32 589-614 2000 !\Comment: WARNING 
LOW /                                             +5.07000000E+027 -3.42000000E+000 +8.43480000E+004 /
TROE /                           +9.32000000E-001 +1.97000000E+002 +1.54000000E+003 +1.03000000E+004 /
!___________________________________________________________________________________________________________ 
!\REACTIONCLASS: RH+R_ABSTRACTION
!___________________________________________________________________________________________________________ 
CH2O+O2<=>HCO+HO2                                 +8.07000000E+015 +0.00000000E+000 +5.34200000E+004 !\Author: WARNING !\Ref: N. K. SRINIVASAN ET AL.,J. PHYS. CHEM. A 109, 7902-7914(2005) !\Comment: WARNING 
CH2O+O<=>HCO+OH                                   +6.26000000E+009 +1.15000000E+000 +2.26000000E+003 !\Author: WARNING !\Ref: CURRAN FIT TO NIST DATABASE !\Comment: WARNING 
CH2O+H<=>HCO+H2                                   +1.06911540E+005 +2.73093000E+000 +1.88714000E+003 !\Author: UB !\Ref: S.WANG ET AL. J.PHYS.CHEM.A, 118(2014) 10201-10209 !\Comment: RE-FIT TO INCLUDE BRANCHING RATIO TO PROMPT PATHWAY 
CH2O+OH<=>HCO+H2O                                 +2.18500000E+009 +1.17820000E+000 -5.76020000E+002 !\Author: UB !\Ref: V. VASUDEVAN ET AL. IJCK. 37 !\Comment: RE-FIT TO REMOVE NEGATIVE A-FACTOR BUT RETAIN BRANCHING RATIO TO PROMPT PATHWAY 
CH2O+HO2<=>HCO+H2O2                               +7.10000000E-003 +4.51700000E+000 +6.58000000E+003 !\Author: UB/HJC !\Ref: ROBERTSON, S. H.; SEAKINS, P. W.; PILLING, M. J. CHEMICAL KINETICS, IN PILLING, M. J., ED.; ELSEVIER !\Comment: WARNING 
CH2O+CH3<=>HCO+CH4                                +2.93000000E-002 +4.30000000E+000 +2.83100000E+003 !\Author: UB !\Ref: NIST FIT TO AVAILABLE EXP. 26-02-2018 !\Comment: WARNING 
CH2O+O2CHO<=>HCO+HO2CHO                           +1.99000000E+012 +0.00000000E+000 +1.16600000E+004 !\Author: WARNING !\Ref: ANALOGY WITH CH3O2+CH2O TSANG / HAMPSON 1986 !\Comment: WARNING 
CH2O+OCHO<=>HCO+HOCHO                             +5.60000000E+012 +0.00000000E+000 +1.36000000E+004 !\Author: WARNING !\Ref: CURRAN ESTIMATE !\Comment: WARNING 
CH2O+CH3O<=>HCO+CH3OH                             +6.62000000E+011 +0.00000000E+000 +2.29400000E+003 !\Author: WARNING !\Ref: FITTSCHEN, C., J. CHIM. PHYS. 95 !\Comment: WARNING 
CH2O+CH3O2<=>HCO+CH3O2H                           +1.99000000E+012 +0.00000000E+000 +1.16600000E+004 !\Author: WARNING !\Ref: TSANG AND HAMPSON, J. PHYS. CHEM. REF. DATA, 15 !\Comment: WARNING 
!___________________________________________________________________________________________________________ 
!\REACTIONCLASS: PROMPT_ALPHA_SCISSION
!___________________________________________________________________________________________________________ 
CH2O+OH=>H+CO+H2O                                 +2.56500000E+011 +6.93040000E-001 +9.36870000E+003 !\Author: UB !\Ref: N.J.LABBE, R.SIVARAMAKRISHNAN, C.FRANKLIN-GOLDSMITH, Y.GEORGIEVSKII, J.A.MILLER, S.J.KLIPPENSTEIN, J.PHYS.CHEM.LETT. 7(2016) 85-89 !\Comment: WARNING 
CH2O+H=>H+CO+H2                                   +1.94000000E+007 +2.19200000E+000 +1.17402900E+004 !\Author: UB !\Ref: N.J.LABBE, R.SIVARAMAKRISHNAN, C.FRANKLIN-GOLDSMITH, Y.GEORGIEVSKII, J.A.MILLER, S.J.KLIPPENSTEIN, J.PHYS.CHEM.LETT. 7(2016) 85-89 !\Comment: WARNING 
!___________________________________________________________________________________________________________ 
!\REACTIONCLASS: RADICAL_ALPHA_SCISSION
!___________________________________________________________________________________________________________ 
HCO+M<=>H+CO+M                                    +4.75000000E+011 +6.60000000E-001 +1.48700000E+004 !\Author: UB !\Ref: LI ET AL. IJCK 2007 !\Comment: REMOVED X1.2 
CO / +1.5000 / CH4 / +2.0000 / H2 / +2.0000 / CO2 / +2.0000 / C2H6 / +3.0000 / H2O / +6.0000 / 
!___________________________________________________________________________________________________________ 
!\REACTIONCLASS: R+R<=>RH_RH
!___________________________________________________________________________________________________________ 
HCO+O2<=>CO+HO2                                   +1.20000000E+010 +8.07000000E-001 -7.27000000E+002 !\Author: SP !\Ref: HSU ET AL. !\Comment: WARNING 
HCO+O<=>CO+OH                                     +3.02000000E+013 +0.00000000E+000 +0.00000000E+000 !\Author: WARNING !\Ref: TSANG AND HAMPSON, J. PHYS. CHEM. REF. DATA, 15 !\Comment: WARNING 
HCO+H<=>CO+H2                                     +9.13000000E+012 +4.10000000E-001 -2.15571500E+002 !\Author: UB !\Ref: L.B.HARDING, A.F.WAGNER, PROC. COMBUST. INST. 21(1986) 721-728 !\Comment: WARNING 
HCO+OH<=>CO+H2O                                   +3.01100000E+013 +0.00000000E+000 +0.00000000E+000 !\Author: WARNING !\Ref: TSANG AND HAMPSON, J. PHYS. CHEM. REF. DATA, 15 !\Comment: WARNING 
HCO+CH3<=>CO+CH4                                  +2.65000000E+013 +0.00000000E+000 +0.00000000E+000 !\Author: WARNING !\Ref: MULENKO, S.A. REV. ROUM. PHYS. 32, 173(1987) !\Comment: WARNING 
HCO+HCO<=>CO+CH2O                                 +2.70000000E+013 +0.00000000E+000 +0.00000000E+000 !\Author: UB !\Ref: G.FRIEDRICHS, J.T.HERBON, D.F.DAVIDSON, R.K.HANSON, PHYS. CHEM. CHEM. PHYS. 4(2002) 5778-5788 \COMMENT !\Comment: WARNING 
!___________________________________________________________________________________________________________ 
!\REACTIONCLASS: R+R<=>PRODUCTS
!___________________________________________________________________________________________________________ 
HCO+O<=>CO2+H                                     +3.00000000E+013 +0.00000000E+000 +0.00000000E+000 !\Author: WARNING !\Ref: TSANG AND HAMPSON, J. PHYS. CHEM. REF. DATA, 15 !\Comment: WARNING 
HCO+HO2=>CO2+H+OH                                 +3.00000000E+013 +0.00000000E+000 +0.00000000E+000 !\Author: WARNING !\Ref: TSANG AND HAMPSON, J. PHYS. CHEM. REF. DATA, 15 !\Comment: WARNING 
HCO+HCO=>H2+CO+CO                                 +3.00000000E+012 +0.00000000E+000 +0.00000000E+000 !\Author: WARNING !\Ref: TSANG AND HAMPSON, J. PHYS. CHEM. REF. DATA, 15 !\Comment: WARNING 
!___________________________________________________________________________________________________________ 
!\REACTIONCLASS: RADICAL_ADDITIONH
!___________________________________________________________________________________________________________ 
CH2OH(+M)<=>CH2O+H(+M)                            +7.37000000E+010 +8.11000000E-001 +3.95850000E+004 !\Author: SP !\Ref: E.E.DAME, D.M.GOLDEN, J. PHYS. CHEM. A, 117(2013) 7686-7696 !\Comment: WARNING 
LOW /                                             +3.50000000E+021 -1.99000000E+000 +2.40000000E+004 /
TROE /                           +8.44000000E-001 +9.00000000E+002 +1.00000000E+000 +3.31500000E+003 /
HE / +0.6700 / AR / +0.8500 / O2 / +1.0000 / CO / +1.5000 / CO2 / +2.0000 / H2 / +2.0000 / CH4 / +2.0000 / CH2O / +2.5000 / CH3OH / +3.0000 / C2H6 / +3.0000 / H2O / +6.0000 / 
CH3O(+M)<=>CH2O+H(+M)                             +1.13000000E+010 +1.21000000E+000 +2.40849000E+004 !\Author: UB !\Ref: E.E.DAME, D.M.GOLDEN, J. PHYS. CHEM. A, 117(2013) 7686-7696 !\Comment: WARNING 
LOW /                                             +6.02200000E+016 -5.47000000E-001 +1.80239000E+004 /
TROE /                           +3.41000000E-001 +2.80000000E+001 +1.00000000E+003 +2.33900000E+003 /
HE / +0.6700 / AR / +0.8500 / O2 / +1.0000 / CO / +1.5000 / CO2 / +2.0000 / H2 / +2.0000 / CH4 / +2.0000 / CH3OH / +3.0000 / C2H6 / +3.0000 / H2O / +6.0000 / 
!___________________________________________________________________________________________________________ 
!\REACTIONCLASS: RADICAL_ADDITIONOH
!___________________________________________________________________________________________________________ 
CH2O+OH<=>HOCH2O                                  +6.32000000E+006 +1.63000000E+000 +4.28400000E+003 !\Author: KPS !\Ref: DAMES, CNF, 2016 !\Comment: ORIGINALLY FROM XU /ZHU2006 
HOCH2O<=>HOCHO+H                                  +1.03200000E+017 -1.48000000E+000 +1.24800000E+004 !\Author: KPS !\Ref: DAMES, CNF, 2016 !\Comment: WARNING 
PLOG /                           +1.00000000E-003 +2.04200000E+012 -1.61000000E+000 +7.28000000E+003 /
PLOG /                           +4.00000000E-003 +8.06500000E+013 -1.90000000E+000 +8.11000000E+003 /
PLOG /                           +1.80000000E-002 +3.55000000E+015 -2.20000000E+000 +8.99000000E+003 /
PLOG /                           +7.50000000E-002 +1.56000000E+017 -2.50000000E+000 +9.91000000E+003 /
PLOG /                           +3.16000000E-001 +5.38900000E+018 -2.77000000E+000 +1.08500000E+004 /
PLOG /                           +1.33400000E+000 +8.62400000E+019 -2.93000000E+000 +1.17300000E+004 /
PLOG /                           +5.62300000E+000 +2.40500000E+020 -2.87000000E+000 +1.24300000E+004 /
PLOG /                           +2.37140000E+001 +3.21400000E+019 -2.42000000E+000 +1.27400000E+004 /
PLOG /                           +1.00000000E+002 +1.03200000E+017 -1.48000000E+000 +1.24800000E+004 /
!___________________________________________________________________________________________________________ 
!\REACTIONCLASS: RADICAL_ADDITIONHO2
!___________________________________________________________________________________________________________ 
CH2O+HO2<=>OCH2O2H                                +1.50000000E+011 +0.00000000E+000 +1.19000000E+004 !\Author: WARNING !\Ref: CURRAN ESTIMATE !\Comment: WARNING 
OCH2O2H<=>HOCH2O2                                 +3.00000000E+011 +0.00000000E+000 +8.60000000E+003 !\Author: WARNING !\Ref: CURRAN ESTIMATE !\Comment: WARNING 
HOCH2O2+HO2<=>HOCH2O2H+O2                         +3.50000000E+010 +0.00000000E+000 -3.27500000E+003 !\Author: WARNING !\Ref: CURRAN ESTIMATE !\Comment: WARNING 
HOCH2O+OH<=>HOCH2O2H                              +1.00000000E+013 +0.00000000E+000 +0.00000000E+000 !\Author: WARNING !\Ref: CURRAN ESTIMATE !\Comment: WARNING 
!___________________________________________________________________________________________________________ 
!\REACTIONCLASS: R+O2<=>RO2
!___________________________________________________________________________________________________________ 
HCO+O2<=>O2CHO                                    +1.20000000E+011 +0.00000000E+000 -1.10000000E+003 !\Author: WARNING !\Ref: CURRAN ESTIMATE !\Comment: WARNING 
O2CHO+HO2=>O2+HO2CHO    2.0E11 0.0 0.0E0
!===========================================================================================================
!\SUBSPECIES: HOCHO
!===========================================================================================================
!___________________________________________________________________________________________________________ 
!\REACTIONCLASS: RH<=>PRODUCTS
!___________________________________________________________________________________________________________ 
HOCHO(+M)<=>CO+H2O(+M)                            +7.50000000E+014 +0.00000000E+000 +6.87100000E+004 !\Author: SP !\Ref: J.-G. CHANG, ET AL. J. PHYS. CHEM. A, 111(2007) 6789-6797 !\Comment: WARNING 
LOW /                                             +4.10000000E+015 +0.00000000E+000 +5.29800000E+004 /
HOCHO(+M)<=>CO2+H2(+M)                            +4.50000000E+013 +0.00000000E+000 +6.82400000E+004 !\Author: SP !\Ref: J.-G. CHANG, ET AL. J. PHYS. CHEM. A, 111(2007) 6789-6797 !\Comment: WARNING 
LOW /                                             +1.70000000E+015 +0.00000000E+000 +5.11100000E+004 /
!___________________________________________________________________________________________________________ 
!\REACTIONCLASS: RH+R_ABSTRACTION
!___________________________________________________________________________________________________________ 
HOCO+HO2<=>HOCHO+O2                               +4.00000000E+011 +0.00000000E+000 +0.00000000E+000 !\Author: UB !\Ref: H.G. YU, ET AL. J. CHEM. PHYS. 129(2008) 214307 !\Comment: WARNING 
HOCHO+O2<=>OCHO+HO2                               +3.00000000E+013 +0.00000000E+000 +6.30000000E+004 !\Author: UB !\Ref: P. MARSHALL, P. GLARBORG, PROC. COMBUST. INST. 35(2015) 153-160 !\Comment: WARNING 
HOCHO+H<=>HOCO+H2                                 +2.30000000E+002 +3.27200000E+000 +4.85800000E+003 !\Author: UB !\Ref: P. MARSHALL, P. GLARBORG, PROC. COMBUST. INST. 35(2015) 153-160 !\Comment: WARNING 
HOCHO+H<=>OCHO+H2                                 +4.20000000E+005 +2.25500000E+000 +1.40910000E+004 !\Author: UB !\Ref: P. MARSHALL, P. GLARBORG, PROC. COMBUST. INST. 35(2015) 153-160 !\Comment: WARNING 
HOCHO+O<=>HOCO+OH                                 +5.10000000E+001 +3.42200000E+000 +4.21600000E+003 !\Author: UB !\Ref: P. MARSHALL, P. GLARBORG, PROC. COMBUST. INST. 35(2015) 153-160 !\Comment: WARNING 
HOCHO+O<=>OCHO+OH                                 +1.70000000E+005 +2.10300000E+000 +9.88000000E+003 !\Author: UB !\Ref: P. MARSHALL, P. GLARBORG, PROC. COMBUST. INST. 35(2015) 153-160 !\Comment: WARNING 
HOCHO+OH<=>HOCO+H2O                               +7.80000000E-006 +5.57000000E+000 -2.36500000E+003 !\Author: UB !\Ref: J.M. ANGLADA, J. AM. CHEM. SOC. 126(2004) 9809-9820 !\Comment: WARNING 
HOCHO+OH<=>OCHO+H2O                               +4.90000000E-005 +4.91000000E+000 -5.06700000E+003 !\Author: UB !\Ref: J.M. ANGLADA, J. AM. CHEM. SOC. 126(2004) 9809-9820 !\Comment: WARNING 
HOCHO+CH3=>CH4+CO+OH                              +3.90000000E-007 +5.80000000E+000 +2.20000000E+003 !\Author: WARNING !\Ref: MARINOV ESTIMATE !\Comment: WARNING 
HOCHO+HO2<=>HOCO+H2O2                             +4.70000000E-001 +3.97500000E+000 +1.67870000E+004 !\Author: UB !\Ref: P. MARSHALL, P. GLARBORG, PROC. COMBUST. INST. 35(2015) 153-160 !\Comment: WARNING 
HOCHO+HO2<=>OCHO+H2O2                             +3.90000000E+001 +3.08000000E+000 +2.52060000E+004 !\Author: UB !\Ref: P. MARSHALL, P. GLARBORG, PROC. COMBUST. INST. 35(2015) 153-160 !\Comment: WARNING 
!___________________________________________________________________________________________________________ 
!\REACTIONCLASS: R+O2<=>RO2
!___________________________________________________________________________________________________________ 
OCHO+O2<=>CO2+HO2                                 +5.00000000E+013 +0.00000000E+000 +0.00000000E+000 !\Author: UB !\Ref: P. MARSHALL, P. GLARBORG, PROC. COMBUST. INST. 35(2015) 153-160 !\Comment: WARNING 
!===========================================================================================================
!\ENDSUBSPECIES: HOCHO
!===========================================================================================================
!----------------------------------------------------------------------------------------------------------------------------------
!\ENDSUBMECH: CH2O
!----------------------------------------------------------------------------------------------------------------------------------
!++++++++++++++++++++++++++++++++++++++++++++++++++++++++++++++++++++++++++++++++++++++++++++++++++++++++++++++++++++++++++++++++++++++++++++++++++++++++++++++
!\END_KINETICS_MODULE: C1
!++++++++++++++++++++++++++++++++++++++++++++++++++++++++++++++++++++++++++++++++++++++++++++++++++++++++++++++++++++++++++++++++++++++++++++++++++++++++++++++
!++++++++++++++++++++++++++++++++++++++++++++++++++++++++++++++++++++++++++++++++++++++++++++++++++++++++++++++++++++++++++++++++++++++++++++++++++++++++++++++
!\KINETICS_MODULE: C2
!++++++++++++++++++++++++++++++++++++++++++++++++++++++++++++++++++++++++++++++++++++++++++++++++++++++++++++++++++++++++++++++++++++++++++++++++++++++++++++++
!----------------------------------------------------------------------------------------------------------------------------------
!\SUBMECH: C2H6
!----------------------------------------------------------------------------------------------------------------------------------
!___________________________________________________________________________________________________________ 
!\REACTIONCLASS: RH<=>PRODUCTS
!___________________________________________________________________________________________________________ 

C2H5+H(+M)<=>C2H6(+M)                             +5.21000000E+017 -9.90000000E-001 +1.58000000E+003 !\Author: WARNING !\Ref: WANG ET AL., JPC A 107 !\Comment: WARNING 
LOW /                                             +1.99000000E+041 -7.08000000E+000 +6.68500000E+003 /
TROE /                           +8.42000000E-001 +1.25000000E+002 +2.21900000E+003 +6.88200000E+003 /
HE / +0.7000 / AR / +0.7000 / CO / +1.5000 / CO2 / +2.0000 / H2 / +2.0000 / CH4 / +2.0000 / C2H6 / +3.0000 / H2O / +6.0000 / 

CH3+CH3(+M)<=>C2H6(+M)                                       +2.3500000E+014 -3.3700000E-001 -4.9410000E+000   !\AUTHOR: SP !\REF: M.A.BLITZ, N.J.B.GREEN, R.J.SHANNON, M.J.PILLING, P.W.SEAKINS, C.M.WESTERN, S.H.ROBERTSON, J.PHYS.CHEM.A, 119 (2015) 7668-7682 !\COMMENT: TROE PARAMETER AND K0 BASED ON WANG ET AL.
LOW /                                             +8.05400000E+031 -3.75000000E+000 +9.81600000E+002 /
TROE /                           +0.00000000E+000 +5.70000000E+002 +1.00000000E+030 +1.00000000E+030 /
H2O / 5.000 / CO / 2.000 / CO2 / 3.000 /  !\3RD BODY COLLIDER EFFICIENCIES

CH3+CH3<=>H+C2H5                                  +1.03200000E+002 +3.23000000E+000 +1.12361000E+004 !\Author: WARNING !\Ref: STEWART ET AL C&F 1989 !\Comment: WARNING 
PLOG /                           +1.00000000E-002 +4.74000000E+012 +1.05000000E-001 +1.06643000E+004 /
PLOG /                           +1.00000000E-001 +2.57000000E+013 -9.60000000E-002 +1.14061000E+004 /
PLOG /                           +1.00000000E+000 +3.10000000E+014 -3.62000000E-001 +1.33725000E+004 /
PLOG /                           +1.00000000E+001 +2.15000000E+010 +8.85000000E-001 +1.35325000E+004 /
PLOG /                           +1.00000000E+002 +1.03200000E+002 +3.23000000E+000 +1.12361000E+004 /

!___________________________________________________________________________________________________________ 
!\REACTIONCLASS: RH+R_ABSTRACTION
!___________________________________________________________________________________________________________ 
C2H6+O2<=>C2H5+HO2                                +6.03000000E+013 +0.00000000E+000 +5.18700000E+004 !\Author: WARNING !\Ref: BAULCH ET AL., J. PHYS. CHEM. REF DATA, 21 !\Comment: WARNING 
C2H6+O<=>C2H5+OH                                  +3.55000000E+006 +2.40000000E+000 +5.83000000E+003 !\Author: WARNING !\Ref: MIYOSHI,A. ET AL., CHEM. PHYS. LETT. 204, 241-247(1993) !\Comment: WARNING 
C2H6+H<=>C2H5+H2                                  +7.35000000E+003 +3.10000000E+000 +5.34000000E+003 !\Author: UB !\Ref: R.SIVARAMAKRISHNAN, J.V.MICHAEL, B.RUSCIC, INT. J. CHEM. KINET. 44(2012) 194-205 !\Comment: WARNING 
DUP
C2H6+H<=>C2H5+H2                                  +3.26000000E+014 +0.00000000E+000 +1.37000000E+004 !\Author: UB !\Ref: R.SIVARAMAKRISHNAN, J.V.MICHAEL, B.RUSCIC, INT. J. CHEM. KINET. 44(2012) 194-205 !\Comment: WARNING 
DUP
C2H6+OH<=>C2H5+H2O                                +1.61390000E+006 +2.22400000E+000 +7.41230000E+002 !\Author: UB !\Ref: L.N. KRASNOPEROV, J.V.MICAHEL, J.PHYS.CHEM.A, 108(2004) 5643-5648 !\Comment: WARNING 

!C2H6+HO2<=>C2H5+H2O2                              +2.77000000E+001 +3.59000000E+000 +1.56000000E+004 !\Author: WARNING !\Ref: WARNING !\Comment: WARNING 
C2H6+HO2<=>C2H5+H2O2                              2.493E+001 +3.59000000E+000 +1.56000000E+004!\Author: WARNING !\Ref: WARNING !\Comment: decrease by 10% from nuigmech1.1 
C2H6+O2CHO<=>C2H5+HO2CHO                          +4.23000000E+003 +2.96000000E+000 +1.05000000E+004 !\Author: SP !\Ref: H-H CARSTENSEN, A.M. DEAN, O. DEUTSCHMANN, PROC. COMBUST. INST. 31(2007) 149-157 ! !\Comment: WARNING 
HO2CHO(+M)<=>OCHO+OH(+M)                          +4.04972000E+019 -1.15300000E+000 +4.42504900E+004 !\Author: ANALOGY TO CH3CO2H<=>CH3O+OH(BASED ON BDE) !\Ref: WARNING !\Comment: WARNING 
LOW /                                             +3.80285000E+042 -7.50200000E+000 +4.67560970E+004 /
TROE /                           +8.37500000E-001 +3.65620000E+004 +4.98800000E+002 +9.99000000E+003 /
C2H6+CH<=>C2H5+CH2                                +1.10000000E+014 +0.00000000E+000 -2.60000000E+002 !\Author: WARNING !\Ref: TSANG AND HAMPSON, J. PHYS. CHEM. REF. DATA, 15 !\Comment: WARNING 
C2H6+CH2(S)<=>C2H5+CH3                            +1.20000000E+014 +0.00000000E+000 +0.00000000E+000 !\Author: WARNING !\Ref: MECHANISM AND MODELING OF NITROGEN CHEMISTRY IN COMBUSTION, WSS / CI, AUTUMN 1988 !\Comment: WARNING 
C2H6+CH3<=>C2H5+CH4                               +3.45000000E+001 +3.44000000E+000 +1.03910000E+004 !\Author: UB !\Ref: S.L.PEUKERT, N.J.LABBE, R.SIVARAMAKRISHNAN, J.V.MICHAEL, J.PHYS.CHEM.A, 117(2013) 10228-10238 !\Comment: WARNING 
C2H6+CH3O<=>C2H5+CH3OH                            +2.41000000E+011 +0.00000000E+000 +7.09000000E+003 !\Author: WARNING !\Ref: TSANG AND HAMPSON, J. PHYS. CHEM. REF. DATA, 15 !\Comment: WARNING 
C2H6+CH3O2=C2H5+CH3O2H                            +4.04000000E+001 +3.55000000E+000 +1.69000000E+004 !\Author: WARNING !\Ref: CARSTENSEN AND DEAN PROC COMBUST INST 30(2007) 995?003 !\Comment: WARNING 
C2H6+C2H5O2=C2H5+C2H5O2H                          +5.88000000E+001 +3.49000000E+000 +1.71000000E+004 !\Author: WARNING !\Ref: CARSTENSEN AND DEAN PROC COMBUST INST 30(2007) 995?003 !\Comment: WARNING 
!___________________________________________________________________________________________________________ 
!\REACTIONCLASS: RADICAL_BETA_SCISSION
!___________________________________________________________________________________________________________ 

C2H4+H(+M)<=>C2H5(+M)                             +9.56900000E+008 +1.46300000E+000 +1.35500000E+003 !\Author: WARNING !\Ref: MILLER KLIPPENSTEIN PCCP 2004, 6, 1192-1202 !\Comment: WARNING 
LOW /                                             +1.41900000E+039 -6.64200000E+000 +5.76900000E+003 /
TROE /                           -5.69000000E-001 +2.99000000E+002 -9.14700000E+003 +1.52400000E+002 /
AR / +0.7000 / CO / +1.5000 / H2 / +2.0000 / CH4 / +2.0000 / CO2 / +2.0000 / C2H6 / +3.0000 / H2O / +6.0000 / HE / 0.5 /

!___________________________________________________________________________________________________________ 
!\REACTIONCLASS: R+R<=>RH+RH
!___________________________________________________________________________________________________________ 
C2H5+H<=>C2H4+H2                                  +1.81000000E+011 +0.00000000E+000 +0.00000000E+000 !\Author: UB !\Ref: Y.ZHANG, Q.S.LI, S.W.ZHANG, J.MOL.STRUCT.(THEOCHEM) 682(2004) 163-170 !\Comment: WARNING 
C2H4+C2H4<=>C2H5+C2H3                             +4.82000000E+014 +0.00000000E+000 +7.15300000E+004 !\Author: WARNING !\Ref: TSANG AND HAMPSON, J. PHYS. CHEM. REF. DATA, 15 !\Comment: WARNING 
C2H5+CH3<=>CH4+C2H4                               +1.18000000E+004 +2.45000000E+000 -2.92100000E+003 !\Author: WARNING !\Ref: ZHU, R.S. ET AL.,J. CHEM. PHYS. 120 !\Comment: WARNING 
!___________________________________________________________________________________________________________ 
!\REACTIONCLASS: RADICAL_ADDITIONO
!___________________________________________________________________________________________________________ 
C2H5+O<=>C2H5O                                    +3.17000000E+013 +3.00000000E-002 -3.94000000E+002 !\Author: UB !\Ref: L.B.HARDING, S.J.KLIPPENSTEIN, Y.GEORGIEVSHII, PROC.COMBUST.INST, 30(2005) 985-993 !\Comment: WARNING 
C2H5+O<=>C2H4+OH                                  +3.17000000E+012 +3.00000000E-002 -3.94000000E+002 !\Author: UB !\Ref: L.B.HARDING, S.J.KLIPPENSTEIN, Y.GEORGIEVSHII, PROC.COMBUST.INST, 30(2005) 985-993 !\Comment: WARNING 
!___________________________________________________________________________________________________________ 
!\REACTIONCLASS: RADICAL_ADDITIONOH
!___________________________________________________________________________________________________________ 
C2H5+OH<=>C2H4+H2O                                +4.69610000E+018 -1.58050000E+000 +7.99920000E+003 !\Author: UB !\Ref: N.J.LABBE, R.SIVARAMAKRISHNAN, S.J.KLIPPENSTEIN, PROC.COMBUST.INST. 35(2015) 447-455 !\Comment: WARNING 
PLOG /                           +1.00000000E-003 +1.29260000E+019 -1.96000000E+000 +2.72700000E+002 /
PLOG /                           +1.00000000E-002 +1.21840000E+019 -1.95330000E+000 +2.38800000E+002 /
PLOG /                           +1.00000000E-001 +4.10520000E+019 -2.10070000E+000 +6.25400000E+002 /
PLOG /                           +1.00000000E+000 +7.94060000E+022 -2.98920000E+000 +3.86260000E+003 /
PLOG /                           +1.00000000E+001 +2.79260000E+024 -3.32870000E+000 +7.74880000E+003 /
PLOG /                           +1.00000000E+002 +4.69610000E+018 -1.58050000E+000 +7.99920000E+003 /
C2H5+OH<=>CH3+CH2OH                               +6.50440000E+022 -2.44270000E+000 +1.26466000E+004 !\Author: UB !\Ref: N.J.LABBE, R.SIVARAMAKRISHNAN, S.J.KLIPPENSTEIN, PROC.COMBUST.INST. 35(2015) 447-455 !\Comment: WARNING 
PLOG /                           +1.00000000E-003 +9.20170000E+017 -1.29940000E+000 +2.50460000E+003 /
PLOG /                           +1.00000000E-002 +1.09810000E+018 -1.32060000E+000 +2.56940000E+003 /
PLOG /                           +1.00000000E-001 +5.73670000E+018 -1.51820000E+000 +3.18480000E+003 /
PLOG /                           +1.00000000E+000 +6.52780000E+021 -2.35150000E+000 +6.02270000E+003 /
PLOG /                           +1.00000000E+001 +1.87990000E+025 -3.24950000E+000 +1.05762000E+004 /
PLOG /                           +1.00000000E+002 +6.50440000E+022 -2.44270000E+000 +1.26466000E+004 /
!___________________________________________________________________________________________________________ 
!\REACTIONCLASS: RADICAL_ADDITIONHO2
!___________________________________________________________________________________________________________ 
C2H5+HO2<=>C2H5O+OH                               +1.00000000E+012 +2.69000000E-001 -6.88000000E+002 !\Author: WARNING !\Ref: WARNING !\Comment: WARNING 
C2H5+HO2<=>C2H4+H2O2                              +6.20000000E+012 +0.00000000E+000 +0.00000000E+000 !\Author: UB !\Ref: W.LUDWIG, B.BRANDT, G.FRIEDRICHS, F.TEMPS, J.PHYS.CHEM.A, 110(2006) 3330-3337, 80 !\Comment: WARNING 
!___________________________________________________________________________________________________________ 
!\REACTIONCLASS: RADICAL_ADDITIONCH3O2
!___________________________________________________________________________________________________________ 
C2H5+CH3O2<=>C2H5O+CH3O                           +8.00000000E+012 +0.00000000E+000 -1.00000000E+003 !\Author: WARNING !\Ref: CURRAN. BASED ON CH3+HO2<=>PRODUCTS !\Comment: WARNING 
!___________________________________________________________________________________________________________ 
!\REACTIONCLASS: R+O2<=>PRODUCTS
!___________________________________________________________________________________________________________ 
C2H5+O2<=>C2H5O2                                  +1.59000000E+030 -5.56000000E+000 +5.90900000E+003 !\Author: UB !\Ref: S.J. KLIPPENSTEIN, PROC. COMBUST. INST. 36(2017) 77-111 !\Comment: WARNING 
PLOG /                           +1.00000000E-004 +1.28000000E+042 -1.11200000E+001 +5.13700000E+003 /
PLOG /                           +3.00000000E-004 +1.95000000E+043 -1.13000000E+001 +5.48500000E+003 /
PLOG /                           +1.00000000E-003 +1.22000000E+044 -1.13600000E+001 +5.85000000E+003 /
PLOG /                           +3.00000000E-003 +3.23000000E+044 -1.13200000E+001 +6.19800000E+003 /
PLOG /                           +1.00000000E-002 +1.31000000E+045 -1.13300000E+001 +6.76100000E+003 /
PLOG /                           +3.00000000E-002 +1.20000000E+045 -1.11500000E+001 +7.16300000E+003 /
PLOG /                           +1.00000000E-001 +4.34000000E+044 -1.08300000E+001 +7.56400000E+003 /
PLOG /                           +3.00000000E-001 +4.87000000E+043 -1.03700000E+001 +7.81000000E+003 /
PLOG /                           +1.00000000E+000 +3.98000000E+042 -9.86000000E+000 +8.12400000E+003 /
PLOG /                           +3.00000000E+000 +1.24000000E+040 -8.95000000E+000 +7.85700000E+003 /
PLOG /                           +1.00000000E+001 +2.16000000E+037 -7.95000000E+000 +7.52500000E+003 /
PLOG /                           +3.00000000E+001 +1.59000000E+034 -6.88000000E+000 +6.91300000E+003 /
PLOG /                           +1.00000000E+002 +1.59000000E+030 -5.56000000E+000 +5.90900000E+003 /
C2H5+O2<=>C2H4O2H                                 +1.90000000E+015 -1.72000000E+000 +8.03400000E+003 !\Author: UB !\Ref: S.J. KLIPPENSTEIN, PROC. COMBUST. INST. 36(2017) 77-111 !\Comment: WARNING 
PLOG /                           +1.00000000E-004 +3.23000000E+021 -5.53000000E+000 -8.35000000E+001 /
PLOG /                           +3.00000000E-004 +4.60000000E+023 -6.12000000E+000 +5.86300000E+002 /
PLOG /                           +1.00000000E-003 +2.86000000E+025 -6.60000000E+000 +1.27900000E+003 /
PLOG /                           +3.00000000E-003 +2.90000000E+024 -6.19000000E+000 +1.22900000E+003 /
PLOG /                           +1.00000000E-002 +5.88000000E+025 -6.49000000E+000 +2.02600000E+003 /
PLOG /                           +3.00000000E-002 +2.90000000E+025 -6.26000000E+000 +2.44900000E+003 /
PLOG /                           +1.00000000E-001 +4.63000000E+026 -6.47000000E+000 +3.59800000E+003 /
PLOG /                           +3.00000000E-001 +4.74000000E+026 -6.29000000E+000 +4.51800000E+003 /
PLOG /                           +1.00000000E+000 +3.59000000E+026 -6.03000000E+000 +5.71500000E+003 /
PLOG /                           +3.00000000E+000 +6.32000000E+025 -5.58000000E+000 +6.79300000E+003 /
PLOG /                           +1.00000000E+001 +6.63000000E+023 -4.74000000E+000 +7.75600000E+003 /
PLOG /                           +3.00000000E+001 +7.71000000E+020 -3.63000000E+000 +8.31900000E+003 /
PLOG /                           +1.00000000E+002 +1.90000000E+015 -1.72000000E+000 +8.03400000E+003 /
C2H5+O2<=>C2H4+HO2                                +1.89000000E+011 +1.40000000E-001 +6.37300000E+003 !\Author: UB !\Ref: S.J. KLIPPENSTEIN, PROC. COMBUST. INST. 36(2017) 77-111 !\Comment: WARNING 
PLOG /                           +1.00000000E-004 +9.10000000E+000 +2.87000000E+000 -5.09900000E+003 /
PLOG /                           +3.00000000E-004 +1.18000000E+001 +2.84000000E+000 -5.02900000E+003 /
PLOG /                           +1.00000000E-003 +2.82000000E+001 +2.73000000E+000 -4.78000000E+003 /
PLOG /                           +3.00000000E-003 +1.10000000E+002 +2.56000000E+000 -4.38000000E+003 /
PLOG /                           +1.00000000E-002 +9.57000000E+002 +2.30000000E+000 -3.73500000E+003 /
PLOG /                           +3.00000000E-002 +1.32000000E+004 +1.98000000E+000 -2.93300000E+003 /
PLOG /                           +1.00000000E-001 +4.90000000E+005 +1.54000000E+000 -1.79000000E+003 /
PLOG /                           +3.00000000E-001 +2.41000000E+007 +1.07000000E+000 -4.97700000E+002 /
PLOG /                           +1.00000000E+000 +2.47000000E+009 +5.10000000E-001 +1.15700000E+003 /
PLOG /                           +3.00000000E+000 +1.36000000E+011 +4.00000000E-002 +2.78900000E+003 /
PLOG /                           +1.00000000E+001 +3.13000000E+012 -3.10000000E-001 +4.50100000E+003 /
PLOG /                           +3.00000000E+001 +5.29000000E+012 -3.30000000E-001 +5.72800000E+003 /
PLOG /                           +1.00000000E+002 +1.89000000E+011 +1.40000000E-001 +6.37300000E+003 /
C2H5+O2<=>C2H4O1-2+OH                             +9.68000000E+014 -1.22000000E+000 +1.25000000E+004 !\Author: UB !\Ref: S.J. KLIPPENSTEIN, PROC. COMBUST. INST. 36(2017) 77-111 !\Comment: WARNING 
PLOG /                           +1.00000000E-004 +1.37000000E-005 +4.20000000E+000 -5.61800000E+003 /
PLOG /                           +3.00000000E-004 +1.85000000E-005 +4.16000000E+000 -5.53700000E+003 /
PLOG /                           +1.00000000E-003 +4.96000000E-005 +4.04000000E+000 -5.26000000E+003 /
PLOG /                           +3.00000000E-003 +2.27000000E-004 +3.85000000E+000 -4.82500000E+003 /
PLOG /                           +1.00000000E-002 +2.59000000E-003 +3.55000000E+000 -4.12100000E+003 /
PLOG /                           +3.00000000E-002 +5.18000000E-002 +3.18000000E+000 -3.23800000E+003 /
PLOG /                           +1.00000000E-001 +4.06000000E+000 +2.65000000E+000 -1.92800000E+003 /
PLOG /                           +3.00000000E-001 +6.08000000E+002 +2.04000000E+000 -3.70900000E+002 /
PLOG /                           +1.00000000E+000 +4.86000000E+005 +1.22000000E+000 +1.80200000E+003 /
PLOG /                           +3.00000000E+000 +4.99000000E+008 +3.90000000E-001 +4.21800000E+003 /
PLOG /                           +1.00000000E+001 +8.78000000E+011 -4.90000000E-001 +7.19000000E+003 /
PLOG /                           +3.00000000E+001 +1.69000000E+014 -1.09000000E+000 +9.93600000E+003 /
PLOG /                           +1.00000000E+002 +9.68000000E+014 -1.22000000E+000 +1.25000000E+004 /
C2H5O2<=>C2H4O2H                                  +1.87000000E+008 +5.70000000E-001 +2.85900000E+004 !\Author: UB !\Ref: S.J. KLIPPENSTEIN, PROC. COMBUST. INST. 36(2017) 77-111 !\Comment: WARNING 
PLOG /                           +1.00000000E-004 +3.15000000E+031 -8.25000000E+000 +2.93600000E+004 /
PLOG /                           +3.00000000E-004 +3.50000000E+030 -7.88000000E+000 +2.93300000E+004 /
PLOG /                           +1.00000000E-003 +1.52000000E+029 -7.37000000E+000 +2.92100000E+004 /
PLOG /                           +3.00000000E-003 +3.47000000E+027 -6.77000000E+000 +2.90000000E+004 /
PLOG /                           +1.00000000E-002 +3.57000000E+025 -6.04000000E+000 +2.87800000E+004 /
PLOG /                           +3.00000000E-002 +1.60000000E+024 -5.51000000E+000 +2.88000000E+004 /
PLOG /                           +1.00000000E-001 +1.44000000E+021 -4.40000000E+000 +2.84100000E+004 /
PLOG /                           +3.00000000E-001 +2.85000000E+019 -3.73000000E+000 +2.84900000E+004 /
PLOG /                           +1.00000000E+000 +1.27000000E+017 -2.81000000E+000 +2.85000000E+004 /
PLOG /                           +3.00000000E+000 +5.27000000E+014 -1.90000000E+000 +2.84700000E+004 /
PLOG /                           +1.00000000E+001 +4.67000000E+013 -1.40000000E+000 +2.89700000E+004 /
PLOG /                           +3.00000000E+001 +4.21000000E+012 -9.20000000E-001 +2.93800000E+004 /
PLOG /                           +1.00000000E+002 +1.87000000E+008 +5.70000000E-001 +2.85900000E+004 /
C2H5O2<=>C2H4+HO2                                 +2.37000000E+026 -4.37000000E+000 +3.48400000E+004 !\Author: SERJIO !\Ref: S.J. KLIPPENSTEIN, PROC. COMBUST. INST. 36(2017) 77-111 !\Comment: WARNING 
PLOG /                           +1.00000000E-004 +1.91000000E+046 -1.18500000E+001 +3.64400000E+004 /
PLOG /                           +3.00000000E-004 +4.21000000E+046 -1.18800000E+001 +3.68200000E+004 /
PLOG /                           +1.00000000E-003 +3.63000000E+046 -1.17700000E+001 +3.71000000E+004 /
PLOG /                           +3.00000000E-003 +1.70000000E+046 -1.15800000E+001 +3.73300000E+004 /
PLOG /                           +1.00000000E-002 +4.36000000E+045 -1.12800000E+001 +3.75700000E+004 /
PLOG /                           +3.00000000E-002 +8.12000000E+044 -1.09400000E+001 +3.77800000E+004 /
PLOG /                           +1.00000000E-001 +4.61000000E+043 -1.04300000E+001 +3.79100000E+004 /
PLOG /                           +3.00000000E-001 +8.69000000E+041 -9.77000000E+000 +3.78600000E+004 /
PLOG /                           +1.00000000E+000 +8.65000000E+039 -9.01000000E+000 +3.77800000E+004 /
PLOG /                           +3.00000000E+000 +7.24000000E+036 -7.95000000E+000 +3.72400000E+004 /
PLOG /                           +1.00000000E+001 +4.30000000E+033 -6.84000000E+000 +3.66600000E+004 /
PLOG /                           +3.00000000E+001 +1.92000000E+030 -5.71000000E+000 +3.59100000E+004 /
PLOG /                           +1.00000000E+002 +2.37000000E+026 -4.37000000E+000 +3.48400000E+004 /

C2H5O2<=>C2H4O1-2+OH                              +2.45000000E+031 -6.10000000E+000 +4.45600000E+004 !\Author: UB !\Ref: S.J. KLIPPENSTEIN, PROC. COMBUST. INST. 36(2017) 77-111 !\Comment: WARNING 
PLOG /                           +1.00000000E-004 +2.00000000E+049 -1.33200000E+001 +3.88200000E+004 /
PLOG /                           +3.00000000E-004 +1.66000000E+050 -1.35200000E+001 +3.95100000E+004 /
PLOG /                           +1.00000000E-003 +6.61000000E+050 -1.36200000E+001 +4.01800000E+004 /
PLOG /                           +3.00000000E-003 +3.89000000E+048 -1.28500000E+001 +3.98300000E+004 /
PLOG /                           +1.00000000E-002 +7.63000000E+048 -1.28200000E+001 +4.06200000E+004 /
PLOG /                           +3.00000000E-002 +9.69000000E+046 -1.21100000E+001 +4.06400000E+004 /
PLOG /                           +1.00000000E-001 +9.94000000E+046 -1.19400000E+001 +4.16700000E+004 /
PLOG /                           +3.00000000E-001 +1.25000000E+045 -1.12000000E+001 +4.20200000E+004 /
PLOG /                           +1.00000000E+000 +1.48000000E+044 -1.07100000E+001 +4.30400000E+004 /
PLOG /                           +3.00000000E+000 +1.03000000E+042 -9.86000000E+000 +4.36400000E+004 /
PLOG /                           +1.00000000E+001 +2.46000000E+039 -8.87000000E+000 +4.42900000E+004 /
PLOG /                           +3.00000000E+001 +1.85000000E+036 -7.75000000E+000 +4.46600000E+004 /
PLOG /                           +1.00000000E+002 +2.45000000E+031 -6.10000000E+000 +4.45600000E+004 /
C2H4O2H<=>C2H4O1-2+OH                             +3.18000000E+021 -2.97000000E+000 +1.64000000E+004 !\Author: UB !\Ref: S.J. KLIPPENSTEIN, PROC. COMBUST. INST. 36(2017) 77-111 !\Comment: WARNING 
PLOG /                           +1.00000000E-004 +2.20000000E+024 -5.76000000E+000 +1.24100000E+004 /
PLOG /                           +3.00000000E-004 +7.31000000E+026 -6.39000000E+000 +1.33400000E+004 /
PLOG /                           +1.00000000E-003 +1.26000000E+029 -6.91000000E+000 +1.42400000E+004 /
PLOG /                           +3.00000000E-003 +1.68000000E+028 -6.45000000E+000 +1.42300000E+004 /
PLOG /                           +1.00000000E-002 +2.19000000E+030 -6.94000000E+000 +1.52200000E+004 /
PLOG /                           +3.00000000E-002 +1.40000000E+030 -6.70000000E+000 +1.55400000E+004 /
PLOG /                           +1.00000000E-001 +9.95000000E+031 -7.10000000E+000 +1.66100000E+004 /
PLOG /                           +3.00000000E-001 +6.33000000E+031 -6.87000000E+000 +1.70800000E+004 /
PLOG /                           +1.00000000E+000 +2.01000000E+031 -6.53000000E+000 +1.75500000E+004 /
PLOG /                           +3.00000000E+000 +1.19000000E+030 -6.00000000E+000 +1.77500000E+004 /
PLOG /                           +1.00000000E+001 +4.00000000E+027 -5.08000000E+000 +1.75500000E+004 /
PLOG /                           +3.00000000E+001 +7.84000000E+024 -4.12000000E+000 +1.71300000E+004 /
PLOG /                           +1.00000000E+002 +3.18000000E+021 -2.97000000E+000 +1.64000000E+004 /
C2H4+HO2<=>C2H4O2H                                +4.40000000E+018 -2.17000000E+000 +1.88400000E+004 !\Author: pw !\Ref: S.J. KLIPPENSTEIN, PROC. COMBUST. INST. 36(2017) 77-111 !\Comment: Ea+2000 
	PLOG/1.0E-4	3.14E+20	-5.24E+00	1.30E+04	/
	PLOG/3.0E-4	2.70E+20	-5.14E+00	1.34E+04	/
	PLOG/1.0E-3	2.57E+21	-5.24E+00	1.42E+04	/
	PLOG/3.0E-3	1.17E+23	-5.53E+00	1.50E+04	/
	PLOG/1.0E-2	6.65E+25	-6.13E+00	1.61E+04	/
	PLOG/3.0E-2	2.22E+27	-6.37E+00	1.70E+04	/
	PLOG/1.0E-1	8.69E+28	-6.60E+00	1.80E+04	/
	PLOG/3.0E-1	3.44E+29	-6.55E+00	1.88E+04	/
	PLOG/1.0E0	2.67E+29	-6.27E+00	1.95E+04	/
	PLOG/3.0E0	2.15E+28	-5.71E+00	1.99E+04	/
	PLOG/1.0E1	1.49E+26	-4.82E+00	2.01E+04	/
	PLOG/3.0E1	2.14E+23	-3.77E+00	1.98E+04	/
	PLOG/1.0E2	4.40E+18	-2.17E+00	1.88E+04	/
C2H4+HO2<=>C2H4O1-2+OH                            +2.22000000E+012 +1.60000000E-001 +1.99800000E+004 !\Author: UB !\Ref: S.J. KLIPPENSTEIN, PROC. COMBUST. INST. 36(2017) 77-111 !\Comment: WARNING 
PLOG /                           +1.00000000E-004 +1.03000000E+004 +2.42000000E+000 +1.20500000E+004 /
PLOG /                           +3.00000000E-004 +1.07000000E+004 +2.41000000E+000 +1.20600000E+004 /
PLOG /                           +1.00000000E-003 +1.09000000E+004 +2.41000000E+000 +1.20700000E+004 /
PLOG /                           +3.00000000E-003 +1.15000000E+004 +2.41000000E+000 +1.20800000E+004 /
PLOG /                           +1.00000000E-002 +1.34000000E+004 +2.39000000E+000 +1.21200000E+004 /
PLOG /                           +3.00000000E-002 +2.01000000E+004 +2.34000000E+000 +1.22300000E+004 /
PLOG /                           +1.00000000E-001 +5.97000000E+004 +2.20000000E+000 +1.25300000E+004 /
PLOG /                           +3.00000000E-001 +4.15000000E+005 +1.96000000E+000 +1.30900000E+004 /
PLOG /                           +1.00000000E+000 +1.32000000E+007 +1.54000000E+000 +1.41200000E+004 /
PLOG /                           +3.00000000E+000 +9.33000000E+008 +1.02000000E+000 +1.54700000E+004 /
PLOG /                           +1.00000000E+001 +1.08000000E+011 +4.50000000E-001 +1.72200000E+004 /
PLOG /                           +3.00000000E+001 +2.12000000E+012 +1.10000000E-001 +1.87500000E+004 /
PLOG /                           +1.00000000E+002 +2.22000000E+012 +1.60000000E-001 +1.99800000E+004 /

O2+C2H4O2H=C2-OOQOOH	7.95E+29	-5.56	5.91E+03	!\Author: PW !\Ref: analogy by using rate of C2 part R+O2=RO2 A/2 !\Comment: WARNING 
	PLOG/1.0E-4	6.40E+41	-1.11E+01	5.137E3/
	PLOG/3.0E-4	9.75E+42	-1.13E+01	5.485E3/
	PLOG/1.0E-3	6.10E+43	-1.14E+01	5.85E3/
	PLOG/3.0E-3	1.62E+44	-1.13E+01	6.198E3/
	PLOG/1.0E-2	6.55E+44	-1.13E+01	6.761E3/
	PLOG/3.0E-2	6.00E+44	-1.12E+01	7.163E3/
	PLOG/1.0E-1	2.17E+44	-1.08E+01	7.564E3/
	PLOG/3.0E-1	2.44E+43	-1.04E+01	7.81E3/
	PLOG/1.0E0	1.99E+42	-9.86E+00	8.124E3/
	PLOG/3.0E0	6.20E+39	-8.95E+00	7.857E3/
	PLOG/1.0E1	1.08E+37	-7.95E+00	7.525E3/
	PLOG/3.0E1	7.95E+33	-6.88E+00	6.913E3/
	PLOG/1.0E2	7.95E+29	-5.56E+00	5.909E3/
C2-OOQOOH=>HO2CH2CHO+OH    2.47E+12    -2.40E-01    2.80E+04!1.0E12	 0.0	 2.85E4
!C2-OQOOH=>OH+CH2O+HCO    2.0E+15	0.00	42500
!C2H4O2H=>CH2OH+CH2O    2.0E13 0.0 2.75E4

!===========================================================================================================
!\SUBSPECIES: C2H5O2H
!===========================================================================================================
!___________________________________________________________________________________________________________ 
!\REACTIONCLASS: RH+R_ABSTRACTION
!___________________________________________________________________________________________________________ 
!C2H5O2+HO2<=>C2H5O2H+O2                           +1.05000000E+010 +0.00000000E+000 -3.27500000E+003 !\Author: WARNING !\Ref: TSANG, JPC REF. DATA, 16 !\Comment: WARNING 
!C2H5O2+CH2O<=>C2H5O2H+HCO                         +1.99000000E+012 +0.00000000E+000 +1.16600000E+004 !\Author: WARNING !\Ref: TSANG AND HAMPSON, J. PHYS. CHEM. REF. DATA, 15 !\Comment: WARNING 
!C2H5O2+CH4<=>C2H5O2H+CH3                          +1.24000000E+001 +3.69000000E+000 +2.13000000E+004 !\Author: SP !\Ref: H-H CARSTENSEN, A.M. DEAN, O. DEUTSCHMANN, PROC. COMBUST. INST. 31(2007) 149-157 !\Comment: WARNING 
!C2H5O2+CH3OH<=>C2H5O2H+CH2OH                      +1.81000000E+012 +0.00000000E+000 +1.37100000E+004 !\Author: WARNING !\Ref: TSANG, JPC REF. DATA, 16 !\Comment: WARNING 
!C2H5O2+H2<=>C2H5O2H+H                             +1.50000000E+014 +0.00000000E+000 +2.60300000E+004 !\Author: WARNING !\Ref: TSANG & HAMPSON, METHANE, J. PHYS. CHEM. REF. DATA, VOL 15, 1986 !\Comment: WARNING 
!C2H5O2+H2O2<=>C2H5O2H+HO2                           +2.41000000E+012 +0.00000000E+000 +9.93600000E+003 !\Author: WARNING !\Ref: !REF !\Comment: ADDED 29 / 07 / 2015 
!C2H5O2H+HO2<=>C2H5O2+H2O2            7.1E-3 4.517 11.58E3 !CH2O+HO2 EA+5 KCAL
NC3H7O2H+HO2<=>NC3H7O2+H2O2            7.1E-3 4.517 11.58E3 !CH2O+HO2 EA+5 KCAL
IC3H7O2H+HO2<=>IC3H7O2+H2O2            7.1E-3 4.517 11.58E3 !CH2O+HO2 EA+5 KCAL


C2H5O2+H=C2H5O+OH                9.6E13   0.000       0
	! est CH3OO+H
! ------ ------ ------ !
C2H5O2+O=C2H5O+O2                2.850E+10  1.0 -724
	! est CH3OO+O
! ------ ------ ------ !
C2H5O2+OH=C2H5OH+O2					 5.11E+15	-0.8100		0.0
	! est CH3OO+OH
! ------ ------ ------ !
C2H5O2+HO2=C2H5O2H+O2			3.62E+11	0.0000	-1267.0

! ------ ------ ------ !
C2H5O2+CO=C2H5O+CO2              1.6E05   2.180   17940
	! est CH3OO+CO
! ------ ------ ------ !
C2H5O2+CH3=C2H5O+CH3O            5.1E12   0.000   -1411
	! est CH3OO+CH3
! ------ ------ ------ !
C2H5O2+CH4=C2H5O2H+CH3			1.24E1		3.69		2.13E4
	! H-H Carstensen, A.M. Dean, O. Deutschmann, Proc. Combust. Inst. 31 (2007) 149-157
! ------ ------ ------ !
C2H5O2+CH3OH=C2H5O2H+CH2OH       4.0E13   0.000   19400
	! est CH3OO+CH3OH
! ------ ------ ------ !
	! CH3CH2OO+CH2O=CH3CH2OOH+HCO          4.1E04   2.500   10206
	! est CH3OO+CH2O
	! Considering prompt dissociation of HCO (following Labbe et al., J. Phys. Chem. Lett. 2016)
	! CH3CH2OO+CH2O=CH3CH2OOH+HCO          4.1E04   2.500   10206
	!  DUPLICATE
	! CH3CH2OO+CH2O=CH3CH2OOH+HCO          -2.454E+14   0.027   30133.3
	!  DUPLICATE
	! Re-fitting to positive 'A's:
C2H5O2+CH2O=C2H5O2H+HCO			 	1.981E+09   1.111   12499.5
C2H5O2+CH2O=C2H5O2H+H+CO         	 2.454E+14   0.027   30133.3
! ------ ------ ------ !
C2H5O2+C2H5=C2H5O+C2H5O        5.1E12   0.000   -1411
	! est CH3OO+CH3
! ------ ------ ------ !
!C2H5O2+C2H6=C2H5O2H+C2H5		5.88E1		3.49		1.71E4
	! H-H Carstensen, A.M. Dean, O. Deutschmann, Proc. Combust. Inst. 31 (2007) 149-157
! ------ ------ ------ !
C2H5O2+C2H5O2=C2H5O+C2H5O+O2	1.4E16 -1.61 1.86E3!2.18E+10	0.0		45.7
	! (221-296 K) Noell et al., J. Phys. Chem. A 2010, 114, 6983-6995
! ------ ------ ------ !
C2H5O2+C2H5O2=CH3CHO+C2H5OH+O2	  3.11E14 -1.61 -1.051E3   !5.59E+10	0.0		45.7
	! (221-296 K) Noell et al., J. Phys. Chem. A 2010, 114, 6983-6995


2NC3H7O2=>2NC3H7O+O2    7.00000000E+016 -1.61000000E+000 +1.86000000E+003 
2NC3H7O2=>NC3H7OH+O2+C2H5CHO  1.5e11   0  0
2IC3H7O2=>2IC3H7O+O2    7.00000000E+016 -1.61000000E+000 +1.86000000E+003 
2IC3H7O2=>IC3H7OH+O2+CH3COCH3   1.5e11   0  0


C2H5O2H+H=CH3CHOOH+H2              6.5E10   0.000    1860
	! est CH3OOH+H
! ------ ------ ------ !
C2H5O2H+H=C2H5O2+H2              4.3E10   0.000    1860
	! est CH3OOH+H
! ------ ------ ------ !
C2H5O2H+H=C2H5O+H2O              1.2E10   0.000    1860
	! est CH3OOH+H
! ------ ------ ------ !
C2H5O2H+O=CH3CHOOH+OH              1.6E13   0.000    4750
	! est  CH3OOH+O
! ------ ------ ------ !
C2H5O2H+O=C2H5O2+OH              8.7E12   0.000    4750
	! est CH3OOH+O
! ------ ------ ------ !
C2H5O2H+OH=CH3CHOOH+H2O            7.2E11   0.000    -258
	! est CH3OOH+OH
! ------ ------ ------ !
C2H5O2H+OH=C2H5O2+H2O            1.1E12   0.000    -437
	! est CH3OOH+OH
! ------ ------ ------ !
C2H5O2H+HO2=C2H5O2+H2O2          4.1E04   2.500   10206
	! est CH2O+HO2

CH3CHOOH=CH3CHO+OH                   3.50E12  -0.947     979
PLOG /1.0         		           3.50E12  -0.947     979/
PLOG /10.0			                 3.50E13  -0.947     980/
PLOG /100.0			                 5.75E14  -1.012    1068/


!___________________________________________________________________________________________________________ 
!\REACTIONCLASS: KHP_HOMOLYTIC_FISSION
!___________________________________________________________________________________________________________ 
!C2H5O2H(+M)<=>C2H5O+OH(+M)                        +4.04972000E+019 -1.15300000E+000 +4.42504900E+004 !\Author: SP !\Ref: A.W.JASPER, S.J.KLIPPENSTEIN, L.B.HARDING, PROC.COMBUST.INST. 32(2009) 279-286 !\Comment: WARNING 
!LOW /                                             +3.80285000E+042 -7.50200000E+000 +4.67560970E+004 /
!TROE /                           +8.37500000E-001 +3.65620000E+004 +4.98800000E+002 +9.99000000E+003 /

C2H5O2H=C2H5O+OH   1  1  1
PLOG / 0.1   6.05E58   -14.05   54131 /
PLOG / 1.0   9.26E52   -11.91   53378 /
PLOG / 100   1.38E33   -5.27    48696 /
	! (300-1000 K) from D. Chen et al., J. Phys. Chem. A 115 (2011) 602-611.

!C2H5O2H<=>C2H5O+OH                              +2.05000000E+019 -1.09000000E+000 +4.44000000E+004 !\Author: WARNING !\Ref: ESTIMATE !\Comment: WARNING 
!===========================================================================================================
!\ENDSUBSPECIES: C2H5O2H
!===========================================================================================================
!===========================================================================================================
!\SUBSPECIES: C2H4O1-2
!===========================================================================================================
!___________________________________________________________________________________________________________ 
!\REACTIONCLASS: RH<=>PRODUCTS
!___________________________________________________________________________________________________________ 
C2H4O1-2<=>CH3+HCO                                +3.63000000E+013 +0.00000000E+000 +5.72000000E+004 !\Author: WARNING !\Ref: LIFSHITZ ET AL. 1983 !\Comment: WARNING 
C2H4O1-2<=>CH3CHO                                 +7.40700000E+012 +0.00000000E+000 +5.38000000E+004 !\Author: WARNING !\Ref: CURRAN, FIT TO NIST DATABASE !\Comment: WARNING 
!___________________________________________________________________________________________________________ 
!\REACTIONCLASS: RH+R_ABSTRACTION
!___________________________________________________________________________________________________________ 
C2H4O1-2+H<=>C2H3O1-2+H2                          +8.00000000E+013 +0.00000000E+000 +9.68000000E+003 !\Author: WARNING !\Ref: BALDWIN ET AL., J. CHEM. SOC. FARADAY TRANS. 1, 80, 435(1984) !\Comment: WARNING 
C2H4O1-2+OH<=>C2H3O1-2+H2O                        +1.78000000E+013 +0.00000000E+000 +3.61000000E+003 !\Author: WARNING !\Ref: BALDWIN ET AL., J. CHEM. SOC. FARADAY TRANS. 1, 80, 435(1984) !\Comment: WARNING 
C2H4O1-2+HO2<=>C2H3O1-2+H2O2                      +1.13000000E+013 +0.00000000E+000 +3.04300000E+004 !\Author: WARNING !\Ref: ANALOGY WITH ETHENE !\Comment: WARNING 
C2H4O1-2+CH3<=>C2H3O1-2+CH4                       +1.07000000E+012 +0.00000000E+000 +1.18300000E+004 !\Author: WARNING !\Ref: BALDWIN ET AL., J. CHEM. SOC. FARADAY TRANS. 1, 80, 435(1984) !\Comment: WARNING 
C2H4O1-2+CH3O<=>C2H3O1-2+CH3OH                    +1.20000000E+011 +0.00000000E+000 +6.75000000E+003 !\Author: WARNING !\Ref: BALDWIN ET AL., J. CHEM. SOC. FARADAY TRANS. 1, 80, 435(1984) !\Comment: WARNING 
C2H4O1-2+CH3O2<=>C2H3O1-2+CH3O2H                  +1.13000000E+013 +0.00000000E+000 +3.04300000E+004 !\Author: WARNING !\Ref: ANALOGY WITH ETHENE !\Comment: WARNING 
C2H4O1-2+C2H5O2<=>C2H3O1-2+C2H5O2H                +1.13000000E+013 +0.00000000E+000 +3.04300000E+004 !\Author: WARNING !\Ref: ANALOGY WITH ETHENE !\Comment: WARNING 
!___________________________________________________________________________________________________________ 
!\REACTIONCLASS: RADICAL_ISOMERISATION
!___________________________________________________________________________________________________________ 
C2H3O1-2<=>CH3CO                                  +8.50000000E+014 +0.00000000E+000 +1.40000000E+004 !\Author: WARNING !\Ref: BALDWIN ET AL., J. CHEM. SOC. FARADAY TRANS. 1, 80, 435(1984) !\Comment: WARNING 
C2H3O1-2<=>CH2CHO                                 +1.00000000E+014 +0.00000000E+000 +1.40000000E+004 !\Author: WARNING !\Ref: BALDWIN ET AL., J. CHEM. SOC. FARADAY TRANS. 1, 80, 435(1984) !\Comment: WARNING 
!===========================================================================================================
!\ENDSUBSPECIES: C2H4O1-2
!===========================================================================================================
!----------------------------------------------------------------------------------------------------------------------------------
!\ENDSUBMECH: C2H6
!----------------------------------------------------------------------------------------------------------------------------------
!----------------------------------------------------------------------------------------------------------------------------------
!\SUBMECH: C2H4
!----------------------------------------------------------------------------------------------------------------------------------
!___________________________________________________________________________________________________________ 
!\REACTIONCLASS: RH<=>PRODUCTS
!___________________________________________________________________________________________________________ 
C2H3+H<=>C2H4                                     +1.24950000E+019 -1.59200000E+000 +1.96108900E+003 !\Author: ABS REFIT_ARAMCO BASIS !\Ref: S.J.KLIPPENSTEIN, L.B.HARDING, PHYS.CHEM.CHEM.PHYS. 1(1999) 989 !\Comment: BASIS FOR THE CHEMICALLY ACTIVATED PATHWAY 
PLOG /                           +1.00000000E-003 +1.19350000E+026 -5.02100000E+000 +3.08975700E+003 /
PLOG /                           +1.00000000E-002 +1.05350000E+027 -5.00000000E+000 +3.07336400E+003 /
PLOG /                           +1.00000000E-001 +2.10700000E+028 -5.08500000E+000 +3.48577200E+003 /
PLOG /                           +1.00000000E+000 +8.82000000E+029 -5.23600000E+000 +5.08016400E+003 /
PLOG /                           +1.00000000E+001 +3.62390000E+022 -2.79100000E+000 +2.63700500E+003 /
PLOG /                           +1.00000000E+002 +1.24950000E+019 -1.59200000E+000 +1.96108900E+003 /
C2H4(+M)<=>H2+H2CC(+M)                            +8.00000000E+012 +4.40000000E-001 +8.88000000E+004 !\Author: ABS GLARBORG_ET AL 2016_WANG !\Ref: WARNING !\Comment: WARNING 
LOW /                                             +7.00000000E+050 -9.31000000E+000 +9.99000000E+004 /
TROE /                           +7.34500000E-001 +1.80000000E+002 +1.03500000E+003 +5.41700000E+003 /
AR / +0.7000 / CO / +1.5000 / CO2 / +2.0000 / CH4 / +2.0000 / H2 / +2.0000 / C2H6 / +3.0000 / H2O / +6.0000 / 
!___________________________________________________________________________________________________________ 
!\REACTIONCLASS: RH+R_ABSTRACTION
!___________________________________________________________________________________________________________ 
C2H4+O2<=>C2H3+HO2                                +7.17000000E+013 +0.00000000E+000 +6.00100000E+004 !\Author: UB !\Ref: H.HUA, B.RUSCIC, B.S.WANG, CHEM. PHYS. 311(2005) 335-341 !\Comment: WARNING 
!C2H4+H<=>C2H3+H2                                   4.79E+05           2.55E+00         1.24E+04!\Author: JP !\Ref: !\Comment: H_ADDITION_APPROX_VARIATIONAL_EFFECT 
C2H4+H<=>C2H3+H2                                  +6.18900000E+006 +2.31000000E+000 +1.28299000E+004 !\Author: UB !\Ref: K.P.SOMERS PERSONAL COMMUNICATION WB97XD/CC-PVTZ//QCISD-T !\Comment: WARNING 
C2H4+OH<=>C2H3+H2O                                +1.34880000E-001 +4.19650000E+000 -8.65630000E+002 !\Author: UB !\Ref: J.P. SENOSIAIN, S.J. KLIPPENSTEIN, J.A. MILLER, J. PHYS. CHEM. A, 110(2006) 6960-6970 !\Comment: WARNING 
C2H4+HO2<=>C2H3+H2O2                              +1.91400000E+003 +3.05900000E+000 +2.07986000E+004 !\Author: UB !\Ref: C3 NUIG CALCULATION J.M !\Comment: ADDED AS ANALOGY TO ABSTRACTION FROM PROPENE VINYL SITE INCREASED AX2 TO ACCOUNT FOR NO. H-ATOMS 
C2H4+CH3O<=>C2H3+CH3OH                            +1.20000000E+011 +0.00000000E+000 +6.75000000E+003 !\Author: WARNING !\Ref: TSANG AND HAMPSON, J. PHYS. CHEM. REF. DATA, 15 !\Comment: WARNING 
C2H4+CH3O2<=>C2H3+CH3O2H                          +3.82800000E+003 +3.05900000E+000 +2.07986000E+004 !\Author: UB !\Ref: ANALOGY TO C2H4+HO2 !\Comment: REDUCED BY FACTOR OF 2.5 RELATIVE TO HO2 'K' SIMILAR TO APPROACH IN C3H6 
C2H4+C2H5O2<=>C2H3+C2H5O2H                        +3.82800000E+003 +3.05900000E+000 +2.07986000E+004 !\Author: UB !\Ref: ANALOGY TO C2H4+HO2 !\Comment: REDUCED BY FACTOR OF 2.5 RELATIVE TO HO2 'K' SIMILAR TO APPROACH IN C3H6 
C2H4+CH3CO3<=>C2H3+CH3CO3H                        +1.13000000E+013 +0.00000000E+000 +3.04300000E+004 !\Author: WARNING !\Ref: BAULCH ET AL., J. PHYS. CHEM. REF DATA, 21 !\Comment: WARNING 
C2H4+CH3<=>C2H3+CH4                               +9.75564000E+002 +2.94700000E+000 +1.51480000E+004 !\Author: UB !\Ref: J.A. MILLER, S.J. KLIPPENSTEIN, J. PHYS. CHEM. 117(2013) 2718-2727 !\Comment: WARNING 
DUP
C2H4+CH3<=>C2H3+CH4                               +8.12970000E-005 +4.41700000E+000 +8.83580000E+003 !\Author: UB !\Ref: J.A. MILLER, S.J. KLIPPENSTEIN, J. PHYS. CHEM. 117(2013) 2718-2727 !\Comment: WARNING 
DUP
C2H4+C2H5<=>C2H3+C2H6                             +4.87782000E+002 +2.94700000E+000 +1.51480000E+004 !\Author: UB !\Ref: J.A. MILLER, S.J. KLIPPENSTEIN, J. PHYS. CHEM. 117(2013) 2718-2727 !\Comment: ANALOGY TO ABSTRACTION BY CH3 
DUP
C2H4+C2H5<=>C2H3+C2H6                             +4.06485000E-005 +4.41700000E+000 +8.83580000E+003 !\Author: UB !\Ref: J.A. MILLER, S.J. KLIPPENSTEIN, J. PHYS. CHEM. 117(2013) 2718-2727 !\Comment: ANALOGY TO ABSTRACTION BY CH3 
DUP
C2H4+C2H3OO<=>C2H3+C2H3OOH                        +3.82800000E+003 +3.05900000E+000 +2.07986000E+004 !\Author: UB !\Ref: ANALOGY TO C2H4+HO2 !\Comment: REDUCED BY FACTOR OF 2.5 RELATIVE TO HO2 'K' SIMILAR TO APPROACH IN C3H6 
!___________________________________________________________________________________________________________ 
!\REACTIONCLASS: RADICAL_ADDITIONO
!___________________________________________________________________________________________________________ 
C2H4+O<=>CH3+HCO                                  +5.70800000E+017 -1.71300000E+000 +2.88776000E+003 !\Author: UB !\Ref: X.LI, A.W.JASPER, J.ZADOR, J.A.MILLER, S.J.KLIPPENSTEIN !\Comment: WARNING 
C2H4+O<=>CH3CO+H                                  +8.41400000E+012 -4.81000000E-001 +1.95250000E+003 !\Author: UB !\Ref: X.LI, A.W.JASPER, J.ZADOR, J.A.MILLER, S.J.KLIPPENSTEIN !\Comment: WARNING 
C2H4+O<=>CH2CHO+H                                 +3.00500000E+010 +7.95000000E-001 +1.95253000E+003 !\Author: UB !\Ref: X.LI, A.W.JASPER, J.ZADOR, J.A.MILLER, S.J.KLIPPENSTEIN !\Comment: WARNING 
C2H4+O<=>CH2+CH2O                                 +5.77500000E+006 +1.99100000E+000 +2.85975000E+003 !\Author: UB !\Ref: X.LI, A.W.JASPER, J.ZADOR, J.A.MILLER, S.J.KLIPPENSTEIN !\Comment: WARNING 
C2H4+O<=>CH2CO+H2                                 +2.11800000E+016 -1.61700000E+000 +2.85963000E+003 !\Author: UB !\Ref: X.LI, A.W.JASPER, J.ZADOR, J.A.MILLER, S.J.KLIPPENSTEIN !\Comment: WARNING 
!___________________________________________________________________________________________________________ 
!\REACTIONCLASS: RADICAL_ADDITIONH
!___________________________________________________________________________________________________________ 
CH+CH4<=>C2H4+H                                   +6.00000000E+013 +0.00000000E+000 +0.00000000E+000 !\Author: WARNING !\Ref: BUTLER, FLEMING, GOSS, LIN, ACS SYMP. SER. 134(1980). !\Comment: WARNING 
CH2(S)+CH3<=>C2H4+H                               +2.00000000E+013 +0.00000000E+000 +0.00000000E+000 !\Author: WARNING !\Ref: MARINOV ESTIMATE. !\Comment: WARNING 
!___________________________________________________________________________________________________________ 
!\REACTIONCLASS: RADICAL_ADDITIONOH
!___________________________________________________________________________________________________________ 
C2H4+OH<=>CH3+CH2O                                +2.76000000E+013 -5.00000000E-001 +1.14551000E+004 !\Author: WARNING !\Ref: SJK, J PHYS CHEM 110 2006 6960-6970 !\Comment: WARNING 
PLOG /                           +1.00000000E-002 +5.35000000E+000 +2.92000000E+000 -1.73270000E+003 /
PLOG /                           +2.50000000E-002 +3.19000000E+001 +2.71000000E+000 -1.17230000E+003 /
PLOG /                           +1.00000000E-001 +5.55000000E+002 +2.36000000E+000 -1.80800000E+002 /
PLOG /                           +1.00000000E+000 +1.78000000E+005 +1.68000000E+000 +2.06050000E+003 /
PLOG /                           +1.00000000E+001 +2.37000000E+009 +5.60000000E-001 +6.00670000E+003 /
PLOG /                           +1.00000000E+002 +2.76000000E+013 -5.00000000E-001 +1.14551000E+004 /
C2H4+OH<=>CH3CHO+H                                +6.80000000E+009 +8.10000000E-001 +1.38673000E+004 !\Author: WARNING !\Ref: SJK, J PHYS CHEM 110 2006 6960-6970 !\Comment: WARNING 
PLOG /                           +1.00000000E-002 +2.37000000E-007 +5.30000000E+000 -2.05060000E+003 /
PLOG /                           +2.50000000E-002 +8.73000000E-005 +4.57000000E+000 -6.18000000E+002 /
PLOG /                           +1.00000000E-001 +4.03000000E-001 +3.54000000E+000 +1.88170000E+003 /
PLOG /                           +1.00000000E+000 +2.38000000E-002 +3.91000000E+000 +1.72270000E+003 /
PLOG /                           +1.00000000E+001 +8.25000000E+008 +1.01000000E+000 +1.05073000E+004 /
PLOG /                           +1.00000000E+002 +6.80000000E+009 +8.10000000E-001 +1.38673000E+004 /
C2H4+OH<=>C2H3OH+H                                +8.55000000E+010 +7.50000000E-001 +1.14908000E+004 !\Author: WARNING !\Ref: SJK, J PHYS CHEM 110 2006 6960-6970 !\Comment: WARNING 
PLOG /                           +1.00000000E-002 +1.04000000E+004 +2.60000000E+000 +4.12100000E+003 /
PLOG /                           +2.50000000E-002 +1.07000000E+004 +2.60000000E+000 +4.12900000E+003 /
PLOG /                           +1.00000000E-001 +1.52000000E+004 +2.56000000E+000 +4.23830000E+003 /
PLOG /                           +1.00000000E+000 +3.19000000E+005 +2.19000000E+000 +5.25560000E+003 /
PLOG /                           +1.00000000E+001 +1.94000000E+008 +1.43000000E+000 +7.82880000E+003 /
PLOG /                           +1.00000000E+002 +8.55000000E+010 +7.50000000E-001 +1.14908000E+004 /
C2H4+OH<=>PC2H4OH                                 +1.12000000E+026 -4.10100000E+000 +5.75700000E+003 !\Author: WARNING !\Ref: SJK, J PHYS CHEM 110 2006 6960-6970 !\Comment: WARNING 
PLOG /                           +1.00000000E-002 +1.74000000E+043 -1.04610000E+001 +7.69870000E+003 /
PLOG /                           +2.50000000E-002 +3.25000000E+037 -8.62900000E+000 +5.21470000E+003 /
PLOG /                           +1.00000000E-001 +1.84000000E+035 -7.75000000E+000 +4.90890000E+003 /
PLOG /                           +1.00000000E+000 +2.56000000E+036 -7.75200000E+000 +6.94610000E+003 /
PLOG /                           +1.00000000E+001 +3.70000000E+033 -6.57300000E+000 +7.60590000E+003 /
PLOG /                           +1.00000000E+002 +1.12000000E+026 -4.10100000E+000 +5.75700000E+003 /
!===========================================================================================================
!\SUBSPECIES: C2H3
!===========================================================================================================
!___________________________________________________________________________________________________________ 
!\REACTIONCLASS: RADICAL_BETA_SCISSION
!___________________________________________________________________________________________________________ 
C2H2+H(+M)<=>C2H3(+M)                             +1.71000000E+010 +1.26600000E+000 +2.70900000E+003 !\Author: WARNING !\Ref: MILLER KLIPPENSTEIN PCCP 2004, 6, 1192-1202 !\Comment: WARNING 
LOW /                                             +6.34600000E+031 -4.66400000E+000 +3.78000000E+003 /
TROE /                                            +7.88000000E-001 -1.02000000E+004 +1.00000000E-030 /
AR / +0.7000 / N2 / +1.4000 / CO / +1.5000 / CO2 / +2.0000 / H2 / +2.0000 / CH4 / +2.0000 / C2H6 / +3.0000 / H2O / +6.0000 / HE/0.7/
!___________________________________________________________________________________________________________ 
!\REACTIONCLASS: R+O2<=>PRODUCTS
!___________________________________________________________________________________________________________ 
C2H3+O2<=>C2H3OO                                  +3.41000000E+039 -8.04000000E+000 +1.43600000E+004 !\Author: WARNING !\Ref: GOLDSMITH ET AL, J. PHYS. CHEM. A 2015, 119, 7766-7779 !\Comment: WARNING 
PLOG /                           +1.00000000E-002 +1.55000000E+024 -5.45000000E+000 +9.66200000E+003 /
PLOG /                           +1.00000000E-002 +1.78000000E-009 +4.15000000E+000 -4.70700000E+003 /
PLOG /                           +1.00000000E-001 +3.48000000E+056 -1.50100000E+001 +1.91600000E+004 /
PLOG /                           +1.00000000E-001 +2.36000000E+022 -4.52000000E+000 +2.83900000E+003 /
PLOG /                           +3.16000000E-001 +1.25000000E+064 -1.69700000E+001 +2.12900000E+004 /
PLOG /                           +3.16000000E-001 +2.00000000E+026 -5.43000000E+000 +2.72500000E+003 /
PLOG /                           +1.00000000E+000 +3.34000000E+061 -1.57900000E+001 +2.01500000E+004 /
PLOG /                           +1.00000000E+000 +6.13000000E+028 -5.89000000E+000 +3.15400000E+003 /
PLOG /                           +3.16000000E+000 +7.34000000E+053 -1.31100000E+001 +1.73000000E+004 /
PLOG /                           +3.16000000E+000 +2.14000000E+029 -5.80000000E+000 +3.52000000E+003 /
PLOG /                           +1.00000000E+001 +4.16000000E+048 -1.12100000E+001 +1.60000000E+004 /
PLOG /                           +1.00000000E+001 +3.48000000E+028 -5.37000000E+000 +3.63600000E+003 /
PLOG /                           +3.16000000E+001 +2.33000000E+043 -9.38000000E+000 +1.48100000E+004 /
PLOG /                           +3.16000000E+001 +3.32000000E+027 -4.95000000E+000 +3.61000000E+003 /
PLOG /                           +1.00000000E+002 +3.41000000E+039 -8.04000000E+000 +1.43600000E+004 /
PLOG /                           +1.00000000E+002 +1.03000000E+027 -4.72000000E+000 +3.68000000E+003 /
C2H3+O2<=>CHCHO+OH                                +1.65000000E+030 -5.35000000E+000 +1.84300000E+004 !\Author: WARNING !\Ref: GOLDSMITH ET AL, J. PHYS. CHEM. A 2015, 119, 7766-7779 !\Comment: WARNING 
PLOG /                           +1.00000000E-002 +3.91000000E+011 -1.10000000E-001 +2.13100000E+003 /
PLOG /                           +1.00000000E-002 +9.91000000E+011 -6.60000000E-001 -6.00000000E-001 /
PLOG /                           +1.00000000E-001 +1.13000000E+009 +5.50000000E-001 +4.60000000E+001 /
PLOG /                           +1.00000000E-001 +6.94000000E+014 -1.16000000E+000 +4.54200000E+003 /
PLOG /                           +3.16000000E-001 +8.46000000E+008 +5.60000000E-001 +7.00000000E-001 /
PLOG /                           +3.16000000E-001 +2.79000000E+013 -7.20000000E-001 +3.47900000E+003 /
PLOG /                           +1.00000000E+000 +2.75000000E+014 -1.83000000E+000 +4.60000000E+000 /
PLOG /                           +1.00000000E+000 +4.99000000E+011 -1.40000000E-001 +1.99500000E+003 /
PLOG /                           +3.16000000E+000 +2.58000000E+020 -2.84000000E+000 +7.53000000E+003 /
PLOG /                           +3.16000000E+000 +2.35000000E+010 +2.30000000E-001 +1.57300000E+003 /
PLOG /                           +1.00000000E+001 +9.18000000E+014 -2.26000000E+000 -4.00000000E-001 /
PLOG /                           +1.00000000E+001 +1.70000000E+014 -8.20000000E-001 +4.45000000E+003 /
PLOG /                           +3.16000000E+001 +6.11000000E+025 -4.21000000E+000 +1.30500000E+004 /
PLOG /                           +3.16000000E+001 +1.42000000E+011 +5.00000000E-002 +3.77400000E+003 /
PLOG /                           +1.00000000E+002 +1.65000000E+030 -5.35000000E+000 +1.84300000E+004 /
PLOG /                           +1.00000000E+002 +3.17000000E+011 -2.00000000E-002 +5.33800000E+003 /
C2H3+O2<=>CH2CHO+O                                +9.27000000E+025 -3.80000000E+000 +1.39100000E+004 !\Author: UB !\Ref: GOLDSMITH ET AL, J. PHYS. CHEM. A 2015, 119, 7766-7779 !\Comment: WARNING 
PLOG /                           +1.00000000E-002 +7.16000000E+020 -2.67000000E+000 +6.74200000E+003 /
PLOG /                           +1.00000000E-002 +1.24000000E+010 +6.20000000E-001 -2.77600000E+002 /
PLOG /                           +1.00000000E-001 +7.02000000E+020 -2.67000000E+000 +6.71300000E+003 /
PLOG /                           +1.00000000E-001 +1.29000000E+010 +6.20000000E-001 -2.47700000E+002 /
PLOG /                           +3.16000000E-001 +8.97000000E+020 -2.70000000E+000 +6.72400000E+003 /
PLOG /                           +3.16000000E-001 +1.51000000E+010 +6.00000000E-001 -1.62500000E+002 /
PLOG /                           +1.00000000E+000 +6.45000000E+020 -2.65000000E+000 +6.48900000E+003 /
PLOG /                           +1.00000000E+000 +1.84000000E+010 +5.80000000E-001 +3.84000000E+001 /
PLOG /                           +3.16000000E+000 +4.09000000E+020 -2.53000000E+000 +6.40600000E+003 /
PLOG /                           +3.16000000E+000 +8.86000000E+009 +6.70000000E-001 +2.48000000E+002 /
PLOG /                           +1.00000000E+001 +1.60000000E+023 -3.22000000E+000 +8.69700000E+003 /
PLOG /                           +1.00000000E+001 +6.67000000E+009 +7.20000000E-001 +7.78100000E+002 /
PLOG /                           +3.16000000E+001 +2.85000000E+025 -3.77000000E+000 +1.15300000E+004 /
PLOG /                           +3.16000000E+001 +1.43000000E+009 +9.20000000E-001 +1.21900000E+003 /
PLOG /                           +1.00000000E+002 +9.27000000E+025 -3.80000000E+000 +1.39100000E+004 /
PLOG /                           +1.00000000E+002 +7.14000000E+007 +1.28000000E+000 +1.40100000E+003 /
C2H3+O2<=>C2H2+HO2                                +1.06000000E+017 -1.45000000E+000 +1.22300000E+004 !\Author: WARNING !\Ref: GOLDSMITH ET AL, J. PHYS. CHEM. A 2015, 119, 7766-7779 !\Comment: WARNING 
PLOG /                           +1.00000000E-002 +1.08000000E+007 +1.28000000E+000 +3.32200000E+003 /
PLOG /                           +1.00000000E-002 +4.76000000E+001 +2.75000000E+000 -7.96400000E+002 /
PLOG /                           +1.00000000E-001 +7.75000000E+006 +1.33000000E+000 +3.21600000E+003 /
PLOG /                           +1.00000000E-001 +5.16000000E+001 +2.73000000E+000 -7.68300000E+002 /
PLOG /                           +3.16000000E-001 +1.21000000E+007 +1.27000000E+000 +3.31100000E+003 /
PLOG /                           +3.16000000E-001 +5.55000000E+001 +2.73000000E+000 -6.58500000E+002 /
PLOG /                           +1.00000000E+000 +2.15000000E+007 +1.19000000E+000 +3.36700000E+003 /
PLOG /                           +1.00000000E+000 +4.60000000E+001 +2.76000000E+000 -4.92800000E+002 /
PLOG /                           +3.16000000E+000 +1.13000000E+008 +1.00000000E+000 +3.69500000E+003 /
PLOG /                           +3.16000000E+000 +3.75000000E+000 +3.07000000E+000 -6.01000000E+002 /
PLOG /                           +1.00000000E+001 +1.31000000E+011 +1.20000000E-001 +5.87200000E+003 /
PLOG /                           +1.00000000E+001 +5.48000000E+000 +3.07000000E+000 +8.57000000E+001 /
PLOG /                           +3.16000000E+001 +1.19000000E+009 +8.20000000E-001 +5.61700000E+003 /
PLOG /                           +3.16000000E+001 +4.47000000E+008 +0.00000000E+000 +9.55000000E+002 /
PLOG /                           +1.00000000E+002 +1.06000000E+017 -1.45000000E+000 +1.22300000E+004 /
PLOG /                           +1.00000000E+002 +2.02000000E+001 +2.94000000E+000 +1.84700000E+003 /
C2H3+O2<=>CHOCHO+H                                +3.28000000E+031 -5.76000000E+000 +1.62500000E+004 !\Author: WARNING !\Ref: GOLDSMITH ET AL, J. PHYS. CHEM. A 2015, 119, 7766-7779 !\Comment: WARNING 
PLOG /                           +1.00000000E-002 +4.79000000E+014 -1.03000000E+000 +9.12000000E+002 /
PLOG /                           +1.00000000E-002 +2.80000000E-004 +4.04000000E+000 -7.01900000E+003 /
PLOG /                           +1.00000000E-001 +5.03000000E+014 -1.04000000E+000 +9.22500000E+002 /
PLOG /                           +1.00000000E-001 +3.45000000E-004 +4.01000000E+000 -6.97800000E+003 /
PLOG /                           +3.16000000E-001 +6.43000000E+014 -1.07000000E+000 +9.82900000E+002 /
PLOG /                           +3.16000000E-001 +9.73000000E-004 +3.89000000E+000 -6.76800000E+003 /
PLOG /                           +1.00000000E+000 +3.73000000E+015 -1.29000000E+000 +1.44100000E+003 /
PLOG /                           +1.00000000E+000 +4.98000000E-001 +3.15000000E+000 -5.49600000E+003 /
PLOG /                           +3.16000000E+000 +2.44000000E+018 -2.13000000E+000 +3.23400000E+003 /
PLOG /                           +3.16000000E+000 +1.34000000E+005 +1.67000000E+000 -2.93100000E+003 /
PLOG /                           +1.00000000E+001 +1.30000000E+015 -1.09000000E+000 +2.39300000E+003 /
PLOG /                           +1.00000000E+001 +4.50000000E+015 -3.08000000E+000 -4.83600000E+003 /
PLOG /                           +3.16000000E+001 +3.57000000E+033 -6.50000000E+000 +1.49100000E+004 /
PLOG /                           +3.16000000E+001 +3.84000000E+010 +2.20000000E-001 +9.41300000E+002 /
PLOG /                           +1.00000000E+002 +3.28000000E+031 -5.76000000E+000 +1.62500000E+004 /
PLOG /                           +1.00000000E+002 +2.75000000E+008 +8.30000000E-001 +8.57600000E+002 /
C2H3+O2<=>CH2CO+OH                                +1.66000000E+010 +3.60000000E-001 +1.20100000E+004 !\Author: WARNING !\Ref: GOLDSMITH ET AL, J. PHYS. CHEM. A 2015, 119, 7766-7779 !\Comment: WARNING 
PLOG /                           +1.00000000E-002 +8.66000000E+002 +2.41000000E+000 +6.06100000E+003 /
PLOG /                           +1.00000000E-002 +1.82000000E-001 +3.12000000E+000 +1.33100000E+003 /
PLOG /                           +1.00000000E-001 +8.91000000E+002 +2.41000000E+000 +6.07800000E+003 /
PLOG /                           +1.00000000E-001 +2.07000000E-001 +3.11000000E+000 +1.38300000E+003 /
PLOG /                           +3.16000000E-001 +9.43000000E+002 +2.40000000E+000 +6.11200000E+003 /
PLOG /                           +3.16000000E-001 +2.71000000E-001 +3.08000000E+000 +1.49600000E+003 /
PLOG /                           +1.00000000E+000 +1.06000000E+003 +2.39000000E+000 +6.18000000E+003 /
PLOG /                           +1.00000000E+000 +5.26000000E-001 +3.01000000E+000 +1.77700000E+003 /
PLOG /                           +3.16000000E+000 +1.09000000E+003 +2.38000000E+000 +6.17900000E+003 /
PLOG /                           +3.16000000E+000 +1.37000000E+000 +2.90000000E+000 +2.22500000E+003 /
PLOG /                           +1.00000000E+001 +1.39000000E+003 +2.36000000E+000 +6.07400000E+003 /
PLOG /                           +1.00000000E+001 +4.19000000E-001 +2.93000000E+000 +2.05200000E+003 /
PLOG /                           +3.16000000E+001 +2.49000000E+006 +1.42000000E+000 +8.48000000E+003 /
PLOG /                           +3.16000000E+001 +1.19000000E-004 +4.21000000E+000 +2.04300000E+003 /
PLOG /                           +1.00000000E+002 +1.66000000E+010 +3.60000000E-001 +1.20100000E+004 /
PLOG /                           +1.00000000E+002 +1.30000000E-003 +3.97000000E+000 +3.41400000E+003 /
C2H3+O2<=>CH2O+HCO                                +3.03000000E+033 -6.28000000E+000 +1.60000000E+004 !\Author: UB !\Ref: GOLDSMITH ET AL, J. PHYS. CHEM. A 2015, 119, 7766-7779 !\Comment: WARNING 
PLOG /                           +1.00000000E-002 +2.77000000E+036 -7.60000000E+000 +1.26400000E+004 /
PLOG /                           +1.00000000E-002 +5.04000000E+015 -1.28000000E+000 +5.15300000E+002 /
PLOG /                           +1.00000000E-001 +2.70000000E+036 -7.60000000E+000 +1.26100000E+004 /
PLOG /                           +1.00000000E-001 +5.10000000E+015 -1.28000000E+000 +5.13000000E+002 /
PLOG /                           +3.16000000E-001 +2.17000000E+036 -7.57000000E+000 +1.24900000E+004 /
PLOG /                           +3.16000000E-001 +5.34000000E+015 -1.29000000E+000 +5.20600000E+002 /
PLOG /                           +1.00000000E+000 +3.03000000E+035 -7.32000000E+000 +1.18200000E+004 /
PLOG /                           +1.00000000E+000 +6.76000000E+015 -1.31000000E+000 +6.45700000E+002 /
PLOG /                           +3.16000000E+000 +1.59000000E+036 -7.47000000E+000 +1.24600000E+004 /
PLOG /                           +3.16000000E+000 +1.05000000E+016 -1.36000000E+000 +1.06600000E+003 /
PLOG /                           +1.00000000E+001 +5.76000000E+035 -7.20000000E+000 +1.34300000E+004 /
PLOG /                           +1.00000000E+001 +2.84000000E+015 -1.18000000E+000 +1.42900000E+003 /
PLOG /                           +3.16000000E+001 +3.54000000E+020 -2.57000000E+000 +5.57800000E+003 /
PLOG /                           +3.16000000E+001 +1.14000000E+069 -1.92300000E+001 +1.47600000E+004 /
PLOG /                           +1.00000000E+002 +3.03000000E+033 -6.28000000E+000 +1.60000000E+004 /
PLOG /                           +1.00000000E+002 +4.68000000E+010 +1.90000000E-001 +8.30600000E+002 /
C2H3+O2=>CH2O+H+CO                                +7.07000000E+033 -6.28000000E+000 +1.60000000E+004 !\Author: UB !\Ref: GOLDSMITH ET AL, J. PHYS. CHEM. A 2015, 119, 7766-7779 !\Comment: WARNING 
PLOG /                           +1.00000000E-002 +6.47000000E+036 -7.60000000E+000 +1.26400000E+004 /
PLOG /                           +1.00000000E-002 +1.18000000E+016 -1.28000000E+000 +5.15300000E+002 /
PLOG /                           +1.00000000E-001 +6.29000000E+036 -7.60000000E+000 +1.26100000E+004 /
PLOG /                           +1.00000000E-001 +1.19000000E+016 -1.28000000E+000 +5.13000000E+002 /
PLOG /                           +3.16000000E-001 +5.06000000E+036 -7.57000000E+000 +1.24900000E+004 /
PLOG /                           +3.16000000E-001 +1.26000000E+016 -1.29000000E+000 +5.20600000E+002 /
PLOG /                           +1.00000000E+000 +7.07000000E+035 -7.32000000E+000 +1.18200000E+004 /
PLOG /                           +1.00000000E+000 +1.58000000E+016 -1.31000000E+000 +6.45700000E+002 /
PLOG /                           +3.16000000E+000 +3.72000000E+036 -7.47000000E+000 +1.24600000E+004 /
PLOG /                           +3.16000000E+000 +2.44000000E+016 -1.36000000E+000 +1.06600000E+003 /
PLOG /                           +1.00000000E+001 +1.34000000E+036 -7.20000000E+000 +1.34300000E+004 /
PLOG /                           +1.00000000E+001 +6.64000000E+015 -1.18000000E+000 +1.42900000E+003 /
PLOG /                           +3.16000000E+001 +8.26000000E+020 -2.57000000E+000 +5.57800000E+003 /
PLOG /                           +3.16000000E+001 +2.66000000E+069 -1.92300000E+001 +1.47600000E+004 /
PLOG /                           +1.00000000E+002 +7.07000000E+033 -6.28000000E+000 +1.60000000E+004 /
PLOG /                           +1.00000000E+002 +1.09000000E+011 +1.90000000E-001 +8.30600000E+002 /
C2H3+O2<=>CO+CH3O                                 +5.79000000E+032 -6.45000000E+000 +1.68100000E+004 !\Author: WARNING !\Ref: GOLDSMITH ET AL, J. PHYS. CHEM. A 2015, 119, 7766-7779 !\Comment: WARNING 
PLOG /                           +1.00000000E-002 +8.19000000E+018 -2.66000000E+000 +3.20100000E+003 /
PLOG /                           +1.00000000E-002 +1.29000000E+009 +1.80000000E-001 -1.71700000E+003 /
PLOG /                           +1.00000000E-001 +4.06000000E+014 -1.32000000E+000 +8.85800000E+002 /
PLOG /                           +1.00000000E-001 +5.99000000E+011 -2.93000000E+000 -9.56400000E+003 /
PLOG /                           +3.16000000E-001 +4.34000000E+014 -1.33000000E+000 +9.00600000E+002 /
PLOG /                           +3.16000000E-001 +2.91000000E+011 -2.93000000E+000 -1.01200000E+004 /
PLOG /                           +1.00000000E+000 +1.03000000E+011 -3.30000000E-001 -7.47800000E+002 /
PLOG /                           +1.00000000E+000 +5.77000000E+021 -3.54000000E+000 +4.77200000E+003 /
PLOG /                           +3.16000000E+000 +1.89000000E+012 -3.00000000E+000 -8.99500000E+003 /
PLOG /                           +3.16000000E+000 +4.99000000E+015 -1.62000000E+000 +1.84900000E+003 /
PLOG /                           +1.00000000E+001 +1.93000000E+024 -5.63000000E+000 +1.80000000E+000 /
PLOG /                           +1.00000000E+001 +9.33000000E+016 -1.96000000E+000 +3.32400000E+003 /
PLOG /                           +3.16000000E+001 +1.10000000E+018 -2.22000000E+000 +5.17800000E+003 /
PLOG /                           +3.16000000E+001 +1.02000000E+072 -2.06900000E+001 +1.58600000E+004 /
PLOG /                           +1.00000000E+002 +5.79000000E+032 -6.45000000E+000 +1.68100000E+004 /
PLOG /                           +1.00000000E+002 +1.10000000E+009 +3.10000000E-001 +1.02400000E+003 /
C2H3+O2<=>CO2+CH3                                 +1.21000000E+032 -6.32000000E+000 +1.61900000E+004 !\Author: WARNING !\Ref: GOLDSMITH ET AL, J. PHYS. CHEM. A 2015, 119, 7766-7779 !\Comment: WARNING 
PLOG /                           +1.00000000E-002 +2.37000000E+035 -7.76000000E+000 +1.26300000E+004 /
PLOG /                           +1.00000000E-002 +6.27000000E+013 -1.16000000E+000 +4.06300000E+002 /
PLOG /                           +1.00000000E-001 +1.73000000E+035 -7.72000000E+000 +1.25200000E+004 /
PLOG /                           +1.00000000E-001 +6.24000000E+013 -1.16000000E+000 +4.01400000E+002 /
PLOG /                           +3.16000000E-001 +4.47000000E+034 -7.55000000E+000 +1.21400000E+004 /
PLOG /                           +3.16000000E-001 +6.12000000E+013 -1.16000000E+000 +3.97000000E+002 /
PLOG /                           +1.00000000E+000 +7.25000000E+031 -6.70000000E+000 +1.04400000E+004 /
PLOG /                           +1.00000000E+000 +5.32000000E+013 -1.14000000E+000 +4.46700000E+002 /
PLOG /                           +3.16000000E+000 +3.63000000E+035 -7.75000000E+000 +1.28300000E+004 /
PLOG /                           +3.16000000E+000 +1.45000000E+014 -1.26000000E+000 +9.87700000E+002 /
PLOG /                           +1.00000000E+001 +2.09000000E+035 -7.53000000E+000 +1.40500000E+004 /
PLOG /                           +1.00000000E+001 +5.02000000E+013 -1.11000000E+000 +1.40900000E+003 /
PLOG /                           +3.16000000E+001 +3.84000000E+018 -2.44000000E+000 +5.40800000E+003 /
PLOG /                           +3.16000000E+001 +1.40000000E+070 -2.01100000E+001 +1.54300000E+004 /
PLOG /                           +1.00000000E+002 +1.21000000E+032 -6.32000000E+000 +1.61900000E+004 /
PLOG /                           +1.00000000E+002 +9.21000000E+008 +2.50000000E-001 +8.55300000E+002 /
C2H3OO<=>CHCHO+OH                                 +9.54000000E+195 -5.22700000E+001 +1.63500000E+005 !\Author: WARNING !\Ref: GOLDSMITH ET AL, J. PHYS. CHEM. A 2015, 119, 7766-7779 !\Comment: WARNING 
PLOG /                           +1.00000000E-002 +3.64000000E+049 -1.21300000E+001 +6.74200000E+004 /
PLOG /                           +1.00000000E-002 +1.17000000E+056 -1.48100000E+001 +6.07000000E+004 /
PLOG /                           +1.00000000E-001 +1.44000000E+036 -9.92000000E+000 +4.12200000E+004 /
PLOG /                           +1.00000000E-001 +2.32000000E+040 -9.39000000E+000 +5.04200000E+004 /
PLOG /                           +3.16000000E-001 +4.18000000E+040 -1.05300000E+001 +4.36700000E+004 /
PLOG /                           +3.16000000E-001 +1.61000000E+043 -9.99000000E+000 +5.02900000E+004 /
PLOG /                           +1.00000000E+000 +3.79000000E+046 -1.07200000E+001 +5.19000000E+004 /
PLOG /                           +1.00000000E+000 +2.33000000E+124 -3.67700000E+001 +7.01000000E+004 /
PLOG /                           +3.16000000E+000 +1.60000000E+049 -1.12400000E+001 +5.41500000E+004 /
PLOG /                           +3.16000000E+000 +1.88000000E+103 -2.94900000E+001 +6.54100000E+004 /
PLOG /                           +1.00000000E+001 +2.38000000E+051 -1.16400000E+001 +5.69800000E+004 /
PLOG /                           +1.00000000E+001 +5.96000000E+086 -2.38100000E+001 +6.21700000E+004 /
PLOG /                           +3.16000000E+001 +2.00000000E+054 -1.22200000E+001 +6.18400000E+004 /
PLOG /                           +3.16000000E+001 +1.51000000E+057 -1.39400000E+001 +5.53900000E+004 /
PLOG /                           +1.00000000E+002 +9.54000000E+195 -5.22700000E+001 +1.63500000E+005 /
PLOG /                           +1.00000000E+002 +1.79000000E+034 -6.40000000E+000 +5.00000000E+004 /
C2H3OO<=>CH2CHO+O                                 +4.30000000E+048 -1.03100000E+001 +5.60900000E+004 !\Author: WARNING !\Ref: GOLDSMITH ET AL, J. PHYS. CHEM. A 2015, 119, 7766-7779 !\Comment: WARNING 
PLOG /                           +1.00000000E-002 +2.70000000E+180 -4.81900000E+001 +1.69300000E+005 /
PLOG /                           +1.00000000E-002 +1.47000000E+030 -6.64000000E+000 +4.11100000E+004 /
PLOG /                           +1.00000000E-001 +9.65000000E-012 +5.96000000E+000 +2.28900000E+004 /
PLOG /                           +1.00000000E-001 +3.90000000E+038 -8.69000000E+000 +4.27700000E+004 /
PLOG /                           +3.16000000E-001 +4.57000000E+047 -1.12100000E+001 +4.70500000E+004 /
PLOG /                           +3.16000000E-001 +3.95000000E+022 -3.71000000E+000 +3.62700000E+004 /
PLOG /                           +1.00000000E+000 +7.62000000E+081 -2.12800000E+001 +6.50800000E+004 /
PLOG /                           +1.00000000E+000 +2.39000000E+033 -6.62000000E+000 +4.12800000E+004 /
PLOG /                           +3.16000000E+000 +1.86000000E+068 -1.68300000E+001 +6.06800000E+004 /
PLOG /                           +3.16000000E+000 +6.37000000E+031 -5.96000000E+000 +4.12600000E+004 /
PLOG /                           +1.00000000E+001 +2.02000000E+055 -1.26900000E+001 +5.58400000E+004 /
PLOG /                           +1.00000000E+001 +2.13000000E+029 -5.10000000E+000 +4.07100000E+004 /
PLOG /                           +3.16000000E+001 +1.11000000E+053 -1.17900000E+001 +5.66900000E+004 /
PLOG /                           +3.16000000E+001 +4.66000000E+027 -4.50000000E+000 +4.05300000E+004 /
PLOG /                           +1.00000000E+002 +4.30000000E+048 -1.03100000E+001 +5.60900000E+004 /
PLOG /                           +1.00000000E+002 +5.99000000E+025 -3.85000000E+000 +4.01200000E+004 /
C2H3OO<=>CHOCHO+H                                 +1.30000000E+032 -5.92000000E+000 +4.06600000E+004 !\Author: WARNING !\Ref: GOLDSMITH ET AL, J. PHYS. CHEM. A 2015, 119, 7766-7779 !\Comment: WARNING 
PLOG /                           +1.00000000E-002 +6.41000000E+080 -2.22000000E+001 +5.17500000E+004 /
PLOG /                           +1.00000000E-002 +1.19000000E+028 -6.01000000E+000 +2.87400000E+004 /
PLOG /                           +1.00000000E-001 +3.31000000E+065 -1.70100000E+001 +4.80900000E+004 /
PLOG /                           +1.00000000E-001 +1.40000000E+025 -4.80000000E+000 +2.89400000E+004 /
PLOG /                           +3.16000000E-001 +5.98000000E+051 -1.26200000E+001 +4.30000000E+004 /
PLOG /                           +3.16000000E-001 +2.91000000E+020 -3.29000000E+000 +2.75500000E+004 /
PLOG /                           +1.00000000E+000 +1.48000000E+044 -1.01200000E+001 +4.07900000E+004 /
PLOG /                           +1.00000000E+000 +1.58000000E+019 -2.82000000E+000 +2.76200000E+004 /
PLOG /                           +3.16000000E+000 +1.26000000E+059 -1.43300000E+001 +5.13900000E+004 /
PLOG /                           +3.16000000E+000 +1.93000000E+022 -3.54000000E+000 +2.99800000E+004 /
PLOG /                           +1.00000000E+001 +4.93000000E+026 -4.67000000E+000 +3.43200000E+004 /
PLOG /                           +1.00000000E+001 +7.51000000E+029 -5.75000000E+000 +3.44900000E+004 /
PLOG /                           +3.16000000E+001 +2.06000000E+033 -6.38000000E+000 +3.95200000E+004 /
PLOG /                           +3.16000000E+001 +7.14000000E+061 -1.61600000E+001 +4.32800000E+004 /
PLOG /                           +1.00000000E+002 +1.30000000E+032 -5.92000000E+000 +4.06600000E+004 /
PLOG /                           +1.00000000E+002 +1.14000000E+019 -2.56000000E+000 +2.96700000E+004 /
C2H3OO<=>CH2CO+OH                                 +9.08000000E+035 -7.21000000E+000 +5.75500000E+004 !\Author: WARNING !\Ref: GOLDSMITH ET AL, J. PHYS. CHEM. A 2015, 119, 7766-7779 !\Comment: WARNING 
PLOG /                           +1.00000000E-002 +1.15000000E+047 -1.22800000E+001 +7.53300000E+004 /
PLOG /                           +1.00000000E-002 +2.31000000E+002 -7.30000000E-001 +2.57100000E+004 /
PLOG /                           +1.00000000E-001 +8.43000000E+009 -2.06000000E+000 +3.37200000E+004 /
PLOG /                           +1.00000000E-001 +1.83000000E-023 +7.84000000E+000 +2.01900000E+004 /
PLOG /                           +3.16000000E-001 +6.06000000E+004 +1.70000000E-001 +3.42200000E+004 /
PLOG /                           +3.16000000E-001 +3.82000000E+063 -2.04400000E+001 +4.34200000E+004 /
PLOG /                           +1.00000000E+000 +1.51000000E+019 -3.61000000E+000 +4.30600000E+004 /
PLOG /                           +1.00000000E+000 +3.18000000E+027 -7.76000000E+000 +3.72300000E+004 /
PLOG /                           +3.16000000E+000 +2.13000000E+033 -7.39000000E+000 +5.16100000E+004 /
PLOG /                           +3.16000000E+000 +2.32000000E-005 +3.47000000E+000 +3.15600000E+004 /
PLOG /                           +1.00000000E+001 +4.44000000E+036 -7.99000000E+000 +5.46800000E+004 /
PLOG /                           +1.00000000E+001 +1.06000000E-001 +2.64000000E+000 +3.41600000E+004 /
PLOG /                           +3.16000000E+001 +1.19000000E+037 -7.80000000E+000 +5.64600000E+004 /
PLOG /                           +3.16000000E+001 +5.62000000E+002 +1.70000000E+000 +3.64500000E+004 /
PLOG /                           +1.00000000E+002 +9.08000000E+035 -7.21000000E+000 +5.75500000E+004 /
PLOG /                           +1.00000000E+002 +1.11000000E+007 +5.20000000E-001 +3.86700000E+004 /
C2H3OO<=>CH2O+HCO                                 +5.70000000E+029 -5.19000000E+000 +3.68000000E+004 !\Author: WARNING !\Ref: GOLDSMITH ET AL, J. PHYS. CHEM. A 2015, 119, 7766-7779 !\Comment: WARNING 
PLOG /                           +1.00000000E-002 +1.66000000E+174 -5.55200000E+001 +6.03200000E+004 /
PLOG /                           +1.00000000E-002 +2.27000000E+035 -7.97000000E+000 +3.12800000E+004 /
PLOG /                           +1.00000000E-001 +9.03000000E+066 -1.72500000E+001 +4.81200000E+004 /
PLOG /                           +1.00000000E-001 +2.08000000E+026 -4.96000000E+000 +2.87800000E+004 /
PLOG /                           +3.16000000E-001 +1.82000000E+043 -9.87000000E+000 +3.79600000E+004 /
PLOG /                           +3.16000000E-001 +1.45000000E+020 -3.08000000E+000 +2.66300000E+004 /
PLOG /                           +1.00000000E+000 +8.64000000E+033 -6.88000000E+000 +3.43700000E+004 /
PLOG /                           +1.00000000E+000 +1.06000000E+130 -3.93800000E+001 +5.47000000E+004 /
PLOG /                           +3.16000000E+000 +7.29000000E+171 -4.35300000E+001 +1.91900000E+005 /
PLOG /                           +3.16000000E+000 +2.35000000E+034 -6.87000000E+000 +3.57000000E+004 /
PLOG /                           +1.00000000E+001 +1.03000000E+032 -6.06000000E+000 +3.55000000E+004 /
PLOG /                           +1.00000000E+001 +2.18000000E+175 -5.37800000E+001 +6.85000000E+004 /
PLOG /                           +3.16000000E+001 +1.85000000E+034 -6.57000000E+000 +3.85100000E+004 /
PLOG /                           +3.16000000E+001 +1.07000000E+185 -5.42200000E+001 +8.89900000E+004 /
PLOG /                           +1.00000000E+002 +5.70000000E+029 -5.19000000E+000 +3.68000000E+004 /
PLOG /                           +1.00000000E+002 +4.68000000E+002 +1.81000000E+000 +1.81000000E+004 /
C2H3OO=>CH2O+H+CO                                 +1.33000000E+030 -5.19000000E+000 +3.68000000E+004 !\Author: WARNING !\Ref: GOLDSMITH ET AL, J. PHYS. CHEM. A 2015, 119, 7766-7779 !\Comment: WARNING 
PLOG /                           +1.00000000E-002 +3.88000000E+174 -5.55200000E+001 +6.03200000E+004 /
PLOG /                           +1.00000000E-002 +5.29000000E+035 -7.97000000E+000 +3.12800000E+004 /
PLOG /                           +1.00000000E-001 +2.11000000E+067 -1.72500000E+001 +4.81200000E+004 /
PLOG /                           +1.00000000E-001 +4.85000000E+026 -4.96000000E+000 +2.87800000E+004 /
PLOG /                           +3.16000000E-001 +4.26000000E+043 -9.87000000E+000 +3.79600000E+004 /
PLOG /                           +3.16000000E-001 +3.37000000E+020 -3.08000000E+000 +2.66300000E+004 /
PLOG /                           +1.00000000E+000 +2.02000000E+034 -6.88000000E+000 +3.43700000E+004 /
PLOG /                           +1.00000000E+000 +2.46000000E+130 -3.93800000E+001 +5.47000000E+004 /
PLOG /                           +3.16000000E+000 +1.70000000E+172 -4.35300000E+001 +1.91900000E+005 /
PLOG /                           +3.16000000E+000 +5.49000000E+034 -6.87000000E+000 +3.57000000E+004 /
PLOG /                           +1.00000000E+001 +2.40000000E+032 -6.06000000E+000 +3.55000000E+004 /
PLOG /                           +1.00000000E+001 +5.09000000E+175 -5.37800000E+001 +6.85000000E+004 /
PLOG /                           +3.16000000E+001 +4.32000000E+034 -6.57000000E+000 +3.85100000E+004 /
PLOG /                           +3.16000000E+001 +2.49000000E+185 -5.42200000E+001 +8.89900000E+004 /
PLOG /                           +1.00000000E+002 +1.33000000E+030 -5.19000000E+000 +3.68000000E+004 /
PLOG /                           +1.00000000E+002 +1.09000000E+003 +1.81000000E+000 +1.81000000E+004 /
C2H3OO=CO+CH3O                             1.60E+04    1.676	  22805.65 !\Author: WARNING !\Ref: GOLDSMITH ET AL, J. PHYS. CHEM. A 2015, 119, 7766-7779 !\Comment: WARNING 
PLOG /  1.00E-02  5.20E+33   -7.920   31320 /
PLOG /  1.00E-02 2.31E+129  -41.860   45850 /
PLOG /  1.00E-01  1.26E+98  -27.090   64060 /
PLOG /  1.00E-01  2.42E+28   -5.990   30540 /
PLOG /  3.16E-01  1.80E+33   -7.270   33760 /
PLOG /  3.16E-01  8.69E-50   16.630   -3900 /
PLOG /  1.00E+00  3.83E+33   -7.200   35100 /
PLOG /  1.00E+00  1.19E-39   13.610   -1317 /
PLOG /  3.16E+00  1.28E+79  -19.610   74870 /
PLOG /  3.16E+00  8.80E+86  -23.080   61010 /
PLOG /  1.00E+01  4.07E+32   -6.620   37210 /
PLOG /  1.00E+01  1.27E+03    1.440   18660 /
PLOG /  3.16E+01  6.86E+44  -10.040   47030 /
PLOG /  3.16E+01  1.97E+17   -2.230   28590 /
!DONG 1027 REFIT CONVERGE!PLOG /  1.00E+02 -1.07E+04    1.330   15620 /
!DONG 1027 REFIT CONVERGE!PLOG /  1.00E+02  1.16E-07    4.810   12010 /
PLOG /  1.00E+02  8.18E-07    4.747	  19711.98 /  ! fit btw. 500 and 2000 K with MAE of 76%, 40%
PLOG /  1.00E+02  1.60E+04    1.676	  22805.65 /
!___________________________________________________________________________________________________________ 
!\REACTIONCLASS: R+R<=>RH_RH
!___________________________________________________________________________________________________________ 
!C2H3+H<=>C2H2+H2                                  +4.50000000E+013 +0.00000000E+000 +0.00000000E+000 !\Author: ABS !\Ref: !MONKS PS NESBITT FL PAYNE WA SCANLON M STIEF LJ SHALLCROSS DE JPC 99 !\Comment: WARNING 
C2H3+H<=>C2H2+H2                                   8.78E13 0.0 0.0E0      !\Author: PW !\Ref: ! WARNING!\Comment: Decrease about 50% to improve flame speed of C2H2 
C2H3+H<=>H2CC+H2                                  +6.00000000E+013 +0.00000000E+000 +0.00000000E+000 !\Author: ABS !\Ref: USC ESTIMATE !\Comment: WARNING 
C2H3+OH<=>C2H3OH                                  +3.01100000E+013 +0.00000000E+000 +0.00000000E+000 !\Author: UB !\Ref: TSANG AND HAMPSON, J. PHYS. CHEM. REF. DATA, 15 !\Comment: PRODUCT CHANGED BASED ON G.X.LIU, ET AL. CHEM. J. CHIN. UNIV. 23(2002) 1147-1150 
C2H3+CH3<=>C2H2+CH4                               +2.05000000E+013 +0.00000000E+000 +0.00000000E+000 !\Author: UB !\Ref: A. FAHR ET AL. J. PHYS. CHEM. 95(1991) 3218-3224 !\Comment: WARNING 
C2H3+C2H3<=>C2H2+C2H4                             +1.45000000E+013 +0.00000000E+000 +0.00000000E+000 !\Author: UB !\Ref: A. FAHR ET AL. J. PHYS. CHEM. 95(1991) 3218-3224 !\Comment: WARNING 
C2H3+HO2=>CH2CHO+OH                               +3.01100000E+013 +0.00000000E+000 +0.00000000E+000 !\Author: UB !\Ref: W.TSANG, R.F.HAMPSON, J. PHYS. CHEM. REF. DATA, 15(1986) !\Comment: WARNING 
C2H3+O<=>CH2CHO                                   +1.03000000E+013 +2.00000000E-001 -4.27000000E+002 !\Author: UB !\Ref: L.B.HARDING, S.J.KLIPPENSTEIN, Y.GEORGIEVSHII, PROC.COMBUST.INST. 30(2005) 985-993 !\Comment: WARNING 
C2H3+O<=>C2H2+OH                                  +1.03000000E+012 +2.00000000E-001 -4.27000000E+002 !\Author: UB !\Ref: L.B.HARDING, S.J.KLIPPENSTEIN, Y.GEORGIEVSHII, PROC.COMBUST.INST. 30(2005) 985-993 !\Comment: WARNING 
C2H3+HCO<=>C2H4+CO                                +9.03300000E+013 +0.00000000E+000 +0.00000000E+000 !\Author: UB !\Ref: TSANG AND HAMPSON, J. PHYS. CHEM. REF. DATA, 15 !\Comment: WARNING 
!===========================================================================================================
!\ENDSUBSPECIES: C2H3
!===========================================================================================================
!===========================================================================================================
!\SUBSPECIES: C2H3OOH
!===========================================================================================================
!___________________________________________________________________________________________________________ 
!\REACTIONCLASS: RH<=>PRODUCTS
!___________________________________________________________________________________________________________ 
C2H3OOH<=>CH2CHO+OH                               +2.22000000E+017 -4.20000000E-001 +4.46220000E+004 !\Author: UB !\Ref: GIMENEZ-LOPEZ ET AL. INT. J. CHEM. KINET. 48, 11(2016) 724-738 !\Comment: WARNING 
PLOG /                           +1.00000000E+000 +2.00000000E+035 -6.70000000E+000 +4.74500000E+004 /
PLOG /                           +1.00000000E+001 +1.12000000E+028 -4.15000000E+000 +4.61900000E+004 /
PLOG /                           +5.00000000E+001 +2.80000000E+026 -3.50000000E+000 +4.63400000E+004 /
PLOG /                           +1.00000000E+002 +2.22000000E+017 -4.20000000E-001 +4.46220000E+004 /
!___________________________________________________________________________________________________________ 
!\REACTIONCLASS: RH+R_ABSTRACTION
!___________________________________________________________________________________________________________ 
C2H3OOH+H<=>C2H3OO+H2                             +4.30000000E+010 +0.00000000E+000 +1.86000000E+003 !\Author: UB !\Ref: GIMENEZ-LOPEZ ET AL. INT. J. CHEM. KINET. 48, 11(2016) 724-738 !\Comment: WARNING 
C2H3OOH+H<=>CH2CHO+H2O                            +1.20000000E+010 +0.00000000E+000 +1.86000000E+003 !\Author: UB !\Ref: GIMENEZ-LOPEZ ET AL. INT. J. CHEM. KINET. 48, 11(2016) 724-738 !\Comment: WARNING 
C2H3OOH+O<=>C2H3OO+OH                             +8.70000000E+012 +0.00000000E+000 +4.75000000E+003 !\Author: UB !\Ref: GIMENEZ-LOPEZ ET AL. INT. J. CHEM. KINET. 48, 11(2016) 724-738 !\Comment: WARNING 
C2H3OOH+OH<=>C2H3OO+H2O                           +1.10000000E+012 +0.00000000E+000 -4.37000000E+002 !\Author: UB !\Ref: GIMENEZ-LOPEZ ET AL. INT. J. CHEM. KINET. 48, 11(2016) 724-738 !\Comment: WARNING 
C2H3OOH+HO2<=>C2H3OO+H2O2                         +4.10000000E+004 +2.50000000E+000 +1.02060000E+004 !\Author: UB !\Ref: GIMENEZ-LOPEZ ET AL. INT. J. CHEM. KINET. 48, 11(2016) 724-738 !\Comment: WARNING 
!___________________________________________________________________________________________________________ 
!\REACTIONCLASS: RADICAL_ADDITIONMISC
!___________________________________________________________________________________________________________ 
C2H3OO+H<=>CH2CHO+OH                              +9.60000000E+013 +0.00000000E+000 +0.00000000E+000 !\Author: UB !\Ref: GIMENEZ-LOPEZ ET AL. INT. J. CHEM. KINET. 48, 11(2016) 724-738 !\Comment: WARNING 
C2H3OO+O<=>CH2CHO+O2                              +1.60000000E+013 +0.00000000E+000 -1.45000000E+002 !\Author: UB !\Ref: GIMENEZ-LOPEZ ET AL. INT. J. CHEM. KINET. 48, 11(2016) 724-738 !\Comment: WARNING 
C2H3OO+OH<=>C2H3OH+O2                             +2.00000000E+015 -6.00000000E-001 +0.00000000E+000 !\Author: UB !\Ref: GIMENEZ-LOPEZ ET AL. INT. J. CHEM. KINET. 48, 11(2016) 724-738 !\Comment: WARNING 
C2H3OO+OH<=>CH2CHO+HO2                            +4.00000000E+011 +6.00000000E-001 +0.00000000E+000 !\Author: UB !\Ref: GIMENEZ-LOPEZ ET AL. INT. J. CHEM. KINET. 48, 11(2016) 724-738 !\Comment: WARNING 
C2H3OOH+O2=C2H3OO+HO2                             +9.00000000E+013 +0.00000000E+000 +4.04000000E+004 !\Author: SP !GK_RATE_ESTIAMTES BASED ON SWW ANALYSIS.. GK ! ! !\Ref: WARNING !\Comment: WARNING 
C2H3OO+CO<=>CH2CHO+CO2                            +1.60000000E+005 +2.18000000E+000 +1.79400000E+004 !\Author: UB !\Ref: GIMENEZ-LOPEZ ET AL. INT. J. CHEM. KINET. 48, 11(2016) 724-738 !\Comment: WARNING 
C2H3OO+CH3<=>CH2CHO+CH3O                          +5.10000000E+012 +0.00000000E+000 -1.41100000E+003 !\Author: UB !\Ref: GIMENEZ-LOPEZ ET AL. INT. J. CHEM. KINET. 48, 11(2016) 724-738 !\Comment: WARNING 
C2H3OO+CH4<=>C2H3OOH+CH3                          +4.70000000E+004 +2.50000000E+000 +2.10000000E+004 !\Author: UB !\Ref: GIMENEZ-LOPEZ ET AL. INT. J. CHEM. KINET. 48, 11(2016) 724-738 !\Comment: WARNING 
C2H3OO+CH3OH<=>C2H3OOH+CH2OH                      +4.00000000E+013 +0.00000000E+000 +1.94000000E+004 !\Author: UB !\Ref: GIMENEZ-LOPEZ ET AL. INT. J. CHEM. KINET. 48, 11(2016) 724-738 !\Comment: WARNING 
C2H3OO+CH2O<=>C2H3OOH+HCO                         +4.10000000E+004 +2.50000000E+000 +1.02060000E+004 !\Author: UB !\Ref: GIMENEZ-LOPEZ ET AL. INT. J. CHEM. KINET. 48, 11(2016) 724-738 !\Comment: WARNING 
C2H3OO+C2H6<=>C2H3OOH+C2H5                        +8.60000000E+000 +3.76000000E+000 +1.72000000E+004 !\Author: UB !\Ref: GIMENEZ-LOPEZ ET AL. INT. J. CHEM. KINET. 48, 11(2016) 724-738 !\Comment: WARNING 
!===========================================================================================================
!\ENDSUBSPECIES: C2H3OOH
!===========================================================================================================
!===========================================================================================================
!\SUBSPECIES: CHCHO
!===========================================================================================================
!___________________________________________________________________________________________________________ 
!\REACTIONCLASS: RADICAL_ADDITIONMISC
!___________________________________________________________________________________________________________ 
CHCHO+H<=>CH2CO+H                                 +1.00000000E+014 +0.00000000E+000 +0.00000000E+000 !\Author: UB !\Ref: GIMENEZ-LOPEZ ET AL. INT. J. CHEM. KINET. 48, 11(2016) 724-738 !\Comment: WARNING 
CHCHO+O2=>CO2+H+HCO                               +4.80000000E+003 +2.88200000E+000 -1.62167200E+003 !\Author: SP !\Ref: GIMENEZ-LOPEZ ET AL. INT. J. CHEM. KINET. 48, 11(2016) 724-738 !\Comment: BR INCREASED 
CHCHO+O2<=>CHOCHO+O                               +1.02000000E+006 +2.42000000E+000 +1.60668600E+003 !\Author: SP !\Ref: GIMENEZ-LOPEZ ET AL. INT. J. CHEM. KINET. 48, 11(2016) 724-738 !\Comment: WARNING 
!===========================================================================================================
!\ENDSUBSPECIES: CHCHO
!===========================================================================================================
!===========================================================================================================
!\SUBSPECIES: CHOCHO
!===========================================================================================================
!___________________________________________________________________________________________________________ 
!\REACTIONCLASS: RH<=>PRODUCTS
!___________________________________________________________________________________________________________ 
CHOCHO<=>CH2O+CO                                  +5.50000000E+056 -1.26000000E+001 +7.99640000E+004 !\Author: UB !\Ref: G. FRIEDRICHS ET AL. PHYS. CHEM. CHEM. PHYS. 10(2008) 6520-6533 !\Comment: WARNING 
PLOG /                           +9.86900000E-003 +4.20000000E+053 -1.25000000E+001 +7.08450000E+004 /
PLOG /                           +4.93500000E-002 +5.10000000E+054 -1.26000000E+001 +7.30120000E+004 /
PLOG /                           +9.86900000E-002 +1.00000000E+055 -1.26000000E+001 +7.38770000E+004 /
PLOG /                           +4.93500000E-001 +4.50000000E+055 -1.26000000E+001 +7.58690000E+004 /
PLOG /                           +9.86900000E-001 +8.00000000E+055 -1.26000000E+001 +7.67130000E+004 /
PLOG /                           +4.93500000E+000 +1.10000000E+056 -1.22000000E+001 +7.76430000E+004 /
PLOG /                           +9.86900000E+000 +5.50000000E+056 -1.26000000E+001 +7.99640000E+004 /
CHOCHO<=>HCOH+CO                                  +5.70000000E+059 -1.33000000E+001 +8.35390000E+004 !\Author: UB !\Ref: G. FRIEDRICHS ET AL. PHYS. CHEM. CHEM. PHYS. 10(2008) 6520-6533 !\Comment: WARNING 
PLOG /                           +9.86900000E-003 +8.40000000E+052 -1.26000000E+001 +7.23930000E+004 /
PLOG /                           +4.93500000E-002 +8.30000000E+054 -1.29000000E+001 +7.51130000E+004 /
PLOG /                           +9.86900000E-002 +4.40000000E+055 -1.30000000E+001 +7.62570000E+004 /
PLOG /                           +4.93500000E-001 +1.30000000E+057 -1.32000000E+001 +7.88510000E+004 /
PLOG /                           +9.86900000E-001 +2.60000000E+057 -1.32000000E+001 +7.97540000E+004 /
PLOG /                           +4.93500000E+000 +1.00000000E+057 -1.29000000E+001 +8.11610000E+004 /
PLOG /                           +9.86900000E+000 +5.70000000E+059 -1.33000000E+001 +8.35390000E+004 /
CHOCHO=>CO+CO+H2                                  +3.40000000E+059 -1.33000000E+001 +8.42940000E+004 !\Author: UB !\Ref: G. FRIEDRICHS ET AL. PHYS. CHEM. CHEM. PHYS. 10(2008) 6520-6533 !\Comment: WARNING 
PLOG /                           +9.86900000E-003 +6.00000000E+051 -1.21000000E+001 +7.18540000E+004 /
PLOG /                           +4.93500000E-002 +1.40000000E+054 -1.25000000E+001 +7.47510000E+004 /
PLOG /                           +9.86900000E-002 +1.80000000E+055 -1.27000000E+001 +7.61370000E+004 /
PLOG /                           +4.93500000E-001 +1.30000000E+057 -1.30000000E+001 +7.89720000E+004 /
PLOG /                           +9.86900000E-001 +6.10000000E+057 -1.31000000E+001 +8.01470000E+004 /
PLOG /                           +4.93500000E+000 +5.80000000E+057 -1.29000000E+001 +8.18710000E+004 /
PLOG /                           +9.86900000E+000 +3.40000000E+059 -1.33000000E+001 +8.42940000E+004 /
CHOCHO<=>HCO+HCO                                  +3.00000000E+060 -1.33000000E+001 +8.89930000E+004 !\Author: UB !\Ref: G. FRIEDRICHS ET AL. PHYS. CHEM. CHEM. PHYS. 10(2008) 6520-6533 !\Comment: WARNING 
PLOG /                           +9.86900000E-003 +1.00000000E+042 -9.70000000E+000 +7.35340000E+004 /
PLOG /                           +4.93500000E-002 +6.00000000E+048 -1.11000000E+001 +7.74620000E+004 /
PLOG /                           +9.86900000E-002 +1.70000000E+051 -1.16000000E+001 +7.91110000E+004 /
PLOG /                           +4.93500000E-001 +5.30000000E+055 -1.25000000E+001 +8.27740000E+004 /
PLOG /                           +9.86900000E-001 +1.90000000E+057 -1.28000000E+001 +8.43210000E+004 /
PLOG /                           +4.93500000E+000 +2.20000000E+059 -1.31000000E+001 +8.72580000E+004 /
PLOG /                           +9.86900000E+000 +3.00000000E+060 -1.33000000E+001 +8.89930000E+004 /
!___________________________________________________________________________________________________________ 
!\REACTIONCLASS: RH+R_ABSTRACTIONLUMPED
!___________________________________________________________________________________________________________ 
CHOCHO+OH=>HCO+CO+H2O                             +6.13299000E+004 +2.65000000E+000 -4.58640000E+003 !\Author: WARNING !\Ref: J. MENDES, C-W ZHOU, AND H. J. CURRAN. JPCA, 2014, 118, 12089-12104. !\Comment: WARNING 
CHOCHO+O=>HCO+CO+OH                               +5.94000000E+012 +0.00000000E+000 +1.86800000E+003 !\Author: UB !\Ref: ANALOGY TO CH3CHO+O<=>CH3CO+OH !\Comment: WARNING 
CHOCHO+HO2=>HCO+CO+H2O2                           +1.70000000E+013 +0.00000000E+000 +1.62900000E+004 !\Author: SP\REF !\Ref: WARNING !\Comment: WARNING 
CHOCHO+HO2=>HOCHO+CO+OH                           +3.30000000E-004 +3.99500000E+000 +3.00000000E+002 !\Author: UB !\Ref: G. DA SILVA J. PHYS. CHEM. A, 115(2011) 191-197 !\Comment: WARNING 
CHOCHO+O2=>HCO+CO+HO2                             +3.01000000E+013 +0.00000000E+000 +3.91500000E+004 !\Author: UB !\Ref: ANALOGY TO CH3CHO+O2<=>CH3CO+HO2 !\Comment: WARNING 
CHOCHO+H<=>CH2O+HCO                               +5.40000000E+013 +0.00000000E+000 +4.30000000E+003 !\Author: UB !\Ref: M. COLBERG, G. FRIEDRICHS, J. PHYS. CHEM. A, 110(2006) 160-170 !\Comment: WARNING 
!===========================================================================================================
!\ENDSUBSPECIES: CHOCHO
!===========================================================================================================
!----------------------------------------------------------------------------------------------------------------------------------
!\ENDSUBMECH: C2H4
!----------------------------------------------------------------------------------------------------------------------------------
!----------------------------------------------------------------------------------------------------------------------------------
!\SUBMECH: C2H2
!----------------------------------------------------------------------------------------------------------------------------------
!___________________________________________________________________________________________________________ 
!\REACTIONCLASS: RADICAL_ADDITIONO2
!___________________________________________________________________________________________________________ 
C2H2+O2<=>HCO+HCO                                 +6.10000000E+012 +0.00000000E+000 +5.32500000E+004 !\Author: UB !\Ref: GIMENEZ-LOPEZ ET AL. INT. J. CHEM. KINET. 48, 11(2016) 724-738 !\Comment: WARNING 
DUP
C2H2+O2<=>HCO+HCO                                 +1.70000000E+007 +1.67000000E+000 +7.09600000E+004 !\Author: UB !\Ref: GIMENEZ-LOPEZ ET AL. INT. J. CHEM. KINET. 48, 11(2016) 724-738 !\Comment: WARNING 
DUP
!___________________________________________________________________________________________________________ 
!\REACTIONCLASS: RH+R_ABSTRACTION
!___________________________________________________________________________________________________________ 
C2H+H2<=>H+C2H2                                   +4.10000000E+005 +2.39000000E+000 +8.64000000E+002 !\Author: UB !\Ref: L.B. HARDING ET AL. J. CHEM. PHYS. 76, 10(1982) 5172 !\Comment: WARNING 
C2H2+OH<=>C2H+H2O                                 +2.63200000E+006 +2.14000000E+000 +1.70600000E+004 !\Author: WARNING !\Ref: SJK J. PHYS. CHEM A 2005, 109, 6045-6055 !\Comment: WARNING 
!___________________________________________________________________________________________________________ 
!\REACTIONCLASS: RH<=>PRODUCTS
!___________________________________________________________________________________________________________ 
C2H+H(+M)<=>C2H2(+M)                              +2.25000000E+013 +3.20000000E-001 +0.00000000E+000 !\Author: UB !\Ref: L.B.HARDING, Y.GEORGIEVSKII, S.J.KLIPPENSTEIN, J.PHYS.CHEM.A. 109(2005) 4646-4656 !\Comment: WARNING 
LOW /                                             +3.75000000E+033 -4.80000000E+000 +1.90000000E+003 /
TROE /                           +6.46000000E-001 +1.32000000E+002 +1.31500000E+003 +5.56600000E+003 /
HE / +0.7000 / AR / +0.7000 / CO / +1.5000 / CO2 / +2.0000 / CH4 / +2.0000 / H2 / +2.0000 / C2H6 / +3.0000 / H2O / +6.0000 / 
C2H2(+M)<=>H2CC(+M)                               +8.00000000E+014 -5.20000000E-001 +5.07500000E+004 !\Author: WARNING !\Ref: 99 LAS / WA !\Comment: WARNING 
LOW /                                             +2.45000000E+015 -6.40000000E-001 +4.97000000E+004 /
CO / +1.5000 / CO2 / +2.0000 / CH4 / +2.0000 / H2 / +2.0000 / C2H4 / +2.5000 / C2H2 / +2.5000 / C2H6 / +3.0000 / H2O / +6.0000 / 
!___________________________________________________________________________________________________________ 
!\REACTIONCLASS: RADICAL_ADDITIONHCO
!___________________________________________________________________________________________________________ 
C2H2+HCO<=>C2H3+CO                                +1.00000000E+007 +2.00000000E+000 +6.00000000E+003 !\Author: WARNING !\Ref: GRI 3.0 AND USC II !\Comment: WARNING 
!___________________________________________________________________________________________________________ 
!\REACTIONCLASS: RADICAL_ADDITIONCH3O2
!___________________________________________________________________________________________________________ 
C2H2+CH3O2<=>CH2O+CH2CHO                          +4.45800000E-003 +4.30100000E+000 +9.04302000E+003 !\Author: UB !\Ref: K EST. BASED ON TOTAL K FOR C2H2+HO2, P'S BASED ON ADD-ISOM-BETA-S !\Comment: WARNING 
!___________________________________________________________________________________________________________ 
!\REACTIONCLASS: RADICAL_ADDITIONOH
!___________________________________________________________________________________________________________ 
C2H2+OH<=>HCCOH+H                                 +7.34700000E+006 +1.89000000E+000 +1.36000000E+004 !\Author: WARNING !\Ref: SJK J. PHYS. CHEM A 2005, 109, 6045-6055 !\Comment: WARNING 
PLOG /                           +1.00000000E-002 +2.80000000E+005 +2.28000000E+000 +1.24200000E+004 /
PLOG /                           +2.50000000E-002 +7.46700000E+005 +2.16000000E+000 +1.25500000E+004 /
PLOG /                           +1.00000000E-001 +1.77600000E+006 +2.04000000E+000 +1.26700000E+004 /
PLOG /                           +1.00000000E+000 +2.41500000E+006 +2.00000000E+000 +1.27100000E+004 /
PLOG /                           +1.00000000E+001 +3.21000000E+006 +1.97000000E+000 +1.28100000E+004 /
PLOG /                           +1.00000000E+002 +7.34700000E+006 +1.89000000E+000 +1.36000000E+004 /
C2H2+OH<=>CH2CO+H                                 +1.45700000E+004 +2.45000000E+000 +4.47700000E+003 !\Author: WARNING !\Ref: SJK J. PHYS. CHEM A 2005, 109, 6045-6055 !\Comment: WARNING 
PLOG /                           +1.00000000E-002 +1.57800000E+003 +2.56000000E+000 -8.44500000E+002 /
PLOG /                           +2.50000000E-002 +1.51800000E+004 +2.28000000E+000 -2.92100000E+002 /
PLOG /                           +1.00000000E-001 +3.01700000E+005 +1.92000000E+000 +5.98100000E+002 /
PLOG /                           +1.00000000E+000 +7.52800000E+006 +1.55000000E+000 +2.10600000E+003 /
PLOG /                           +1.00000000E+001 +5.10100000E+006 +1.65000000E+000 +3.40000000E+003 /
PLOG /                           +1.00000000E+002 +1.45700000E+004 +2.45000000E+000 +4.47700000E+003 /
C2H2+OH<=>CH3+CO                                  +8.25000000E+005 +1.77000000E+000 +4.69700000E+003 !\Author: WARNING !\Ref: SJK J. PHYS. CHEM A 2005, 109, 6045-6055 !\Comment: WARNING 
PLOG /                           +1.00000000E-002 +4.75700000E+005 +1.68000000E+000 -3.29800000E+002 /
PLOG /                           +2.50000000E-002 +4.37200000E+006 +1.40000000E+000 +2.26500000E+002 /
PLOG /                           +1.00000000E-001 +7.64800000E+007 +1.05000000E+000 +1.11500000E+003 /
PLOG /                           +1.00000000E+000 +1.27700000E+009 +7.30000000E-001 +2.57900000E+003 /
PLOG /                           +1.00000000E+001 +4.31200000E+008 +9.20000000E-001 +3.73600000E+003 /
PLOG /                           +1.00000000E+002 +8.25000000E+005 +1.77000000E+000 +4.69700000E+003 /
C2H2+OH<=>C2H2OH                                  +6.20000000E+020 -2.80000000E+000 +2.83100000E+003 !\Author: WARNING !\Ref: SJK J. PHYS. CHEM A 2005, 109, 6045-6055 !\Comment: WARNING 
PLOG /                           +1.00000000E-002 +2.90000000E+064 -1.85700000E+001 +1.00090000E+004 /
PLOG /                           +1.00000000E-002 +2.60000000E+033 -7.36000000E+000 +6.39200000E+003 /
PLOG /                           +2.50000000E-002 +4.70000000E+059 -1.68700000E+001 +9.08700000E+003 /
PLOG /                           +2.50000000E-002 +4.40000000E+032 -7.02000000E+000 +5.93300000E+003 /
PLOG /                           +1.00000000E-001 +1.20000000E+028 -5.56000000E+000 +3.72400000E+003 /
PLOG /                           +1.00000000E-001 +6.40000000E+042 -9.96000000E+000 +1.17370000E+004 /
PLOG /                           +1.00000000E+000 +1.90000000E+044 -1.13800000E+001 +6.29900000E+003 /
PLOG /                           +1.00000000E+000 +3.50000000E+031 -6.20000000E+000 +6.63500000E+003 /
PLOG /                           +1.00000000E+001 +1.50000000E+024 -4.06000000E+000 +3.26100000E+003 /
PLOG /                           +1.00000000E+001 +4.50000000E+031 -5.92000000E+000 +8.76100000E+003 /
PLOG /                           +1.00000000E+002 +6.20000000E+020 -2.80000000E+000 +2.83100000E+003 /
PLOG /                           +1.00000000E+002 +1.60000000E+029 -4.91000000E+000 +9.73400000E+003 /
!___________________________________________________________________________________________________________ 
!\REACTIONCLASS: RADICAL_ADDITIONO
!___________________________________________________________________________________________________________ 
C2H2+O<=>CH2+CO                                   +7.39500000E+008 +1.28000000E+000 +2.47200000E+003 !\Author: SP !\Ref: NGUYEN ET AL. J.PHYS.CHEM A 2006, 110, 6696-6706 !\Comment: WARNING 
C2H2+O<=>HCCO+H                                   +2.95800000E+009 +1.28000000E+000 +2.47200000E+003 !\Author: SP !\Ref: NGUYEN ET AL. J.PHYS.CHEM A 2006, 110, 6696-6706 !\Comment: WARNING 
C2H2+O<=>CHCHO                                    +3.80000000E+044 -9.63000000E+000 +3.76000000E+004 !\Author: UB !\Ref: DAVIS AND LAW J. PHYS. CHEM. A 1999, 103, 5889-589 !\Comment: ANALOGY TO THE DECOMPOSITION OF ALLYL RADICAL 
!___________________________________________________________________________________________________________ 
!\REACTIONCLASS: RADICAL_ADDITIONHO2
!___________________________________________________________________________________________________________ 
!\Author: UB !\Ref: GIMENEZ-LOPEZ ET AL. INT. J. CHEM. KINET. 48, 11(2016) 724-738 !\Comment: WARNING
C2H2+HO2=CHCHO+OH    8.96E10 0.48 1.77E4
PLOG/1.0E-2	3.38E+09	9.10E-01	1.85E4/
PLOG/1.0E-2	1.48E+07	1.54E+00	1.47E4/
PLOG/1.0E-1	3.65E+09	9.00E-01	1.86E4/
PLOG/1.0E-1	1.53E+07	1.54E+00	1.47E4/
PLOG/3.16E-1	4.18E+09	8.80E-01	1.86E4/
PLOG/3.16E-1	1.62E+07	1.54E+00	1.47E4/
PLOG/1.0E0	9.60E+09	7.70E-01	1.9E4/
PLOG/1.0E0	1.54E+07	1.56E+00	1.48E4/
PLOG/3.16E0	2.14E+09	9.90E-01	1.88E4/
PLOG/3.16E0	9.04E+07	1.32E+00	1.51E4/
PLOG/1.0E1	3.32E+10	6.10E-01	2.07E4/
PLOG/1.0E1	9.92E+07	1.36E+00	1.54E4/
PLOG/3.16E1	2.28E+08	1.23E+00	1.6E4/
PLOG/3.16E1	1.02E+07	1.59E+00	1.59E4/
PLOG/1.0E2	8.96E+10	4.80E-01	1.77E4/
PLOG/1.0E2 4.44E6 1.73E0 1.6E4/
C2H2+HO2<=>CH2CHO+O                               +5.78000000E+018 -2.09000000E+000 +2.43500000E+004 !\Author: UB !\Ref: GIMENEZ-LOPEZ ET AL. INT. J. CHEM. KINET. 48, 11(2016) 724-738 !\Comment: WARNING 
PLOG /                           +1.00000000E-002 +5.50000000E+006 +1.19000000E+000 +1.28800000E+004 /
PLOG /                           +1.00000000E-002 +2.94000000E-004 +4.16000000E+000 +7.73600000E+003 /
PLOG /                           +1.00000000E-001 +1.16000000E+008 +7.70000000E-001 +1.36000000E+004 /
PLOG /                           +1.00000000E-001 +6.14000000E-003 +3.81000000E+000 +8.39400000E+003 /
PLOG /                           +3.16000000E-001 +1.20000000E+007 +1.09000000E+000 +1.30500000E+004 /
PLOG /                           +3.16000000E-001 +5.44000000E-004 +4.09000000E+000 +8.04400000E+003 /
PLOG /                           +1.00000000E+000 +3.02000000E+007 +9.80000000E-001 +1.33100000E+004 /
PLOG /                           +1.00000000E+000 +2.48000000E-004 +4.19000000E+000 +8.20300000E+003 /
PLOG /                           +3.16000000E+000 +1.98000000E+074 -1.63300000E+001 +1.09200000E+005 /
PLOG /                           +3.16000000E+000 +6.57000000E+004 +1.85000000E+000 +1.23600000E+004 /
PLOG /                           +1.00000000E+001 +7.50000000E+014 -1.17000000E+000 +1.83500000E+004 /
PLOG /                           +1.00000000E+001 +2.92000000E-001 +3.38000000E+000 +1.05900000E+004 /
PLOG /                           +3.16000000E+001 +8.63000000E+018 -2.27000000E+000 +2.22300000E+004 /
PLOG /                           +3.16000000E+001 +1.95000000E+000 +3.17000000E+000 +1.17400000E+004 /
PLOG /                           +1.00000000E+002 +5.78000000E+018 -2.09000000E+000 +2.43500000E+004 /
PLOG /                           +1.00000000E+002 +1.10000000E-001 +3.52000000E+000 +1.19800000E+004 /
C2H2+HO2<=>CHOCHO+H                               +5.91000000E+021 -3.32000000E+000 +2.50300000E+004 !\Author: UB !\Ref: GIMENEZ-LOPEZ ET AL. INT. J. CHEM. KINET. 48, 11(2016) 724-738 !\Comment: WARNING 
PLOG /                           +1.00000000E-002 +8.51000000E+007 +4.80000000E-001 +1.17200000E+004 /
PLOG /                           +1.00000000E-002 +2.43000000E-006 +4.43000000E+000 +5.57800000E+003 /
PLOG /                           +1.00000000E-001 +7.43000000E+007 +5.00000000E-001 +1.16900000E+004 /
PLOG /                           +1.00000000E-001 +2.00000000E-006 +4.45000000E+000 +5.56400000E+003 /
PLOG /                           +3.16000000E-001 +7.91000000E+007 +4.90000000E-001 +1.17000000E+004 /
PLOG /                           +3.16000000E-001 +1.81000000E-006 +4.46000000E+000 +5.65400000E+003 /
PLOG /                           +1.00000000E+000 +2.18000000E+009 +6.00000000E-002 +1.24700000E+004 /
PLOG /                           +1.00000000E+000 +2.24000000E-005 +4.17000000E+000 +6.41600000E+003 /
PLOG /                           +3.16000000E+000 +7.00000000E+049 -1.01800000E+001 +7.71100000E+004 /
PLOG /                           +3.16000000E+000 +7.65000000E+005 +1.18000000E+000 +1.13400000E+004 /
PLOG /                           +1.00000000E+001 +4.06000000E+016 -2.03000000E+000 +1.76300000E+004 /
PLOG /                           +1.00000000E+001 +2.01000000E-002 +3.38000000E+000 +8.69600000E+003 /
PLOG /                           +3.16000000E+001 +9.38000000E+016 -2.03000000E+000 +1.95900000E+004 /
PLOG /                           +3.16000000E+001 +6.06000000E-003 +3.53000000E+000 +9.21700000E+003 /
PLOG /                           +1.00000000E+002 +5.91000000E+021 -3.32000000E+000 +2.50300000E+004 /
PLOG /                           +1.00000000E+002 +6.76000000E-002 +3.27000000E+000 +1.07600000E+004 /
C2H2+HO2<=>CH2CO+OH                               +3.58000000E+003 +1.97000000E+000 +2.30100000E+004 !\Author: UB !\Ref: GIMENEZ-LOPEZ ET AL. INT. J. CHEM. KINET. 48, 11(2016) 724-738 !\Comment: WARNING 
PLOG /                           +1.00000000E-002 +6.25000000E-007 +4.75000000E+000 +1.55300000E+004 /
PLOG /                           +1.00000000E-002 +1.31000000E-014 +6.58000000E+000 +1.02700000E+004 /
PLOG /                           +1.00000000E-001 +6.70000000E-007 +4.74000000E+000 +1.55500000E+004 /
PLOG /                           +1.00000000E-001 +1.29000000E-014 +6.59000000E+000 +1.03300000E+004 /
PLOG /                           +3.16000000E-001 +4.18000000E-007 +4.81000000E+000 +1.54100000E+004 /
PLOG /                           +3.16000000E-001 +3.99000000E-014 +6.36000000E+000 +1.02700000E+004 /
PLOG /                           +1.00000000E+000 +5.28000000E-007 +4.78000000E+000 +1.54600000E+004 /
PLOG /                           +1.00000000E+000 +3.28000000E-015 +6.70000000E+000 +1.00900000E+004 /
PLOG /                           +3.16000000E+000 +1.04000000E-006 +4.69000000E+000 +1.56400000E+004 /
PLOG /                           +3.16000000E+000 +8.71000000E-021 +8.30000000E+000 +8.10700000E+003 /
PLOG /                           +1.00000000E+001 +4.68000000E-005 +4.22000000E+000 +1.67800000E+004 /
PLOG /                           +1.00000000E+001 +8.36000000E-022 +8.76000000E+000 +8.80400000E+003 /
PLOG /                           +3.16000000E+001 +8.99000000E-001 +2.97000000E+000 +1.97300000E+004 /
PLOG /                           +3.16000000E+001 +6.87000000E-014 +6.67000000E+000 +1.31300000E+004 /
PLOG /                           +1.00000000E+002 +3.58000000E+003 +1.97000000E+000 +2.30100000E+004 /
PLOG /                           +1.00000000E+002 +6.63000000E-012 +6.15000000E+000 +1.47300000E+004 /
C2H2+HO2<=>CH2O+HCO                               +2.47000000E+016 -1.70000000E+000 +2.00300000E+004 !\Author: UB !\Ref: GIMENEZ-LOPEZ ET AL. INT. J. CHEM. KINET. 48, 11(2016) 724-738 !\Comment: WARNING 
PLOG /                           +1.00000000E-002 +3.90000000E+013 -1.17000000E+000 +1.37500000E+004 /
PLOG /                           +1.00000000E-002 +8.43000000E+000 +2.56000000E+000 +7.38200000E+003 /
PLOG /                           +1.00000000E-001 +4.26000000E+000 +2.64000000E+000 +7.25300000E+003 /
PLOG /                           +1.00000000E-001 +1.56000000E+013 -1.05000000E+000 +1.35200000E+004 /
PLOG /                           +3.16000000E-001 +2.59000000E-006 +4.34000000E+000 +4.52500000E+003 /
PLOG /                           +3.16000000E-001 +6.90000000E+009 -0.00000000E+000 +1.17200000E+004 /
PLOG /                           +1.00000000E+000 +3.33000000E+102 -2.41800000E+001 +1.38600000E+005 /
PLOG /                           +1.00000000E+000 +8.07000000E+007 +6.00000000E-001 +1.08500000E+004 /
PLOG /                           +3.16000000E+000 +5.22000000E+015 -1.75000000E+000 +1.51800000E+004 /
PLOG /                           +3.16000000E+000 +3.54000000E+000 +2.69000000E+000 +8.02500000E+003 /
PLOG /                           +1.00000000E+001 +7.32000000E+035 -7.77000000E+000 +2.69700000E+004 /
PLOG /                           +1.00000000E+001 +9.84000000E+006 +9.10000000E-001 +1.17100000E+004 /
PLOG /                           +3.16000000E+001 +1.78000000E+028 -5.30000000E+000 +2.51300000E+004 /
PLOG /                           +3.16000000E+001 +1.79000000E+004 +1.70000000E+000 +1.12500000E+004 /
PLOG /                           +1.00000000E+002 +2.47000000E+016 -1.70000000E+000 +2.00300000E+004 /
PLOG /                           +1.00000000E+002 +4.32000000E-006 +4.31000000E+000 +6.82900000E+003 /
C2H2+HO2=>CH2O+H+CO                               +5.77000000E+016 -1.70000000E+000 +2.00300000E+004 !\Author: UB !\Ref: GIMENEZ-LOPEZ ET AL. INT. J. CHEM. KINET. 48, 11(2016) 724-738 !\Comment: WARNING 
PLOG /                           +1.00000000E-002 +9.10000000E+013 -1.17000000E+000 +1.37500000E+004 /
PLOG /                           +1.00000000E-002 +1.97000000E+001 +2.56000000E+000 +7.38200000E+003 /
PLOG /                           +1.00000000E-001 +9.94000000E+000 +2.64000000E+000 +7.25300000E+003 /
PLOG /                           +1.00000000E-001 +3.63000000E+013 -1.05000000E+000 +1.35200000E+004 /
PLOG /                           +3.16000000E-001 +6.05000000E-006 +4.34000000E+000 +4.52500000E+003 /
PLOG /                           +3.16000000E-001 +1.61000000E+010 -0.00000000E+000 +1.17200000E+004 /
PLOG /                           +1.00000000E+000 +7.77000000E+102 -2.41800000E+001 +1.38600000E+005 /
PLOG /                           +1.00000000E+000 +1.88000000E+008 +6.00000000E-001 +1.08500000E+004 /
PLOG /                           +3.16000000E+000 +1.22000000E+016 -1.75000000E+000 +1.51800000E+004 /
PLOG /                           +3.16000000E+000 +8.26000000E+000 +2.69000000E+000 +8.02500000E+003 /
PLOG /                           +1.00000000E+001 +1.71000000E+036 -7.77000000E+000 +2.69700000E+004 /
PLOG /                           +1.00000000E+001 +2.30000000E+007 +9.10000000E-001 +1.17100000E+004 /
PLOG /                           +3.16000000E+001 +4.14000000E+028 -5.30000000E+000 +2.51300000E+004 /
PLOG /                           +3.16000000E+001 +4.19000000E+004 +1.70000000E+000 +1.12500000E+004 /
PLOG /                           +1.00000000E+002 +5.77000000E+016 -1.70000000E+000 +2.00300000E+004 /
PLOG /                           +1.00000000E+002 +1.01000000E-005 +4.31000000E+000 +6.82900000E+003 /
C2H2+HO2<=>CO+CH3O                                +1.17000000E+018 -2.57000000E+000 +2.23600000E+004 !\Author: UB !\Ref: GIMENEZ-LOPEZ ET AL. INT. J. CHEM. KINET. 48, 11(2016) 724-738 !\Comment: WARNING 
PLOG /                           +1.00000000E-002 +3.54000000E+011 +0.00000000E+000 +4.95100000E+004 /
PLOG /                           +1.00000000E-002 +2.89000000E+004 +1.23000000E+000 +9.90300000E+003 /
PLOG /                           +1.00000000E-001 +2.78000000E+008 +1.00000000E-002 +1.19200000E+004 /
PLOG /                           +1.00000000E-001 +9.67000000E-007 +4.15000000E+000 +5.17300000E+003 /
PLOG /                           +3.16000000E-001 +8.06000000E+007 +1.80000000E-001 +1.16500000E+004 /
PLOG /                           +3.16000000E-001 +1.84000000E-008 +4.62000000E+000 +4.51700000E+003 /
PLOG /                           +1.00000000E+000 +8.94000000E+069 -1.58500000E+001 +1.02500000E+005 /
PLOG /                           +1.00000000E+000 +5.38000000E+005 +8.60000000E-001 +1.07000000E+004 /
PLOG /                           +3.16000000E+000 +5.66000000E+012 -1.25000000E+000 +1.45700000E+004 /
PLOG /                           +3.16000000E+000 +5.37000000E-004 +3.42000000E+000 +7.21800000E+003 /
PLOG /                           +1.00000000E+001 +3.30000000E+023 -4.45000000E+000 +2.12100000E+004 /
PLOG /                           +3.16000000E+001 +2.43000000E+022 -3.96000000E+000 +2.26500000E+004 /
PLOG /                           +3.16000000E+001 +8.11000000E+000 +2.30000000E+000 +1.05600000E+004 /
PLOG /                           +1.00000000E+002 +1.17000000E+018 -2.57000000E+000 +2.23600000E+004 /
PLOG /                           +1.00000000E+002 +6.86000000E-004 +3.42000000E+000 +9.32900000E+003 /
C2H2+HO2<=>CO2+CH3                                +1.71000000E+015 -1.80000000E+000 +2.03700000E+004 !\Author: UB !\Ref: GIMENEZ-LOPEZ ET AL. INT. J. CHEM. KINET. 48, 11(2016) 724-738 !\Comment: WARNING 
PLOG /                           +1.00000000E-002 +1.15000000E-007 +4.31000000E+000 +4.61400000E+003 /
PLOG /                           +1.00000000E-002 +2.01000000E+008 +0.00000000E+000 +1.17900000E+004 /
PLOG /                           +1.00000000E-001 +1.10000000E-007 +4.32000000E+000 +4.62200000E+003 /
PLOG /                           +1.00000000E-001 +2.01000000E+008 +0.00000000E+000 +1.17800000E+004 /
PLOG /                           +3.16000000E-001 +1.75000000E+142 -3.50400000E+001 +1.88700000E+005 /
PLOG /                           +3.16000000E-001 +1.55000000E+005 +9.50000000E-001 +1.02000000E+004 /
PLOG /                           +1.00000000E+000 +3.96000000E+084 -1.98000000E+001 +1.19800000E+005 /
PLOG /                           +1.00000000E+000 +1.38000000E+006 +6.80000000E-001 +1.08100000E+004 /
PLOG /                           +3.16000000E+000 +5.02000000E+013 -1.60000000E+000 +1.49800000E+004 /
PLOG /                           +3.16000000E+000 +9.29000000E-003 +3.00000000E+000 +7.65900000E+003 /
PLOG /                           +1.00000000E+001 +8.56000000E+028 -6.15000000E+000 +2.40300000E+004 /
PLOG /                           +1.00000000E+001 +1.86000000E+004 +1.26000000E+000 +1.12300000E+004 /
PLOG /                           +3.16000000E+001 +1.28000000E+027 -5.42000000E+000 +2.53800000E+004 /
PLOG /                           +3.16000000E+001 +2.89000000E+002 +1.79000000E+000 +1.12400000E+004 /
PLOG /                           +1.00000000E+002 +1.71000000E+015 -1.80000000E+000 +2.03700000E+004 /
PLOG /                           +1.00000000E+002 +3.90000000E-007 +4.21000000E+000 +7.31400000E+003 /
C2H2+HO2<=>C2H3OO                                 +2.53000000E+035 -7.26000000E+000 +2.63900000E+004 !\Author: UB !\Ref: GIMENEZ-LOPEZ ET AL. INT. J. CHEM. KINET. 48, 11(2016) 724-738 !\Comment: WARNING 
PLOG /                           +1.00000000E-002 +4.99000000E+006 -1.02000000E+000 +9.15200000E+003 /
PLOG /                           +1.00000000E-002 +1.88000000E+026 -8.34000000E+000 +9.24900000E+003 /
PLOG /                           +1.00000000E-001 +6.02000000E+017 -3.82000000E+000 +1.07900000E+004 /
PLOG /                           +1.00000000E-001 +5.26000000E+129 -4.17400000E+001 +3.59300000E+004 /
PLOG /                           +3.16000000E-001 +2.47000000E+048 -1.28200000E+001 +2.52200000E+004 /
PLOG /                           +3.16000000E-001 +1.96000000E+018 -3.67000000E+000 +1.04800000E+004 /
PLOG /                           +1.00000000E+000 +4.06000000E+050 -1.30700000E+001 +2.72200000E+004 /
PLOG /                           +1.00000000E+000 +4.93000000E+021 -4.37000000E+000 +1.22200000E+004 /
PLOG /                           +3.16000000E+000 +9.08000000E+046 -1.15700000E+001 +2.68800000E+004 /
PLOG /                           +3.16000000E+000 +1.92000000E+022 -4.28000000E+000 +1.30800000E+004 /
PLOG /                           +1.00000000E+001 +4.60000000E+043 -1.02400000E+001 +2.69300000E+004 /
PLOG /                           +1.00000000E+001 +2.11000000E+021 -3.78000000E+000 +1.33800000E+004 /
PLOG /                           +3.16000000E+001 +5.61000000E+038 -8.49000000E+000 +2.62100000E+004 /
PLOG /                           +3.16000000E+001 +1.39000000E+020 -3.30000000E+000 +1.34100000E+004 /
PLOG /                           +1.00000000E+002 +2.53000000E+035 -7.26000000E+000 +2.63900000E+004 /
PLOG /                           +1.00000000E+002 +1.42000000E+019 -2.91000000E+000 +1.34200000E+004 /
!===========================================================================================================
!\SUBSPECIES: H2CC
!===========================================================================================================
!___________________________________________________________________________________________________________ 
!\REACTIONCLASS: RADICAL_ADDITIONMISC
!___________________________________________________________________________________________________________ 
H2CC+OH<=>CH2CO+H                                 +2.00000000E+013 +0.00000000E+000 +0.00000000E+000 !\Author: WARNING !\Ref: USC II !\Comment: WARNING 
H2CC+O2<=>HCO+HCO                                 +1.00000000E+013 +0.00000000E+000 +0.00000000E+000 !\Author: UB !\Ref: FROM USCII/A.LASKIN, H.WANG CHEM. PHYS. LETT. 30(1999) 43-49 !\Comment: WARNING 
H2CC+H<=>C2H2+H                                   +1.00000000E+014 +0.00000000E+000 +0.00000000E+000 !\Author: WARNING !\Ref: USC II !\Comment: WARNING 
!===========================================================================================================
!\ENDSUBSPECIES: H2CC
!===========================================================================================================
!===========================================================================================================
!\SUBSPECIES: C2H
!===========================================================================================================
!___________________________________________________________________________________________________________ 
!\REACTIONCLASS: RADICAL_ADDITION
!___________________________________________________________________________________________________________ 
C2H+O2<=>CO2+CHV                                  +2.17000000E+010 +0.00000000E+000 +0.00000000E+000 !\Author: WARNING !\Ref: DEVRIENDT, VAN LOOK, CEURSTERS, AND PEETERS, CHEM PHYS LETT. 261(1996) 450, C2H+O2 !\Comment: WARNING 
C2H+O2=>CO+CO+H                                   +4.70000000E+013 -1.60000000E-001 +0.00000000E+000 !\Author: UB !\Ref: H. THIESEMANN, C.A. TAATJES, CHEM. PHYS. LETT. 270, 5-6(1997) 580-586 !\Comment: WARNING 
C2H+O<=>CO+CHV                                    +6.20000000E+012 +0.00000000E+000 +0.00000000E+000 !\Author: WARNING !\Ref: OHV KATHROTIA ET AL. COMB & FLAME 2010 !\Comment: WARNING 
C2H+O<=>CO+CH                                     +5.00000000E+013 +0.00000000E+000 +0.00000000E+000 !\Author: WARNING !\Ref: GRI3.0 !\Comment: WARNING 
C2+H2<=>C2H+H                                     +4.00000000E+005 +2.40000000E+000 +1.00000000E+003 !\Author: UB !\Ref: P. GLARBORG ET AL. COMBUST. FLAME, 115, 1(1998) 1-27 !\Comment: WARNING 
C2H+CH4<=>CH3+C2H2                                +7.20000000E+012 +0.00000000E+000 +9.76000000E+002 !\Author: UB !\Ref: B.J. OPANSKY ET AL. J. PHYS. CHEM., 100(1996) 4888-4892 !\Comment: WARNING 
!===========================================================================================================
!\ENDSUBSPECIES: C2H
!===========================================================================================================
!===========================================================================================================
!\SUBSPECIES: C2
!===========================================================================================================
!___________________________________________________________________________________________________________ 
!\REACTIONCLASS: MISC
!___________________________________________________________________________________________________________ 
C2+M<=>C+C+M                                      +1.50000000E+016 +0.00000000E+000 +1.42300000E+005 !\Author: UB !\Ref: T. KRUSE, P. ROTH, J. PHYS. CHEM. A, 101(1997) 2138-2146 !\Comment: WARNING 
C2+O<=>C+CO                                       +1.00000000E+014 +0.00000000E+000 +0.00000000E+000 !\Author: UB !\Ref: GIMENEZ-LOPEZ ET AL. INT. J. CHEM. KINET. 48, 11(2016) 724-738 !\Comment: WARNING 
C2+OH<=>C2O+H                                     +5.00000000E+013 +0.00000000E+000 +0.00000000E+000 !\Author: UB !\Ref: P. GLARBORG ET AL. COMBUST. FLAME, 115, 1(1998) 1-27 !\Comment: WARNING 
C2+O2<=>CO+CO                                     +9.00000000E+012 +0.00000000E+000 +9.80000000E+002 !\Author: UB !\Ref: S.L. BAUGHUM, R.C. OLDENBORG, AMERICAN CHEM. SOC. SYMP. SER., 249, ED. T.M. SLOANE, WASHINGTON DC, 1984, 257-266 !\Comment: WARNING 
!===========================================================================================================
!\ENDSUBSPECIES: C2
!===========================================================================================================
!===========================================================================================================
!\SUBSPECIES: C2O
!===========================================================================================================
!___________________________________________________________________________________________________________ 
!\REACTIONCLASS: MISC
!___________________________________________________________________________________________________________ 
C2O+M=>C+CO+M                                     +2.00000000E+015 +0.00000000E+000 +4.42000000E+004 !\Author: UB !\Ref: G. FRIEDRICHS ET AL. Z. PHYS. CHEM. 203(1998) 1-14 !\Comment: WARNING 
C2O+H<=>CH+CO                                     +1.30000000E+013 +0.00000000E+000 +0.00000000E+000 !\Author: UB !\Ref: W. BAUER ET AL. BER. BUNSENGES. PHYS. CHEM. 89(1985) 340 !\Comment: WARNING 
C2O+O<=>CO+CO                                     +5.20000000E+013 +0.00000000E+000 +0.00000000E+000 !\Author: UB !\Ref: W. BAUER ET AL. BER. BUNSENGES. PHYS. CHEM. 89(1985) 340 !\Comment: WARNING 
C2O+OH=>CO+CO+H                                   +2.00000000E+013 +0.00000000E+000 +0.00000000E+000 !\Author: UB !\Ref: GIMENEZ-LOPEZ ET AL. INT. J. CHEM. KINET. 48, 11(2016) 724-738 !\Comment: WARNING 
C2O+O2=>CO+CO+O                                   +1.00000000E+013 +0.00000000E+000 +2.60000000E+003 !\Author: UB !\Ref: K.H. BECKER ET AL. J. PHOTOCHEM. PHOTOBIOL. A, 64(1992) 1-14 !\Comment: D.G. WILLIAMSON K.D. BAYES JACS 89 
C2O+O2<=>CO+CO2                                   +1.00000000E+013 +0.00000000E+000 +2.60000000E+003 !\Author: UB !\Ref: K.H. BECKER ET AL. J. PHOTOCHEM. PHOTOBIOL. A, 64(1992) 1-14 !\Comment: D.G. WILLIAMSON K.D. BAYES JACS 89 
C2O+C<=>CO+C2                                     +1.00000000E+014 +0.00000000E+000 +0.00000000E+000 !\Author: UB !\Ref: G. FRIEDRICHS ET AL. Z. PHYS. CHEM. 203(1998) 1-14 !\Comment: WARNING 
!===========================================================================================================
!\ENDSUBSPECIES: C2O
!===========================================================================================================
!===========================================================================================================
!\SUBSPECIES: HCCOH
!===========================================================================================================
!___________________________________________________________________________________________________________ 
!\REACTIONCLASS: RADICAL_ADDITIONH
!___________________________________________________________________________________________________________ 
H+HCCOH<=>H2+HCCO                                 +3.00000000E+007 +2.00000000E+000 +1.00000000E+003 !\Author: UB !\Ref: GIMENEZ-LOPEZ ET AL. INT. J. CHEM. KINET. 48, 11(2016) 724-738 !\Comment: WARNING 
!___________________________________________________________________________________________________________ 
!\REACTIONCLASS: RADICAL_ADDITIONOH
!___________________________________________________________________________________________________________ 
OH+HCCOH<=>H2O+HCCO                               +1.00000000E+007 +2.00000000E+000 +1.00000000E+003 !\Author: UB !\Ref: GIMENEZ-LOPEZ ET AL. INT. J. CHEM. KINET. 48, 11(2016) 724-738 !\Comment: WARNING 
!===========================================================================================================
!\ENDSUBSPECIES: HCCOH
!===========================================================================================================
!===========================================================================================================
!\SUBSPECIES: C2H2OH
!===========================================================================================================
!___________________________________________________________________________________________________________ 
!\REACTIONCLASS: RH<=>PRODUCTS
!___________________________________________________________________________________________________________ 
C2H2OH<=>HCCOH+H                                  +5.50000000E+029 -5.05700000E+000 +5.23770000E+004 !\Author: UB !\Ref: W.-C. ING ET AL. FUEL PROC. TECH. 83, 1-3(2003) 111-145 !\Comment: WARNING 
PLOG /                           +4.00000000E-002 +4.40000000E+029 -6.15300000E+000 +5.13830000E+004 /
PLOG /                           +1.00000000E+000 +1.10000000E+031 -6.15300000E+000 +5.13830000E+004 /
PLOG /                           +1.00000000E+001 +1.50000000E+032 -6.16800000E+000 +5.22390000E+004 /
PLOG /                           +1.00000000E+002 +5.50000000E+029 -5.05700000E+000 +5.23770000E+004 /
!___________________________________________________________________________________________________________ 
!\REACTIONCLASS: RADICAL_ADDITIONH
!___________________________________________________________________________________________________________ 
C2H2OH+H<=>CH2CHO+H                               +5.00000000E+013 +0.00000000E+000 +0.00000000E+000 !\Author: UB !\Ref: P. GLARBORG ET AL. COMBUST. FLAME, 115, 1(1998) 1-27 !\Comment: WARNING 
C2H2OH+H<=>HCCOH+H2                               +2.40881250E+013 +0.00000000E+000 +0.00000000E+000 !\Author: UB !\Ref: TSANG AND HAMPSON, J. PHYS. CHEM. REF. DATA, 15 !\Comment: ESTIMATED BASED ON C2H3+H 
!___________________________________________________________________________________________________________ 
!\REACTIONCLASS: RADICAL_ADDITIONOH
!___________________________________________________________________________________________________________ 
C2H2OH+OH<=>HCCOH+H2O                             +3.01100000E+013 +0.00000000E+000 +0.00000000E+000 !\Author: UB !\Ref: TSANG AND HAMPSON, J. PHYS. CHEM. REF. DATA, 15 !\Comment: WARNING 
!___________________________________________________________________________________________________________ 
!\REACTIONCLASS: RADICAL_ADDITIONO
!___________________________________________________________________________________________________________ 
C2H2OH+O<=>CHOCHO+H                               +5.00000000E+013 +0.00000000E+000 +0.00000000E+000 !\Author: UB !\Ref: P. GLARBORG ET AL. COMBUST. FLAME, 115, 1(1998) 1-27 !\Comment: WARNING 
!___________________________________________________________________________________________________________ 
!\REACTIONCLASS: RADICAL_ADDITIONO2
!___________________________________________________________________________________________________________ 
C2H2OH+O2=CHOCHO+OH                               +1.80000000E+012 +0.00000000E+000 -1.87000000E+002 !\Author: SP !\Ref: GIMENEZ-LOPEZ ET AL. INT. J. CHEM. KINET. 48, 11(2016) 724-738 !\Comment: WARNING 
C2H2OH+O2=HOCHO+HCO                               +1.27800000E+022 -2.87100000E+000 +8.25130000E+003 !\Author: SP !\Ref: GIMENEZ-LOPEZ ET AL. INT. J. CHEM. KINET. 48, 11(2016) 724-738 !\Comment: WARNING 
DUP
C2H2OH+O2=HOCHO+HCO                               +5.89500000E+015 -1.19500000E+000 +1.19050000E+003 !\Author: SP !\Ref: GIMENEZ-LOPEZ ET AL. INT. J. CHEM. KINET. 48, 11(2016) 724-738 !\Comment: WARNING 
DUP
C2H2OH+O2=>HOCHO+H+CO                              +1.43500000E+022 -2.52800000E+000 +2.03454000E+004 !\Author: SP !\Ref: GIMENEZ-LOPEZ ET AL. INT. J. CHEM. KINET. 48, 11(2016) 724-738 !\Comment: WARNING 
!___________________________________________________________________________________________________________ 
!\REACTIONCLASS: RADICAL_ADDITIONMISC
!___________________________________________________________________________________________________________ 
C2H2OH+CH2O<=>C2H3OH+HCO                          +5.40000000E+003 +2.81000000E+000 +5.86000000E+003 !\Author: UB !\Ref: GIMENEZ-LOPEZ ET AL. INT. J. CHEM. KINET. 48, 11(2016) 724-738 !\Comment: WARNING 
C2H2OH+HCO<=>C2H3OH+CO                            +9.03300000E+013 +0.00000000E+000 +0.00000000E+000 !\Author: UB !\Ref: TSANG AND HAMPSON, J. PHYS. CHEM. REF. DATA, 15 !\Comment: BASE ON VINYL+RADICAL 
C2H2OH+CH3<=>HCCOH+CH4                            +2.05000000E+013 +0.00000000E+000 +0.00000000E+000 !\Author: UB !\Ref: A. FAHR ET AL. J. PHYS. CHEM. 95(1991) 3218-3224 !\Comment: BASE ON VINYL+RADICAL 
!===========================================================================================================
!\ENDSUBSPECIES: C2H2OH
!===========================================================================================================
!----------------------------------------------------------------------------------------------------------------------------------
!\ENDSUBMECH: C2H2
!----------------------------------------------------------------------------------------------------------------------------------
!----------------------------------------------------------------------------------------------------------------------------------
!\SUBMECH: CH3CHO
!----------------------------------------------------------------------------------------------------------------------------------
!___________________________________________________________________________________________________________ 
!\REACTIONCLASS: RH<=>PRODUCTS
!___________________________________________________________________________________________________________ 
CH3CHO(+M)<=>CH3+HCO(+M)                          +2.72000000E+022 -1.74000000E+000 +8.63550000E+004 !\Author: WARNING !\Ref: SIVARAMAKRISHNAN THE JOURNAL OF PHYSICAL CHEMISTRY A 28(2015) 7724-7733. !\Comment: WARNING 
LOW /                                             +1.14400000E+059 -1.13000000E+001 +9.59125000E+004 /
TROE /                           +1.83000000E-001 +4.62000000E+002 +1.67730000E+005 +1.58000000E+006 /
CH3CHO<=>CH4+CO                                   +1.63900000E+045 -9.10000000E+000 +9.27930000E+004 !\Author: WARNING !\Ref: SIVARAMAKRISHNAN THE JOURNAL OF PHYSICAL CHEMISTRY A 28(2015) 7724-7733. !\Comment: WARNING 
PLOG /                           +5.00000000E-002 +5.12400000E+045 -9.85000000E+000 +8.90180000E+004 /
PLOG /                           +1.00000000E-001 +1.43800000E+045 -9.65000000E+000 +8.79250000E+004 /
PLOG /                           +1.00000000E+000 +1.86700000E+045 -9.43000000E+000 +8.94150000E+004 /
PLOG /                           +1.00000000E+001 +1.63900000E+045 -9.10000000E+000 +9.27930000E+004 /
CH3CHO<=>CH2CO+H2                                 +2.21900000E+045 -9.55000000E+000 +9.48790000E+004 !\Author: WARNING !\Ref: SIVARAMAKRISHNAN THE JOURNAL OF PHYSICAL CHEMISTRY A 28(2015) 7724-7733. !\Comment: WARNING 
PLOG /                           +5.00000000E-002 +3.97900000E+044 -1.00700000E+001 +8.74280000E+004 /
PLOG /                           +1.00000000E-001 +7.38000000E+044 -1.00500000E+001 +8.84220000E+004 /
PLOG /                           +1.00000000E+000 +8.54400000E+044 -9.77000000E+000 +9.09050000E+004 /
PLOG /                           +1.00000000E+001 +2.21900000E+045 -9.55000000E+000 +9.48790000E+004 /
!___________________________________________________________________________________________________________ 
!\REACTIONCLASS: RH+R_ABSTRACTION
!___________________________________________________________________________________________________________ 
CH3CHO+O2<=>CH3CO+HO2                             +1.20000000E+005 +2.50000000E+000 +3.75600000E+004 !\Author: WARNING !\Ref: WARNING !\Comment: WARNING 
CH3CHO+O<=>CH3CO+OH                               +5.94000000E+012 +0.00000000E+000 +1.86800000E+003 !\Author: WARNING !\Ref: CURRAN, FIT TO NIST DATABASE !\Comment: WARNING 
CH3CHO+H=CH3CO+H2                                 +6.90000000E+005 +2.40000000E+000 +1.90500000E+003 !\Author: WARNING !\Ref: WARNING !\Comment: WARNING 
CH3CHO+H=CH2CHO+H2                                +1.05000000E+005 +2.50000000E+000 +8.04100000E+003 !\Author: WARNING !\Ref: WARNING !\Comment: WARNING 
CH3CHO+OH=CH3CO+H2O                               +2.80000000E+012 +0.00000000E+000 -7.09000000E+002 !\Author: SP !\Ref: S. WANG, D.F. DAVIDSON, R.K. HANSON, PROC. COMBUST. INST. 35(2015) 473-480. !\Comment: WARNING 
CH3CHO+OH<=>CH2CHO+H2O                            +8.50000000E+013 +0.00000000E+000 +5.31300000E+003 !\Author: SP !\Ref: S. WANG, D.F. DAVIDSON, R.K. HANSON, PROC. COMBUST. INST. 35(2015) 473-480. !\Comment: WARNING 
CH3CHO+HO2=CH3CO+H2O2                             +1.70000000E+013 +0.00000000E+000 +1.62930000E+004 !\Author: WARNING !\Ref: WARNING !\Comment: WARNING 
CH3CHO+HO2=CH2CHO+H2O2                            +1.10000000E+013 +0.00000000E+000 +2.32480000E+004 !\Author: WARNING !\Ref: WARNING !\Comment: WARNING 
CH3CHO+CH3<=>CH3CO+CH4                            +7.08000000E-004 +4.58000000E+000 +9.66000000E+002 !\Author: WARNING !\Ref: WARNING !\Comment: WARNING 
CH3CHO+CH3<=>CH2CHO+CH4                           +1.43700000E+000 +3.70000000E+000 +8.85700000E+003 !\Author: WARNING !\Ref: WARNING !\Comment: WARNING 
CH3CHO+C2H3<=>CH3CO+C2H4                          +1.65000000E+001 +3.17000000E+000 +9.39980000E+003 !\Author: WARNING !\Ref: KINETICS FROM FRANKLIN C GOLDSMITH J. PHYS. CHEM. A, 2012, 116(13), PP 3325? 3346 !\Comment: WARNING 
CH3CHO+CH3O2<=>CH3CO+CH3O2H                       +4.83000000E-001 +3.94000000E+000 +9.50000000E+003 !\Author: WARNING !\Ref: WARNING !\Comment: WARNING 
DUP
CH3CHO+CH3O2<=>CH3CO+CH3O2H                       +4.99000000E-006 +4.97560000E+000 +5.26820000E+003 !\Author: WARNING !\Ref: WARNING !\Comment: WARNING 
DUP
CH3CHO+CH3O2<=>CH2CHO+CH3O2H                      +8.23000000E-003 +4.27590000E+000 +1.68170000E+004 !\Author: WARNING !\Ref: WARNING !\Comment: WARNING 
DUP
CH3CHO+CH3O2<=>CH2CHO+CH3O2H                      +7.08000000E-009 +5.65710000E+000 +1.16990000E+004 !\Author: WARNING !\Ref: WARNING !\Comment: WARNING 
DUP
CH3CHO+CH3CO3<=>CH2CHO+CH3CO3H                    +2.54000000E-003 +4.35740000E+000 +1.34260000E+004 !\Author: WARNING !\Ref: WARNING !\Comment: WARNING 
DUP
CH3CHO+CH3CO3<=>CH2CHO+CH3CO3H                    +3.60000000E-011 +6.20000000E+000 +7.35080000E+003 !\Author: WARNING !\Ref: WARNING !\Comment: WARNING 
DUP
CH3CHO+CH3CO3<=>CH3CO+CH3CO3H                     +1.91580000E+000 +3.64260000E+000 +5.64190000E+003 !\Author: WARNING !\Ref: WARNING !\Comment: WARNING 
DUP
CH3CHO+CH3CO3<=>CH3CO+CH3CO3H                     +9.81000000E-004 +4.32010000E+000 +2.63610000E+003 !\Author: WARNING !\Ref: WARNING !\Comment: WARNING 
DUP
!___________________________________________________________________________________________________________ 
!\REACTIONCLASS: RADICAL_ADDITIONOH
!___________________________________________________________________________________________________________ 
!DONG 211118, TEST!CH3CHO+OH<=>CH3+HOCHO                             +3.00000000E+015 -1.07600000E+000 +0.00000000E+000 !\Author: WARNING !\Ref: TAYLOR ET AL. 1996 !\Comment: WARNING 

!!DONG 211119!CH3CHO+OH<=>CH3CHOHOJ                             +6.32000000E+006 +1.63000000E+000 +4.28400000E+003 !CH2O+OH<=>HOCH2O \Author: KPS !\Ref: DAMES, CNF, 2016 !\Comment: ORIGINALLY FROM XU /ZHU2006 
CH3CHO+OH<=>CH3CHOHOJ                             +1.26400000E+007 +1.63000000E+000 +4.28400000E+003 !A*2.0, CH2O+OH<=>HOCH2O \Author: KPS !\Ref: DAMES, CNF, 2016 !\Comment: ORIGINALLY FROM XU /ZHU2006 
CH3CHOHOJ<=>CH3COOH+H                             +1.03200000E+017 -1.48000000E+000 +1.24800000E+004 !HOCH2O<=>HOCHO+H \Author: KPS !\Ref: DAMES, CNF, 2016 !\Comment: WARNING 
CH3CHOHOJ(+M)<=>CH3+HOCHO(+M)                             +6.30000000E+010 +9.30000000E-001 +1.70980000E+004 !C2H5O(+M)<=>CH3+CH2O(+M)\Author: SD !\Ref: E.E. DAMES, INT. J. CHEM. KINET. 46(2014) 176-188 !\Comment: WARNING 
LOW /                                             +4.70000000E+025 -3.00000000E+000 +1.65320000E+004 /
TROE /                           +4.26000000E-001 +3.00000000E-001 +2.27800000E+003 +1.00000000E+005 /

!===========================================================================================================
!\SUBSPECIES: CH3CO
!===========================================================================================================
!___________________________________________________________________________________________________________ 
!\REACTIONCLASS: RADICAL_ALPHA_SCISSION
!___________________________________________________________________________________________________________ 
CH3CO(+M)<=>CH3+CO(+M)                            +1.07000000E+012 +6.30000000E-001 +1.69000000E+004 !\Author: WARNING !\Ref: J. PHYS. CHEM. A 2006, 110, 5772-5781 !\Comment: WARNING 
LOW /                                             +5.65000000E+018 -9.70000000E-001 +1.46000000E+004 /
TROE /                           +6.29000000E-001 +8.73000000E+009 +5.52000000E+000 +7.60000000E+007 /
CH2CO+H=CH3CO                                     +2.30000000E+008 +1.61000000E+000 +2.62700000E+003 !\Author: WARNING !\Ref: WARNING !\Comment: WARNING 
!___________________________________________________________________________________________________________ 
!\REACTIONCLASS: R+R<=>RH_RH
!___________________________________________________________________________________________________________ 
CH3CO+H<=>CH2CO+H2                                +2.00000000E+013 +0.00000000E+000 +0.00000000E+000 !\Author: WARNING !\Ref: ESTIMATE !\Comment: WARNING 
CH3CO+O<=>CH2CO+OH                                +2.00000000E+013 +0.00000000E+000 +0.00000000E+000 !\Author: WARNING !\Ref: ESTIMATE !\Comment: WARNING 
CH3CO+CH3<=>CH2CO+CH4                             +5.00000000E+013 +0.00000000E+000 +0.00000000E+000 !\Author: WARNING !\Ref: ESTIMATE !\Comment: WARNING 
!___________________________________________________________________________________________________________ 
!\REACTIONCLASS: R+O2<=>PRODUCTS
!___________________________________________________________________________________________________________ 
CH2CO2=CH2(S)+CO2                                 +1.24000000E+011 -8.50000000E-001 +1.65630000E+004 !\Author: WARNING !\Ref: WARNING !\Comment: WARNING 
!H2COCO#<=>CH2O+CO                                 +1.21000000E+012 +0.00000000E+000 +3.60000000E+004 !\Author: WARNING !\Ref: WARNING !\Comment: WARNING 
CH3CHO+CH3O<=>CH3CO+CH3OH                         +1.69000000E+005 +2.04380000E+000 +2.35320000E+003 !\Author: WARNING !\Ref: WARNING !\Comment: WARNING 
DUP
CH3CHO+CH3O<=>CH3CO+CH3OH                         +9.62000000E+003 +2.50050000E+000 +1.58950000E+002 !\Author: WARNING !\Ref: WARNING !\Comment: WARNING 
DUP
CH3CHO+CH3O<=>CH2CHO+CH3OH                        +2.65020000E+001 +3.45190000E+000 +5.87330000E+003 !\Author: WARNING !\Ref: WARNING !\Comment: WARNING 
DUP
CH3CHO+CH3O<=>CH2CHO+CH3OH                        +5.64000000E-006 +4.93000000E+000 +6.27690000E+002 !\Author: WARNING !\Ref: WARNING !\Comment: WARNING 
DUP
CH2CHO+HO2=>CO+CH2O+H2O                           +1.00000000E+013 +0.00000000E+000 +0.00000000E+000 !\Author: WARNING !\Ref: WARNING !\Comment: WARNING 
CH2CHO+HO2=>HCO+CH2O+OH                           +1.00000000E+013 +0.00000000E+000 +0.00000000E+000 !\Author: WARNING !\Ref: WARNING !\Comment: WARNING 


!CH3CO+O2=CH3CO3    3.15E59 -15.3 1.46E4
!    PLOG/1.0E-1 1.08E95 -2.7336E1 2.5141E4/
!    PLOG/1.0E-1 1.21E45 -1.1733E1 5.3583E3/
!    PLOG/1.0E0 9.27E68 -1.87E1 1.67E4/
!    PLOG/1.0E0 6.18E43 -1.1E1 5.69E3/
!    PLOG/1.0E1 3.15E59 -1.53E1 1.46E4/
!    PLOG/1.0E1 2.46E45 -1.14E1 6.41E3/
	

CH3CO+O2=CH3CO3                  2.8E34  -7.210    6060 	!
PLOG /0.1                           3.6E31  -4.769    2188 /
PLOG /1.0                           2.8E34  -7.210    6060 /
PLOG /10                            4.9E31  -6.087    6541 /
	! J.W. Allen, C.F. Goldsmith, W.H. Green, PhysChemChemPhys 2012, 14, 1131-1155.
	! fitted from figure
! ------ ------ ------ !
CH3CO+O2=CH2CO+HO2                   3.6E10   0.544    3721 	!
PLOG /0.1                           1.3E08   1.986     228 /
PLOG /1.0                           3.6E10   0.544    3721 /
PLOG /10                            7.7E13  -0.335    7510 /
	! J.W. Allen, C.F. Goldsmith, W.H. Green, PhysChemChemPhys 2012, 14, 1131-1155.
	! fitted from figure
! ------ ------ ------ !
CH3CO+O2=CH2O+CO+OH                  4.9E23  -3.712    5895 	!
PLOG /0.1                           5.1E22  -3.524    3255 /
PLOG /1.0                           4.9E23  -3.712    5895 /
PLOG /10                            4.8E22  -3.303    8598 /
	! J.W. Allen, C.F. Goldsmith, W.H. Green, PhysChemChemPhys 2012, 14, 1131-1155.
	! fitted from figure


!===========================================================================================================
!\ENDSUBSPECIES: CH3CO
!===========================================================================================================
!===========================================================================================================
!\SUBSPECIES: C2H3OH
!===========================================================================================================
!___________________________________________________________________________________________________________ 
!\REACTIONCLASS: RH<=>PRODUCTS
!___________________________________________________________________________________________________________ 
C2H3OH(+M)<=>CH3CHO(+M)                           +9.66000000E+023 -3.29000000E+000 +5.99875300E+004 !\Author: SP !\Ref: E.E. DAMES, INT. J. CHEM. KINET. 46(2014) 176-188 !\Comment: WARNING 
LOW /                                             +2.87000000E+043 -8.12000000E+000 +5.21984900E+004 /
TROE /                           +5.00000000E-001 +8.63000000E+002 +3.20000000E+002 +1.00000000E+005 /
!___________________________________________________________________________________________________________ 
!\REACTIONCLASS: RH+R_ABSTRACTION
!___________________________________________________________________________________________________________ 
C2H3OH+O2<=>CH2CHO+HO2                            +5.31000000E+011 +2.10000000E-001 +3.98300000E+004 !\Author: WARNING !\Ref: ETHENOL CHEMISTRY FROM CURRAN / YASUNAGA !\Comment: WARNING 
C2H3OH+O<=>CH2CHO+OH                              +1.87500000E+006 +1.90000000E+000 -8.60000000E+002 !\Author: WARNING !\Ref: ETHENOL CHEMISTRY FROM CURRAN / YASUNAGA !\Comment: WARNING 
C2H3OH+H<=>CH2CHO+H2                              +1.48000000E+003 +3.07700000E+000 +7.22000000E+003 !\Author: WARNING !\Ref: ENOL+H RAO |J. PHYS. CHEM. A 2011, 115, 1602-1608, !\Comment: WARNING 
C2H3OH+OH<=>CH2CHO+H2O                            +3.33000000E+009 +1.10000000E+000 +5.40500000E+002 !\Author: WARNING !\Ref: ETHENOL CHEMISTRY FROM CURRAN / YASUNAGA !\Comment: WARNING 
C2H3OH+CH3<=>CH2CHO+CH4                           +2.03000000E-008 +5.90000000E+000 +1.05200000E+003 !\Author: WARNING !\Ref: ETHENOL CHEMISTRY FROM CURRAN / YASUNAGA !\Comment: WARNING 
C2H3OH+CH3O2<=>CH2CHO+CH3O2H                      +3.40000000E+003 +2.50000000E+000 +8.92200000E+003 !\Author: WARNING !\Ref: ETHENOL CHEMISTRY FROM CURRAN / YASUNAGA !\Comment: WARNING 
C2H3OH+H<=>C2H2OH+H2                              +2.47000000E+007 +2.03000000E+000 +1.52000000E+004 !\Author: WARNING !\Ref: ENOL+H RAO |J. PHYS. CHEM. A 2011, 115, 1602-1608, !\Comment: WARNING 
C2H3OH+HOCHO<=>CH3CHO+HOCHO                     +2.81000000E-002 +3.28600000E+000 -4.50900000E+003
!DONG 0603!C2H3OH+HOCHO=CH3CHO+HOCHO                              2.81E-02    3.286   -4509 
REV /  7.04E+04    1.209     556 /

!___________________________________________________________________________________________________________ 
!\REACTIONCLASS: RADICAL_ADDITIONH
!___________________________________________________________________________________________________________ 
C2H3OH+H<=>PC2H4OH                                +3.01000000E+008 +1.57700000E+000 +3.67000000E+003 !\Author: WARNING !\Ref: ENOL+H RAO |J. PHYS. CHEM. A 2011, 115, 1602-1608, !\Comment: WARNING 
!___________________________________________________________________________________________________________ 
!\REACTIONCLASS: RADICAL_ADDITIONHO2
!___________________________________________________________________________________________________________ 
C2H3OH+HO2<=>CH3CHO+HO2                           +1.49000000E+005 +1.67000000E+000 +6.81000000E+003 !\Author: WARNING !\Ref: DA SILVA BOZZELLI CHEMICAL PHYSICS LETTERS 483(2009) 25-29 !\Comment: WARNING 
!===========================================================================================================
!\ENDSUBSPECIES: C2H3OH
!===========================================================================================================
!===========================================================================================================
!\SUBSPECIES: CH2CHO
!===========================================================================================================
!___________________________________________________________________________________________________________ 
!\REACTIONCLASS: RADICAL_BETA_SCISSION
!___________________________________________________________________________________________________________ 
CH2CHO<=>H+CH2CO                                  +1.18000000E+036 -6.48000000E+000 +5.51710000E+004 !\Author: UB !\Ref: J.P. SENOSIAIN, ET AL. J. PHYS. CHEM. A, 110(2006) 5772-5781 !\Comment: WARNING 
PLOG /                           +1.00000000E-002 +2.39000000E+025 -4.80000000E+000 +4.34240000E+004 /
PLOG /                           +2.50000000E-002 +2.48000000E+027 -5.23000000E+000 +4.43040000E+004 /
PLOG /                           +1.00000000E-001 +2.37000000E+030 -5.86000000E+000 +4.61140000E+004 /
PLOG /                           +1.00000000E+000 +1.32000000E+034 -6.57000000E+000 +4.94540000E+004 /
PLOG /                           +1.00000000E+001 +3.46000000E+036 -6.92000000E+000 +5.29790000E+004 /
PLOG /                           +1.00000000E+002 +1.18000000E+036 -6.48000000E+000 +5.51710000E+004 /
CH2CHO<=>CH3+CO                                   +2.23000000E+033 -5.97000000E+000 +5.04480000E+004 !\Author: UB !\Ref: J.P. SENOSIAIN, ET AL. J. PHYS. CHEM. A, 110(2006) 5772-5781 !\Comment: WARNING 
PLOG /                           +1.00000000E-002 +1.16000000E+030 -6.07000000E+000 +4.13320000E+004 /
PLOG /                           +2.50000000E-002 +1.54000000E+031 -6.27000000E+000 +4.24780000E+004 /
PLOG /                           +1.00000000E-001 +6.37000000E+032 -6.57000000E+000 +4.42820000E+004 /
PLOG /                           +1.00000000E+000 +6.51000000E+034 -6.87000000E+000 +4.71910000E+004 /
PLOG /                           +1.00000000E+001 +2.15000000E+035 -6.67000000E+000 +4.95480000E+004 /
PLOG /                           +1.00000000E+002 +2.23000000E+033 -5.97000000E+000 +5.04480000E+004 /
!___________________________________________________________________________________________________________ 
!\REACTIONCLASS: R+H<=>PRODUCTS
!___________________________________________________________________________________________________________ 
CH2CHO+H<=>CH3+HCO                                +7.46730000E+020 -1.69300000E+000 +1.34293000E+004 !\Author: UB !\Ref: N.J. LABBE, ET AL. PROC. COMBUST. INST. 35(2015) 447-455 !\Comment: WARNING 
PLOG /                           +1.00000000E-003 +1.48650000E+017 -9.03000000E-001 +3.02350000E+003 /
PLOG /                           +1.00000000E-002 +1.93310000E+017 -9.35000000E-001 +3.11980000E+003 /
PLOG /                           +1.00000000E-001 +2.53580000E+018 -1.24300000E+000 +4.06180000E+003 /
PLOG /                           +1.00000000E+000 +1.92820000E+022 -2.30000000E+000 +7.69270000E+003 /
PLOG /                           +1.00000000E+001 +2.78760000E+025 -3.10000000E+000 +1.24544000E+004 /
PLOG /                           +1.00000000E+002 +7.46730000E+020 -1.69300000E+000 +1.34293000E+004 /
CH2CHO+H<=>H+CH3CO                                +8.07038000E+019 -1.50969000E+000 +1.55339280E+004 !\Author: UB !\Ref: N.J. LABBE, ET AL. PROC. COMBUST. INST. 35(2015) 447-455 !\Comment: WARNING 
PLOG /                           +1.00000000E-003 +3.60192000E+013 +5.13900000E-002 +4.30182000E+003 /
PLOG /                           +1.00000000E-002 +4.63879000E+013 +2.10100000E-002 +4.39221300E+003 /
PLOG /                           +1.00000000E-001 +3.37344000E+014 -2.16860000E-001 +5.11319290E+003 /
PLOG /                           +1.00000000E+000 +9.20824000E+017 -1.15762000E+000 +8.19254000E+003 /
PLOG /                           +1.00000000E+001 +1.58439000E+022 -2.27331000E+000 +1.32607140E+004 /
PLOG /                           +1.00000000E+002 +8.07038000E+019 -1.50969000E+000 +1.55339280E+004 /
!___________________________________________________________________________________________________________ 
!\REACTIONCLASS: R+OH<=>PRODUCTS
!___________________________________________________________________________________________________________ 
CH2CHO+OH<=>CH2CO+H2O                             +2.00000000E+013 +0.00000000E+000 +0.00000000E+000 !\Author: UB !\Ref: C.J. POPE, J.A. MILLER, PROC. COMBUST. INST. 28(2000) 1518-1529 !\Comment: WARNING 
CH2CHO+OH<=>CH2OH+HCO                             +1.00000000E+013 +0.00000000E+000 +0.00000000E+000 !\Author: UB !\Ref: C.J. POPE, J.A. MILLER, PROC. COMBUST. INST. 28(2000) 1518-1529 !\Comment: WARNING 
!___________________________________________________________________________________________________________ 
!\REACTIONCLASS: R+O<=>PRODUCTS
!___________________________________________________________________________________________________________ 
CH2CHO+O<=>CH2O+HCO                               +5.00000000E+013 +0.00000000E+000 +0.00000000E+000 !\Author: UB !\Ref: C.J. POPE, J.A. MILLER, PROC. COMBUST. INST. 28(2000) 1518-1529 !\Comment: WARNING 
!___________________________________________________________________________________________________________ 
!\REACTIONCLASS: R+O2<=>PRODUCTS
!___________________________________________________________________________________________________________ 
CH2CHO+O2<=>O2CH2CHO                              +3.05000000E+050 -1.22000000E+001 +1.56300000E+004 !\Author: WARNING !\Ref: J. LEE, AND J.W. BOZZELLI. J. PHYS. CHEM. A, 2003, 107(19), 3778-3791 !\Comment: WARNING 
PLOG /                           +1.00000000E-002 +1.58000000E+077 -2.19000000E+001 +1.93500000E+004 /
PLOG /                           +1.00000000E-001 +3.88000000E+069 -1.88400000E+001 +1.92400000E+004 /
PLOG /                           +1.00000000E+000 +7.80000000E+059 -1.54000000E+001 +1.76500000E+004 /
PLOG /                           +1.00000000E+001 +3.05000000E+050 -1.22000000E+001 +1.56300000E+004 /
CH2CHO+O2<=>CH2CO+HO2                             +7.05000000E+007 +1.63000000E+000 +2.52900000E+004 !\Author: WARNING !\Ref: J. LEE, AND J.W. BOZZELLI. J. PHYS. CHEM. A, 2003, 107(19), 3778-3791 !\Comment: WARNING 
PLOG /                           +1.00000000E-002 +1.88000000E+005 +2.37000000E+000 +2.37300000E+004 /
PLOG /                           +1.00000000E-001 +1.88000000E+005 +2.37000000E+000 +2.73700000E+004 /
PLOG /                           +1.00000000E+000 +2.51000000E+005 +2.33000000E+000 +2.38000000E+004 /
PLOG /                           +1.00000000E+001 +7.05000000E+007 +1.63000000E+000 +2.52900000E+004 /
CH2CHO+O2=>CH2O+CO+OH                             +8.95300000E+013 -6.00000000E-001 +1.01200000E+004 !\Author: WARNING !\Ref: J. LEE, AND J.W. BOZZELLI. J. PHYS. CHEM. A, 2003, 107(19), 3778-3791 !\Comment: WARNING 
PLOG /                           +1.00000000E-002 +2.68000000E+017 -1.84000000E+000 +6.53000000E+003 /
PLOG /                           +1.00000000E-001 +1.52000000E+020 -2.58000000E+000 +8.98000000E+003 /
PLOG /                           +1.00000000E+000 +1.65000000E+019 -2.22000000E+000 +1.03400000E+004 /
PLOG /                           +1.00000000E+001 +8.95300000E+013 -6.00000000E-001 +1.01200000E+004 /
CH2CHO+O2<=>HO2CH2CO                              +4.80000000E+038 -1.21400000E+001 +1.49600000E+004 !\Author: WARNING !\Ref: J. LEE, AND J.W. BOZZELLI. J. PHYS. CHEM. A, 2003, 107(19), 3778-3791 !\Comment: WARNING 
PLOG /                           +1.00000000E-002 +3.64000000E+065 -2.18700000E+001 +1.90200000E+004 /
PLOG /                           +1.00000000E-001 +3.64000000E+058 -1.90000000E+001 +1.90900000E+004 /
PLOG /                           +1.00000000E+000 +6.65000000E+048 -1.55500000E+001 +1.74600000E+004 /
PLOG /                           +1.00000000E+001 +4.80000000E+038 -1.21400000E+001 +1.49600000E+004 /
O2CH2CHO<=>HO2CH2CO                               +1.43000000E+016 -1.67000000E+000 +2.12100000E+004 !\Author: WARNING !\Ref: J. LEE, AND J.W. BOZZELLI. J. PHYS. CHEM. A, 2003, 107(19), 3778-3791 !\Comment: WARNING 
PLOG /                           +1.00000000E-002 +8.27000000E+030 -6.65000000E+000 +2.45000000E+004 /
PLOG /                           +1.00000000E-001 +1.73000000E+026 -4.99000000E+000 +2.37600000E+004 /
PLOG /                           +1.00000000E+000 +9.03000000E+019 -2.92000000E+000 +2.21700000E+004 /
PLOG /                           +1.00000000E+001 +1.43000000E+016 -1.67000000E+000 +2.12100000E+004 /
O2CH2CHO<=>CH2CO+HO2                              +1.12000000E+061 -1.60400000E+001 +6.00100000E+004 !\Author: WARNING !\Ref: J. LEE, AND J.W. BOZZELLI. J. PHYS. CHEM. A, 2003, 107(19), 3778-3791 !\Comment: WARNING 
PLOG /                           +1.00000000E-002 +2.05000000E+040 -1.33100000E+001 +5.21500000E+004 /
PLOG /                           +1.00000000E-001 +5.72000000E+045 -1.40000000E+001 +5.22000000E+004 /
PLOG /                           +1.00000000E+000 +4.16000000E+055 -1.57600000E+001 +5.50800000E+004 /
PLOG /                           +1.00000000E+001 +1.12000000E+061 -1.60400000E+001 +6.00100000E+004 /
HO2CH2CO=>CO+CH2O+OH                              +4.16000000E+020 -3.02000000E+000 +8.24000000E+003 !\Author: WARNING !\Ref: J. LEE, AND J.W. BOZZELLI. J. PHYS. CHEM. A, 2003, 107(19), 3778-3791 !\Comment: WARNING 
PLOG /                           +1.00000000E-002 +2.36000000E+017 -2.95000000E+000 +8.10000000E+003 /
PLOG /                           +1.00000000E-001 +2.38000000E+018 -2.95000000E+000 +8.10000000E+003 /
PLOG /                           +1.00000000E+000 +2.51000000E+019 -2.95000000E+000 +8.11000000E+003 /
PLOG /                           +1.00000000E+001 +4.16000000E+020 -3.02000000E+000 +8.24000000E+003 /
HO2CH2CO<=>CH2CO+HO2                              +2.09000000E+009 -3.55000000E+000 +2.12200000E+004 !\Author: WARNING !\Ref: J. LEE, AND J.W. BOZZELLI. J. PHYS. CHEM. A, 2003, 107(19), 3778-3791 !\Comment: WARNING 
PLOG /                           +1.00000000E-002 +1.12000000E+007 -3.76000000E+000 +2.16800000E+004 /
PLOG /                           +1.00000000E-001 +1.10000000E+008 -3.76000000E+000 +2.16800000E+004 /
PLOG /                           +1.00000000E+000 +9.20000000E+008 -3.73000000E+000 +2.16300000E+004 /
PLOG /                           +1.00000000E+001 +2.09000000E+009 -3.55000000E+000 +2.12200000E+004 /
!===========================================================================================================
!\ENDSUBSPECIES: CH2CHO
!===========================================================================================================
!===========================================================================================================
!\SUBSPECIES: CH3CO3H
!===========================================================================================================
!___________________________________________________________________________________________________________ 
!\REACTIONCLASS: RH<=>PRODUCTS
!___________________________________________________________________________________________________________ 
CH3CO3H(+M)<=>CH3CO2+OH(+M)                       +1.82237000E+020 -1.15300000E+000 +4.42504900E+004 !\Author: WARNING !\Ref: WARNING !\Comment: WARNING 
LOW /                                             +1.71128000E+043 -7.50200000E+000 +4.67560970E+004 /
TROE /                           +8.37500000E-001 +3.65620000E+004 +4.98800000E+002 +9.99000000E+003 /
!___________________________________________________________________________________________________________ 
!\REACTIONCLASS: RH+R_ABSTRACTION
!___________________________________________________________________________________________________________ 
!CH3CO3+CH2O<=>CH3CO3H+HCO                         +1.99000000E+012 +0.00000000E+000 +1.16600000E+004 !\Author: WARNING !\Ref: ANALOGY TO CH3O2+CH2O !\Comment: WARNING 
!CH3CO3+C2H6<=>CH3CO3H+C2H5                        +1.01000000E+002 +3.37000000E+000 +9.64000000E+003 !\Author: WARNING !\Ref: ANALOGY TO CH3O2+CH2O !\Comment: WARNING 
!CH3CO3+HO2<=>CH3CO3H+O2                           +1.75000000E+010 +0.00000000E+000 -3.27500000E+003 !\Author: WARNING !\Ref: TSANG AND HAMPSON, J. PHYS. CHEM. REF. DATA, 15 !\Comment: WARNING 
!CH3CO3+H2O2<=>CH3CO3H+HO2                         +2.41000000E+012 +0.00000000E+000 +9.93600000E+003 !\Author: WARNING !\Ref: TSANG AND HAMPSON, J. PHYS. CHEM. REF. DATA, 15 !\Comment: WARNING 
!CH3CO3+CH4<=>CH3CO3H+CH3                          +7.26000000E+001 +3.60000000E+000 +1.42000000E+004 !\Author: SP !\Ref: H-H CARSTENSEN, A.M. DEAN, O. DEUTSCHMANN, PROC. COMBUST. INST. 31(2007) 149-157 !\Comment: WARNING 


!DUP!CH3CO3H=CH3CO2+OH               5.0E14   0.000   40142 	!
!DUP!	! Sahetchian, K.A.; Rigny, R.; Tardieu de Maleissye, J.; Batt, L.; Anwar Khan, M.; Mathews, S., Proc. Combust. Inst. 24, 637-643, 1992.
! ------ ------ ------ !	
CH3CO3H=>CH2O+CO+H2O		1.07E14 	  	 0.0 	  	5.01E04
	! Chuchani, G.; Martin, I.; Rotinov, A.; Dominguez, R.M., J. Phys. Org. Chem. 6, 54-58, 1993.
! ------ ------ ------ !	
CH3CO3H+H=CH3CO3+H2            5.4E10   0.000    1860 	!
	! est ch3ooh+h
! ------ ------ ------ !
CH3CO3H+O=CH3CO3+OH            8.7E12   0.000    4750 	!
	! est ch3ooh+o
! ------ ------ ------ !
CH3CO3H+OH=CH3CO3+H2O          1.1E12   0.000    -437 	!
	! est ch3ooh+o
! ------ ------ ------ !
CH3CO3H+HO2=CH3CO3+H2O2        4.1E04   2.500   10206 	!
	! est ch2o+ho2
! ------ ------ ------ !
CH3CO3H+CH3O2=CH3CO3+CH3O2H	9.200E-02	3.960	12640
	! RMG estimation: H_Abstraction (RMG-Py rate rules) 
! ------ ------ ------ !

! <<=====  CH3C(O)OO  =====>>
CH3CO3+H=CH3CO2+OH              1.0E14   0.000       0 	!
	! est ch3oo+h
! ------ ------ ------ !
CH3CO3+O=>CH3+CO2+O2               5.0E12   0.000       0 	!
	! A. Miyoshi, H. Matsui, N. Washida, J. Phys. Chem. 1989, 93, 5813-5818.
	! est
! ------ ------ ------ !
CH3CO3+O=>CH3O+CO+O2               1.5E13   0.000       0 	!
	! A. Miyoshi, H. Matsui, N. Washida, J. Phys. Chem. 1989, 93, 5813-5818.
	! est
! ------ ------ ------ !
CH3CO3+OH=CH3CO2+HO2            4.0E11   0.600       0 	!
	! est ch3oo+oh
! ------ ------ ------ !
CH3CO3+HO2=>CH3CO2+OH+O2         1.9E11   0.000   -1950 	!
	! C.B.M. Gross, T.J. Dillon, G. Schuster, J. Lelieveld, J. N. Crowley, J. Phys. Chem. A 2014, 118, 974-985.
	! R. Atkinson, D.L. Baulch, R.A. Cox, J.N. Crowley, R.F. Hampson, R.G. Hynes, M.E. Jenkin, M.J. Rossi, J. Troe, Atmos. Chem. Phys., 6, 3625-4055, 2006
! ------ ------ ------ !
CH3CO3+HO2=CH3CO3H+O2          1.2E11   0.000   -1950 	!
	! C.B.M. Gross, T.J. Dillon, G. Schuster, J. Lelieveld, J. N. Crowley, J. Phys. Chem. A 2014, 118, 974-985.
	! R. Atkinson, D.L. Baulch, R.A. Cox, J.N. Crowley, R.F. Hampson, R.G. Hynes, M.E. Jenkin, M.J. Rossi, J. Troe, Atmos. Chem. Phys., 6, 3625-4055, 2006
! ------ ------ ------ !
CH3CO3+CH3O2=>CH3CO2+CH3O+O2     1.1E12   0.000   -1000 	!
	! R. Atkinson, D.L. Baulch, R.A. Cox, J.N. Crowley, R.F. Hampson, R.G. Hynes, M.E. Jenkin, M.J. Rossi, J. Troe, Atmos. Chem. Phys., 6, 3625-4055, 2006
! ------ ------ ------ !
CH3CO3+CH3O2=>CH3COOH+CH2O+O2    1.2E11   0.000   -1000 	!
	! R. Atkinson, D.L. Baulch, R.A. Cox, J.N. Crowley, R.F. Hampson, R.G. Hynes, M.E. Jenkin, M.J. Rossi, J. Troe, Atmos. Chem. Phys., 6, 3625-4055, 2006
! ------ ------ ------ !	
CH3CO3+CH2O=CH3CO3H+HCO	4.444E+08   1.298   12129.3
	! est CH2O+HO2=HCO+H2O2
CH3CO3+CH2O=>CH3CO3H+H+CO	2.454E+14  0.027   30120
	! est CH2O+HO2=H+CO
! ------ ------ ------ !
CH3CO3+CH4=CH3CO3H+CH3		72.6		3.6		14200
	! H-H Carstensen, A.M. Dean, O. Deutschmann, Proc. Combust. Inst. 31 (2007) 149-157
! ------ ------ ------ !
CH3CO3+C2H6=CH3CO3H+C2H5		101		    3.37	9640
	! H-H Carstensen, A.M. Dean, O. Deutschmann, Proc. Combust. Inst. 31 (2007) 149-157
! ------ ------ ------ !
CH3CO3+CH3CO3=>CH3CO2+CH3CO2+O2	1.75E12 	0.0	  	  -994
 	! Atkinson, Baulch, Cox, Crowley, Hampson, Kerr, Rossi, Troe, IUPAC  2001
! ------ ------ ------ !
CH3CO3+C2H5O2=>C2H5O+CH3CO2+O2		3.01E11 	0.0	  	  	2125
 	! Maricq, Szente,  J. Phys. Chem. A 104 (2000) 7239-7245
! ------ ------ ------ !


CH3COOH=CH4+CO2	3.18E11		0.0		56953
PLOG /1	3.18E11		0.0		56953/
PLOG /6	3.51E12		0.0		62218/
	! A. Elwardany, E.F. Nasir, Et. Es-sebbar, A. Farooq, Proceedings of the Combustion Institute, Volume 35, Issue 1, 2015, Pages 429-436
! ------ ------ ------ !
CH3COOH=CH2CO+H2O	7.9E11		0.0		57702
PLOG /1	7.9E11		0.0		57702/
PLOG /6	6.34E12		0.0		62218/
	! A. Elwardany, E.F. Nasir, Et. Es-sebbar, A. Farooq, Proceedings of the Combustion Institute, Volume 35, Issue 1, 2015, Pages 429-436
! ------ ------ ------ !	
CH3COOH+H=CH3CO+H2O	6.610E+04	2.970	33458
	! RMG Rule:  RMG-Py group additivity
! ------ ------ ------ !	
CH3COOH+OH=>CH3+CO2+H2O	1.469E+10	0.000	-2039.5
	! Huang, Dransfield, Anderson, J. Phys. Chem. A 2010, 114, 11538-11544
! ------ ------ ------ !


!___________________________________________________________________________________________________________ 
!\REACTIONCLASS: RADICAL_ALPHA_SCISSION
!___________________________________________________________________________________________________________ 
!CH3CO2+M<=>CH3+CO2+M                              +4.40000000E+015 +0.00000000E+000 +1.05000000E+004 !\Author: WARNING !\Ref: ANALOGY TO CH3CO<=>CH3+CO !\Comment: WARNING 

CH3CO2=CO2+CH3							2.20E11 	0.29 	  	4579
 	! Zhou, Y.Z.; Li, S.; Li, Q.S.; Zhang, S.W.,  J. Mol. Struct. Theochem 854 (2008) 40-45
! ------ ------ ------ !
CH3CO2+H=CH3COOH		1.400E+12	0.490	-294
	! RMG-Py rate rules
! ------ ------ ------ !
CH3CO2+H2=CH3COOH+H		3.940E+09	1.220	9734
	! RMG-Py group additivity
! ------ ------ ------ !
CH3CO2+HO2=CH3COOH+O2	1.967E+09	1.220	8590
	! RMG-Py group additivity
! ------ ------ ------ !
CH3CO2+HCO=CH3COOH+CO	2.150E+14	-0.150	673
	! RMG-Py group additivity
! ------ ------ ------ !
CH3CO2+CH2O=CH3COOH+HCO		3.930E+09	1.220	9405
	! RMG-Py group additivity
! ------ ------ ------ !
CH3CO2+CH4=CH3COOH+CH3		7.870E+09	1.220	9752
	! RMG-Py group additivity
! ------ ------ ------ !
CH3CO2+C2H6=CH3COOH+C2H5	1.180E+10	1.220	9668
	! RMG-Py group additivity

!===========================================================================================================
!\ENDSUBSPECIES: CH3CO3H
!===========================================================================================================
!----------------------------------------------------------------------------------------------------------------------------------
!\ENDSUBMECH: CH3CHO
!----------------------------------------------------------------------------------------------------------------------------------
!----------------------------------------------------------------------------------------------------------------------------------
!\SUBMECH: CH2CO
!----------------------------------------------------------------------------------------------------------------------------------
!___________________________________________________________________________________________________________ 
!\REACTIONCLASS: RH<=>PRODUCTS
!___________________________________________________________________________________________________________ 
CH2+CO(+M)<=>CH2CO(+M)                            +8.10000000E+011 +5.00000000E-001 +4.51000000E+003 !\Author: UB !\Ref: LASKIN ET AL. IJCK 32 589-614 2000 !\Comment: HPL CORRECTED TO USCII VALUE 
LOW /                                             +2.69000000E+033 -5.11000000E+000 +7.09500000E+003 /
TROE /                           +5.90700000E-001 +2.75000000E+002 +1.22600000E+003 +5.18500000E+003 /
AR / +0.7000 / HE / +0.7000 / CO / +1.5000 / H2 / +2.0000 / CH4 / +2.0000 / CO2 / +2.0000 / C2H6 / +3.0000 / H2O / +6.0000 / 
!___________________________________________________________________________________________________________ 
!\REACTIONCLASS: RH+R_ABSTRACTION
!___________________________________________________________________________________________________________ 
CH2CO+H<=>HCCO+H2                                 +1.40100000E+015 -1.71000000E-001 +8.78320000E+003 !\Author: WARNING !\Ref: WKM(SEE COMMENTS AT BEGINNING OF FILE 15 / 09 / 2011 !\Comment: WARNING 
CH2CO+OH=>HCCO+H2O                                +3.93000000E+004 +2.45000000E+000 +4.52400000E+003 !\Author: WARNING !\Ref: WARNING !\Comment: WARNING 
DUP
CH2CO+OH=>HCCO+H2O                                +2.60000000E+002 +2.70000000E+000 +1.27900000E+003 !\Author: WARNING !\Ref: WARNING !\Comment: WARNING 
DUP
CH2CO+OH<=>CH2OH+CO                               +3.50000000E+007 +1.41000000E+000 -1.24900000E+003 !\Author: WARNING !\Ref: WARNING !\Comment: WARNING 
DUP
CH2CO+OH<=>CH2OH+CO                               +4.09000000E+006 +1.76000000E+000 +2.08800000E+003 !\Author: WARNING !\Ref: WARNING !\Comment: WARNING 
DUP
CH2CO+OH=>CH3+CO2                                 +9.59000000E+021 -2.66000000E+000 +1.66700000E+004 !\Author: WARNING !\Ref: WARNING !\Comment: WARNING 
PLOG /                           +1.00000000E-004 +1.17000000E+012 -1.10000000E-001 +3.67000000E+001 /
PLOG /                           +1.00000000E-004 +3.61000000E-015 -1.55400000E+001 -9.05800000E+004 /
PLOG /                           +1.00000000E-003 +1.17000000E+012 -1.10000000E-001 +3.64000000E+001 /
PLOG /                           +1.00000000E-003 +2.81000000E-007 -8.00000000E-001 -2.65800000E+004 /
PLOG /                           +1.00000000E-002 +1.54000000E+012 -1.50000000E-001 +1.33400000E+002 /
PLOG /                           +1.00000000E-002 +1.34000000E-008 -6.20000000E-001 -2.78800000E+004 /
PLOG /                           +1.00000000E+000 +2.70000000E+025 -3.95000000E+000 +9.98800000E+003 /
PLOG /                           +1.00000000E+000 +3.06000000E+008 +9.10000000E-001 +3.74800000E+002 /
PLOG /                           +1.00000000E+001 +4.64000000E+023 -3.26000000E+000 +1.29000000E+004 /
PLOG /                           +1.00000000E+001 +3.92000000E+005 +1.68000000E+000 +4.31600000E+002 /
PLOG /                           +2.00000000E+001 +4.58000000E+022 -2.93000000E+000 +1.36100000E+004 /
PLOG /                           +2.00000000E+001 +4.22000000E+004 +1.93000000E+000 +3.48500000E+002 /
PLOG /                           +5.00000000E+001 +1.70000000E+022 -2.76000000E+000 +1.52500000E+004 /
PLOG /                           +5.00000000E+001 +9.90000000E+002 +2.38000000E+000 +1.96400000E+002 /
PLOG /                           +1.00000000E+002 +9.59000000E+021 -2.66000000E+000 +1.66700000E+004 /
PLOG /                           +1.00000000E+002 +2.67000000E+001 +2.83000000E+000 +3.00000000E+000 /
CH2CO+OH=>CH2COOH                                 +6.97000000E+033 -6.19000000E+000 +1.59700000E+004 !\Author: WARNING !\Ref: WARNING !\Comment: WARNING 
PLOG /                           +1.00000000E-004 +4.32000000E-012 -4.31000000E+000 -5.21500000E+004 /
PLOG /                           +1.00000000E-004 +1.55000000E+039 -1.04200000E+001 +1.54600000E+004 /
PLOG /                           +1.00000000E-003 +2.17000000E+030 -7.46000000E+000 +6.32500000E+003 /
PLOG /                           +1.00000000E-003 +1.10000000E+026 -6.52000000E+000 +2.25300000E+003 /
PLOG /                           +1.00000000E-002 +3.60000000E+040 -9.90000000E+000 +9.61100000E+003 /
PLOG /                           +1.00000000E-002 +3.69000000E+033 -8.17000000E+000 +3.45000000E+003 /
PLOG /                           +1.00000000E+000 +7.99000000E+039 -8.61000000E+000 +1.26900000E+004 /
PLOG /                           +1.00000000E+000 +7.01000000E+027 -5.50000000E+000 +3.35000000E+003 /
PLOG /                           +1.00000000E+001 +4.40000000E+037 -7.57000000E+000 +1.46700000E+004 /
PLOG /                           +1.00000000E+001 +1.34000000E+022 -3.48000000E+000 +2.32500000E+003 /
PLOG /                           +2.00000000E+001 +4.54000000E+036 -7.19000000E+000 +1.51400000E+004 /
PLOG /                           +2.00000000E+001 +3.63000000E+020 -2.94000000E+000 +2.01100000E+003 /
PLOG /                           +5.00000000E+001 +1.64000000E+035 -6.66000000E+000 +1.57200000E+004 /
PLOG /                           +5.00000000E+001 +6.51000000E+018 -2.34000000E+000 +1.65700000E+003 /
PLOG /                           +1.00000000E+002 +6.97000000E+033 -6.19000000E+000 +1.59700000E+004 /
PLOG /                           +1.00000000E+002 +2.20000000E+017 -1.85000000E+000 +1.33100000E+003 /
CH2COOH=>CH3+CO2                                  +2.37000000E+030 -5.20000000E+000 +4.71500000E+004 !\Author: WARNING !\Ref: WARNING !\Comment: WARNING 
PLOG /                           +1.00000000E+000 +2.32000000E-003 +3.86000000E+000 +2.19100000E+004 /
PLOG /                           +1.00000000E+000 +2.21000000E-031 -1.24000000E+000 -3.63600000E+004 /
PLOG /                           +1.00000000E+001 +1.47000000E-065 +2.03700000E+001 -9.83600000E+003 /
PLOG /                           +1.00000000E+001 +4.20000000E+023 -3.49000000E+000 +3.93500000E+004 /
PLOG /                           +2.00000000E+001 +1.47000000E+033 -6.10000000E+000 +4.74100000E+004 /
PLOG /                           +2.00000000E+001 +5.22000000E+015 -1.57000000E+000 +3.28900000E+004 /
PLOG /                           +5.00000000E+001 +1.36000000E+032 -5.74000000E+000 +4.77400000E+004 /
PLOG /                           +5.00000000E+001 +2.77000000E+014 -1.13000000E+000 +3.26200000E+004 /
PLOG /                           +1.00000000E+002 +2.37000000E+030 -5.20000000E+000 +4.71500000E+004 /
PLOG /                           +1.00000000E+002 +6.78000000E+013 -9.30000000E-001 +3.24800000E+004 /
CH2COOH=>CH2CO+OH                                 +1.77000000E+040 -7.57000000E+000 +6.31700000E+004 !\Author: WARNING !\Ref: WARNING !\Comment: WARNING 
PLOG /                           +1.00000000E-004 +1.41000000E-004 -5.95000000E+000 -2.91400000E+003 /
PLOG /                           +1.00000000E-004 +7.47000000E+046 -1.20800000E+001 +6.49100000E+004 /
PLOG /                           +1.00000000E-003 +1.02000000E+037 -8.84000000E+000 +5.48200000E+004 /
PLOG /                           +1.00000000E-003 +1.62000000E+030 -7.25000000E+000 +5.00400000E+004 /
PLOG /                           +1.00000000E-002 +1.32000000E+053 -1.31200000E+001 +6.07900000E+004 /
PLOG /                           +1.00000000E-002 +5.96000000E+035 -8.05000000E+000 +5.13600000E+004 /
PLOG /                           +1.00000000E+000 +2.89000000E+051 -1.14700000E+001 +6.36400000E+004 /
PLOG /                           +1.00000000E+000 +2.65000000E+031 -5.84000000E+000 +5.15600000E+004 /
PLOG /                           +1.00000000E+001 +6.20000000E+045 -9.43000000E+000 +6.35400000E+004 /
PLOG /                           +1.00000000E+001 +6.53000000E+028 -4.89000000E+000 +5.12000000E+004 /
PLOG /                           +2.00000000E+001 +2.08000000E+044 -8.92000000E+000 +6.35900000E+004 /
PLOG /                           +2.00000000E+001 +4.71000000E+027 -4.49000000E+000 +5.09800000E+004 /
PLOG /                           +5.00000000E+001 +1.36000000E+042 -8.18000000E+000 +6.34700000E+004 /
PLOG /                           +5.00000000E+001 +1.34000000E+026 -3.95000000E+000 +5.06800000E+004 /
PLOG /                           +1.00000000E+002 +1.77000000E+040 -7.57000000E+000 +6.31700000E+004 /
PLOG /                           +1.00000000E+002 +1.25000000E+025 -3.60000000E+000 +5.04600000E+004 /
!___________________________________________________________________________________________________________ 
!\REACTIONCLASS: RADICAL_ADDITIONH
!___________________________________________________________________________________________________________ 
CH2CO+H=CH3+CO                                    +7.80000000E+008 +1.45000000E+000 +2.78000000E+003 !\Author: WARNING !\Ref: WARNING !\Comment: WARNING 
CH+CH2O<=>H+CH2CO                                 +9.46000000E+013 +0.00000000E+000 -5.15000000E+002 !\Author: WARNING !\Ref: REG 2.11 !\Comment: WARNING 
O2+CH2CO=>CO2+CH2O                                +1.00000000E+014 +0.00000000E+000 +3.70000000E+004 !\Author: WARNING !\Ref: WARNING !\Comment: WARNING 
O2+CH2CO=>OH+CO+HCO                               +3.00000000E+014 +0.00000000E+000 +4.00000000E+004 !\Author: WARNING !\Ref: WARNING !\Comment: WARNING 
O2+CH2CO=>HO2+HCCO                                +1.36000000E+007 +2.00000000E+000 +5.45264300E+004 !\Author: WARNING !\Ref: WARNING !\Comment: WARNING 
!___________________________________________________________________________________________________________ 
!\REACTIONCLASS: RADICAL_ADDITIONO
!___________________________________________________________________________________________________________ 
!CH2CO+O<=>HCCO+OH                                 +1.00000000E+013 +0.00000000E+000 +8.00000000E+003 !\Author: WARNING !\Ref: WKM ESTIMATE, LLNL !\Comment: WARNING 
CH2CO+O=CO2+CH2                                   +1.80000000E+012 +0.00000000E+000 +1.35000000E+003 !\Author: WARNING !\Ref: WARNING !\Comment: WARNING 
!___________________________________________________________________________________________________________ 
!\REACTIONCLASS: RADICAL_ADDITIONMISC
!___________________________________________________________________________________________________________ 
CH2CO+CH2(S)<=>C2H4+CO                            +1.60000000E+014 +0.00000000E+000 +0.00000000E+000 !\Author: WARNING !\Ref: WKM CALCULATION !\Comment: CHEMICALLY ACTIVATED, APPEARS PRESSURE INDEPENDANT 
CH2CO+CH3<=>C2H5+CO                               +4.76900000E+004 +2.31200000E+000 +9.46800000E+003 !\Author: WARNING !\Ref: WKM CALCULATION !\Comment: CHEMICALLY ACTIVATED, APPEARS PRESSURE INDEPENDANT 
!===========================================================================================================
!\SUBSPECIES: HCCO
!===========================================================================================================
!___________________________________________________________________________________________________________ 
!\REACTIONCLASS: RADICAL_ALPHA_SCISSION
!___________________________________________________________________________________________________________ 
CH+CO(+M)<=>HCCO(+M)                              +5.00000000E+013 +0.00000000E+000 +0.00000000E+000 !\Author: UB !\Ref: GRI3.0 !\Comment: WARNING 
LOW /                                             +2.69000000E+028 -3.74000000E+000 +1.93600000E+003 /
TROE /                           +5.75700000E-001 +2.37000000E+002 +1.65200000E+003 +5.06900000E+003 /
AR / +0.7000 / CO / +1.5000 / CH4 / +2.0000 / H2 / +2.0000 / CO2 / +2.0000 / C2H6 / +3.0000 / H2O / +6.0000 / 
!___________________________________________________________________________________________________________ 
!\REACTIONCLASS: RADICAL_ADDITIONO2
!___________________________________________________________________________________________________________ 
HCCO+O2=>OH+CO+CO                                 +1.91000000E+011 -2.00000000E-002 +1.02000000E+003 !\Author: UB !\Ref: S.J. KLIPPENSTEIN ET AL. PROC. COMBUST. INST. 29(2002) 1209-1217 !\Comment: WARNING 
HCCO+O2=>CO2+CO+H                                 +4.78000000E+012 -1.42000000E-001 +1.15000000E+003 !\Author: UB !\Ref: S.J. KLIPPENSTEIN ET AL. PROC. COMBUST. INST. 29(2002) 1209-1217 !\Comment: WARNING 
HCCO+O2=>HCO+CO+O                                 +2.18000000E+002 +2.69200000E+000 +3.54100000E+003 !\Author: UB !\Ref: S.J. KLIPPENSTEIN ET AL. PROC. COMBUST. INST. 29(2002) 1209-1217 !\Comment: WARNING 
!___________________________________________________________________________________________________________ 
!\REACTIONCLASS: RADICAL_ADDITIONOH
!___________________________________________________________________________________________________________ 
!HCCO+OH<=>CO+HCOH                                 +1.50000000E+014 -5.75000000E-002 +2.60770000E+002 !\Author: UB !\Ref: REFIT OF XIONG ET AL COMBUST. FLAME, 161(2014) 885-897 !\Comment: WARNING 


HCCO+OH=C2O+H2O	1.439E+04	2.650	1472
	! Xiong et al., Combust. Flame 161 (2014) 885-897
! ------ ------ ------ !
HCCO+OH=CH2CO+O	1.265E+06	1.990	11280
	! Xiong et al., Combust. Flame 161 (2014) 885-897
! ------ ------ ------ !
HCCO+OH=HCOH+CO     1.0                        0.0                        0.0
PLOG / 1    	3.032E+16   -0.935    659.4    /
PLOG / 10      	1.143E+18   -1.392   1395.1    /
PLOG / 100      3.224E+18   -1.523   1626.7    /
DUPLICATE
HCCO+OH=HCOH+CO     1.0                        0.0                        0.0
PLOG / 1    	8.694E+19   -1.792   5994.3    /
PLOG / 10      	3.490E+22   -2.475   9162.6    /
PLOG / 100      1.261E+24   -2.902   10522.1    /
DUPLICATE
! ------ ------ ------ !
HCCO+OH=CH2O+CO		1.0		0.0		0.0
PLOG / 1               1.187E+21   -2.459   2527.6    /
PLOG / 100          1.100E+08   0.110     52.0   /
! ------ ------ ------ !
HCCO+OH=>H+CO+CO+H		1.0		0.0		0.0
PLOG / 0.01	2.632E+08	1.410	845	  /
PLOG / 0.1	2.632E+08	1.410	845	  /
PLOG / 1	2.638E+08	1.410	849	  /
PLOG / 10	2.963E+08	1.400	917	  /
PLOG / 100	8.190E+08	1.280	1531  /
	! Xiong et al., Combust. Flame 161 (2014) 885-897
! ------ ------ ------ !
HCCO+OH=CO2+CH2		1.0		0.0		0.0
PLOG / 0.01			1.018E+19	-2.080	44	  /
PLOG / 0.1     7.912E+18   -2.018     20.4   / 
PLOG /  0.1     6.572E+14   -1.035   3238.3 / 
PLOG /  1.00     1.470E+27   -4.654   2176.2   / 
PLOG /  1.00     2.082E+20   -2.415   2101.0 / 
PLOG / 10     2.126E+24   -3.600   1997.1   / 
	! Refitting to positive rate constants from
	! Xiong et al., Combust. Flame 161 (2014) 885-897


!___________________________________________________________________________________________________________ 
!\REACTIONCLASS: RADICAL_ADDITIONMISC
!___________________________________________________________________________________________________________ 
HCCO+O=>H+CO+CO                                   +8.00000000E+013 +0.00000000E+000 +0.00000000E+000 !\Author: WARNING !\Ref: WKM CALCULATION !\Comment: CHEMICALLY ACTIVATED, APPEARS PRESSURE INDEPENDANT 
HCCO+CH<=>CO+C2H2                                 +1.00000000E+013 +0.00000000E+000 +0.00000000E+000 !\Author: WARNING !\Ref: GRI3.0 !\Comment: WARNING 
HCCO+CH2<=>C2H3+CO                                +1.00000000E+013 +0.00000000E+000 +0.00000000E+000 !\Author: UB !\Ref: GIMENEZ-LOPEZ ET AL. INT. J. CHEM. KINET. 48, 11(2016) 724-738 !\Comment: WARNING 
HCCO+H<=>CH2(S)+CO                                +1.02000000E+014 +0.00000000E+000 +0.00000000E+000 !\Author: UB !\Ref: GLASS ET AL. J.PHYS.CHEM.A, 104(2000) 8360-8367 !\Comment: WARNING 
HCCO+HCCO=>C2H2+CO+CO                             +1.00000000E+013 +0.00000000E+000 +0.00000000E+000 !\Author: UB !\Ref: GIMENEZ-LOPEZ ET AL. INT. J. CHEM. KINET. 48, 11(2016) 724-738 !\Comment: WARNING 
!===========================================================================================================
!\ENDSUBSPECIES: HCCO
!===========================================================================================================
!----------------------------------------------------------------------------------------------------------------------------------
!\ENDSUBMECH: CH2CO
!----------------------------------------------------------------------------------------------------------------------------------
!----------------------------------------------------------------------------------------------------------------------------------
!\SUBMECH: C2H5OH
!\MECHCOMMENTS: KPS, 30 / 07 / 2015,LOW TEMPERATURE PATHWAYS FOR ETHANOL RADICALS+O2 ARE FROM VARYING SOURCES. ARE THERE ANY INCONSISTENCIES IN HPL / P-DEPENDENT KINETICS
!----------------------------------------------------------------------------------------------------------------------------------
!___________________________________________________________________________________________________________ 
!\REACTIONCLASS: RH<=>PRODUCTS
!___________________________________________________________________________________________________________ 
C2H5OH<=>C2H4+H2O                                 +3.84000000E+020 -2.06000000E+000 +6.94655000E+004 !\Author: WARNING !\Ref: SIVARAMAKRISHNAN J. PHYS. CHEM. A, VOL. 114, NO. 35, 2010 !\Comment: WARNING 
PLOG /                           +1.00000000E-003 +3.41000000E+059 -1.42000000E+001 +8.36726000E+004 /
PLOG /                           +1.00000000E-002 +2.62000000E+057 -1.33000000E+001 +8.52622000E+004 /
PLOG /                           +1.00000000E-001 +1.65000000E+052 -1.15000000E+001 +8.47456000E+004 /
PLOG /                           +1.00000000E+000 +5.23000000E+043 -8.90000000E+000 +8.15067000E+004 /
PLOG /                           +1.00000000E+001 +4.59000000E+032 -5.60000000E+000 +7.60624000E+004 /
PLOG /                           +1.00000000E+002 +3.84000000E+020 -2.06000000E+000 +6.94655000E+004 /


C2H5O+H(+M)=C2H5OH(+M)            3.1E11   0.894      13 !
LOW /                                3.8E51 -15.550   11101 /
	! Xu et al., J. Phys. Chem. A 115 (2011) 3509-3522.

C2H5OH<=>CH3+CH2OH                                +1.78000000E+047 -8.96000000E+000 +1.01058800E+005 !\Author: WARNING !\Ref: SIVARAMAKRISHNAN J. PHYS. CHEM. A, VOL. 114, NO. 35, 2010 !\Comment: WARNING 
PLOG /                           +1.00000000E-003 +1.20000000E+054 -1.29000000E+001 +1.00005700E+005 /
PLOG /                           +1.00000000E-002 +5.18000000E+059 -1.40000000E+001 +9.99064000E+004 /
PLOG /                           +1.00000000E-001 +1.62000000E+066 -1.53000000E+001 +1.05390500E+005 /
PLOG /                           +1.00000000E+000 +5.55000000E+064 -1.45000000E+001 +1.06183000E+005 /
PLOG /                           +1.00000000E+001 +1.55000000E+058 -1.23000000E+001 +1.05768000E+005 /
PLOG /                           +1.00000000E+002 +1.78000000E+047 -8.96000000E+000 +1.01058800E+005 /
C2H5OH<=>C2H5+OH                                  +6.17000000E+051 -1.03000000E+001 +1.09940700E+005 !\Author: WARNING !\Ref: SIVARAMAKRISHNAN J. PHYS. CHEM. A, VOL. 114, NO. 35, 2010 !\Comment: WARNING 
PLOG /                           +1.00000000E-003 +8.10000000E+046 -1.13000000E+001 +1.11053400E+005 /
PLOG /                           +1.00000000E-002 +1.86000000E+056 -1.35000000E+001 +1.07238400E+005 /
PLOG /                           +1.00000000E-001 +4.65000000E+063 -1.50000000E+001 +1.09622800E+005 /
PLOG /                           +1.00000000E+000 +4.46000000E+065 -1.49000000E+001 +1.12345000E+005 /
PLOG /                           +1.00000000E+001 +2.79000000E+061 -1.34000000E+001 +1.13080200E+005 /
PLOG /                           +1.00000000E+002 +6.17000000E+051 -1.03000000E+001 +1.09940700E+005 /
!___________________________________________________________________________________________________________ 
!\REACTIONCLASS: RH+R_ABSTRACTION
!___________________________________________________________________________________________________________ 
C2H5OH+O<=>C2H5O+OH                               +1.46000000E-003 +4.73000000E+000 +1.72700000E+003 !\Author: WARNING !\Ref: WU ET AL., J. PHYS. CHEM. A 2007, 111, 6693-6703 !\Comment: WARNING 
C2H5OH+OH<=>C2H5O+H2O                             +5.81000000E-003 +4.28000000E+000 -3.56000000E+003 !\Author: WARNING !\Ref: SMB 04 / 09 / 2013 !\Comment: BRANCHING RATIO CHANGED FOR THE UNDERPREDICIOTN OF C2H4 IN THE JSR AND FLOW REACTOR 
C2H5OH+H<=>C2H5O+H2                               +9.45000000E+002 +3.14000000E+000 +8.70110000E+003 !\Author: WARNING !\Ref: SIVARAMAKRISHNAN J. PHYS. CHEM. A, VOL. 114, NO. 35, 2010 !\Comment: WARNING 
C2H5OH+HO2<=>C2H5O+H2O2                           +6.47000000E-007 +5.30000000E+000 +1.05331000E+004 !\Author: WARNING !\Ref: MITTAL 2013 !\Comment: INCREASED BY 1.75 ZHOU WARNING 
C2H5OH+CH3<=>C2H5O+CH4                            +2.03500000E+000 +3.57000000E+000 +7.72100000E+003 !\Author: WARNING !\Ref: XU, Z.F. ET AL., J. CHEM. PHYS. 120,6593-6599, 2004 !\Comment: WARNING 
C2H5OH+CH3O2<=>C2H5O+CH3O2H                       +3.23600000E-007 +5.30000000E+000 +1.05331000E+004 !\Author: WARNING !\Ref: ANAOLGY WITH C2H5OH+HO2 !\Comment: WARNING 
C2H5OH+O2<=>SC2H4OH+HO2                           +1.50000000E+013 +0.00000000E+000 +5.01500000E+004 !\Author: WARNING !\Ref: SIVARAMAKRISHNAN J. PHYS. CHEM. A, VOL. 114, NO. 35, 2010 !\Comment: WARNING 
C2H5OH+O<=>SC2H4OH+OH                             +1.45000000E+005 +2.47000000E+000 +8.76000000E+002 !\Author: WARNING !\Ref: WU ET AL., J. PHYS. CHEM. A 2007, 111, 6693-6703 !\Comment: WARNING 
C2H5OH+H<=>SC2H4OH+H2                             +8.79000000E+004 +2.68000000E+000 +2.91000000E+003 !\Author: WARNING !\Ref: SIVARAMAKRISHNAN J. PHYS. CHEM. A, VOL. 114, NO. 35, 2010 !\Comment: WARNING 
C2H5OH+OH<=>SC2H4OH+H2O                           +7.52000000E+004 +2.49000000E+000 -1.47410000E+003 !\Author: WARNING !\Ref: SMB 04 / 09 / 2013 !\Comment: BRANCHING RATIO CHANGED FOR THE UNDERPREDICIOTN OF C2H4 IN THE JSR AND FLOW REACTOR 
!C2H5OH+HO2<=>SC2H4OH+H2O2                         +2.99510000E-007 +6.00000000E+000 +9.00000000E+003 !\Author: WARNING !\Ref: ACCHEN RATE !\Comment: 
C2H5OH+HO2<=>SC2H4OH+H2O2                         +2.45000000E-005 +5.26000000E+000 +7.47510000E+003 !\Author: WARNING !\Ref: MITTAL 2013 !\Comment: INCREASED BY 1.75 ZHOU WARNING 
!C2H5OH+HO2=SC2H4OH+H2O2        2.80E-05   5.26    7967.907   !\ Ref: Zhou et al.Int J Chem Kinet 44: 155-164, 2012!\Comment: Ea-300 cal/mol
C2H5OH+CH3<=>SC2H4OH+CH4                          +1.99300000E+001 +3.37000000E+000 +7.63400000E+003 !\Author: WARNING !\Ref: XU, Z.F. ET AL., J. CHEM. PHYS. 120,6593-6599, 2004 !\Comment: WARNING 
C2H5OH+CH3O2<=>SC2H4OH+CH3O2H                     +1.22500000E-005 +5.26000000E+000 +7.47510000E+003 !\Author: WARNING !\Ref: ANAOLGY WITH C2H5OH+HO2 !\Comment: WARNING 
C2H5OH+C2H5<=>SC2H4OH+C2H6                        +5.00000000E+010 +0.00000000E+000 +1.04000000E+004 !\Author: WARNING !\Ref: ESTIMATE !\Comment: WARNING 
C2H5OH+O2<=>PC2H4OH+HO2                           +2.00000000E+013 +0.00000000E+000 +5.28000000E+004 !\Author: WARNING !\Ref: SIVARAMAKRISHNAN J. PHYS. CHEM. A, VOL. 114, NO. 35, 2010 !\Comment: WARNING 
C2H5OH+O<=>PC2H4OH+OH                             +9.69000000E+002 +3.23000000E+000 +4.65800000E+003 !\Author: WARNING !\Ref: WU ET AL., J. PHYS. CHEM. A 2007, 111, 6693-6703 !\Comment: WARNING 
C2H5OH+H<=>PC2H4OH+H2                             +5.31000000E+004 +2.81000000E+000 +7.49000000E+003 !\Author: WARNING !\Ref: SIVARAMAKRISHNAN J. PHYS. CHEM. A, VOL. 114, NO. 35, 2010 !\Comment: WARNING 
C2H5OH+OH<=>PC2H4OH+H2O                           +3.76000000E+003 +2.78000000E+000 -1.81020000E+003 !\Author: WARNING !\Ref: SMB 04 / 09 / 2013 !\Comment: BRANCHING RATIO CHANGED FOR THE UNDERPREDICIOTN OF C2H4 IN THE JSR AND FLOW RE 
C2H5OH+HO2<=>PC2H4OH+H2O2                         +3.98600000E-002 +4.30000000E+000 +1.53330000E+004 !\Author: WARNING !\Ref: MITTAL 2013 !\Comment: INCREASED BY 1.75 ZHOU WARNING 
C2H5OH+CH3<=>PC2H4OH+CH4                          +3.30000000E+002 +3.30000000E+000 +1.22900000E+004 !\Author: WARNING !\Ref: XU, Z.F. ET AL., J. CHEM. PHYS. 120,6593-6599, 2004 !\Comment: WARNING 
C2H5OH+CH3O2<=>PC2H4OH+CH3O2H                     +1.99500000E-002 +4.30000000E+000 +1.53330000E+004 !\Author: WARNING !\Ref: ANAOLGY WITH C2H5OH+HO2 !\Comment: WARNING 
C2H5OH+C2H5<=>PC2H4OH+C2H6                        +5.00000000E+010 +0.00000000E+000 +1.34000000E+004 !\Author: WARNING !\Ref: 1 / 2 OF C4H10+C2H5 !\Comment: WARNING 
!___________________________________________________________________________________________________________ 
!\REACTIONCLASS: RADICAL_BETA_SCISSION
!___________________________________________________________________________________________________________ 
SC2H4OH(+M)=CH3CHO+H(+M)                          +6.20000000E+009 +1.31000000E+000 +3.37780000E+004 !\Author: SP !\Ref: E.E. DAMES, INT. J. CHEM. KINET. 46(2014) 176-188 !\Comment: WARNING 
LOW /                                             +1.80000000E+016 +0.00000000E+000 +2.07820000E+004 /
TROE /                           +1.87000000E-001 +6.52000000E+001 +2.56800000E+003 +4.12260000E+004 /
SC2H4OH(+M)=C2H3OH+H(+M)                          +6.40000000E+009 +1.33000000E+000 +3.59740000E+004 !\Author: SP !\Ref: E.E. DAMES, INT. J. CHEM. KINET. 46(2014) 176-188 !\Comment: WARNING 
LOW /                                             +8.20000000E+014 +0.00000000E+000 +2.15170000E+004 /
TROE /                           +4.73000000E-001 +1.00000000E+001 +2.21800000E+003 +2.61500000E+003 /
SC2H4OH(+M)=CH3+CH2O(+M)                          +2.20000000E+009 +1.18000000E+000 +3.39870000E+004 !\Author: SP !\Ref: E.E. DAMES, INT. J. CHEM. KINET. 46(2014) 176-188 !\Comment: WARNING 
LOW /                                             +5.90000000E+015 +0.00000000E+000 +2.13330000E+004 /
TROE /                           +1.24000000E-001 +1.00000000E+000 +1.72900000E+003 +5.00000000E+004 /
CH3CHO+H<=>C2H5O                                  +4.61000000E+007 +1.71000000E+000 +7.09000000E+003 !\Author: WARNING !\Ref: HARDING J. PHYS. CHEM., VOL. 114, NO. 2, 2010 !\Comment: WARNING 
C2H5O(+M)<=>CH3+CH2O(+M)                          +6.30000000E+010 +9.30000000E-001 +1.70980000E+004 !\Author: SP !\Ref: E.E. DAMES, INT. J. CHEM. KINET. 46(2014) 176-188 !\Comment: WARNING 
LOW /                                             +4.70000000E+025 -3.00000000E+000 +1.65320000E+004 /
TROE /                           +4.26000000E-001 +3.00000000E-001 +2.27800000E+003 +1.00000000E+005 /
!___________________________________________________________________________________________________________ 
!\REACTIONCLASS: R+O2<=>PRODUCTS
!___________________________________________________________________________________________________________ 
C2H5O+O2<=>CH3CHO+HO2                             +4.28000000E+010 +0.00000000E+000 +1.09700000E+003 !\Author: WARNING !\Ref: HARTMANN ET AL. 1990 !\Comment: WARNING 
!O2C2H4OH<=>PC2H4OH+O2                             +3.90000000E+016 -1.00000000E+000 +3.00000000E+004 !\Author: WARNING !\Ref: BASED ON C3H6OH+O2 REACTION !\Comment: WARNING 

! ------ ------ ------ !
PC2H4OH+HO2=>CH2OH+CH2O+OH          3.0E13   0.000       0 !
	! est C2H5+HO2
! ------ ------ ------ !
PC2H4OH+O2=C2H3OH+HO2                             6.02E+03   -10.000    199  !A*0.7
  PLOG/  1.30E-02      9.10E+52     -11.880       35927/        
  PLOG/  1.30E-02      1.58E+10      -0.150        -791/            
  PLOG/  1.00E-01      3.47E+12      -0.790         877/            
  PLOG/  1.00E-01      1.96E+61     -14.170       43492/        
  PLOG/  1.00E+00      2.51E+13      -0.880        3074/          
  PLOG/  1.00E+00      4.21E+03     -10.000         199/          
  PLOG/  1.00E+01      3.07E+20      -2.850        8516/          
  PLOG/  1.00E+01      4.21E+03     -10.000         199/          
  PLOG/  1.00E+02      1.33E+30      -5.510       16616/         
  PLOG/  1.00E+02      4.21E+03     -10.000         199/       
	! Zador J Fernandes RX Georgievskii Y Meloni G Taatjes CA Miller JA Proc Combust Inst 2009 32 271-277
PC2H4OH+O2=O2C2H4OH    6.4E38 -8.77 5.859E3
  PLOG/  1.30E-02      1.50E+44     -11.150        5523/          
  PLOG/  1.00E-01      4.87E+42     -10.340        5913/          
  PLOG/  1.00E+00      6.42E+38      -8.770        5859/          
  PLOG/  1.00E+01      5.57E+32      -6.580        5046/          
  PLOG/  1.00E+02      4.22E+26      -4.460        3940/          
! Zador J Fernandes RX Georgievskii Y Meloni G Taatjes CA Miller JA Proc Combust Inst 2009 32 271-277
! ------ ------ ------ !
! 1 atm
PC2H4OH+O2=>2CH2O+OH                           4.35E+24   -4.360    4396  !A*1.3
  PLOG/  1.30E-02      7.24E+22      -3.950        1210/           
  PLOG/  1.00E-01      1.85E+24      -4.310        2664/           
  PLOG/  1.00E+00      5.66E+24      -4.360        4396/          
  PLOG/  1.00E+01      3.86E+25      -4.500        6763/          
  PLOG/  1.00E+02      1.55E+29      -5.440       11323/    
! Zador J Fernandes RX Georgievskii Y Meloni G Taatjes CA Miller JA Proc Combust Inst 2009 32 271-277
!\Author: WARNING !\Ref: DA SILVA J. PHYS. CHEM. A 2009, 113, 8923-8933 !\Comment: WARNING
SC2H4OH+O2=CH3CHO+HO2    5.26E17 -1.638 8.69E2
!\Author: WARNING !\Ref: DA SILVA J. PHYS. CHEM. A 2009, 113, 8923-8933 !\Comment: WARNING
SC2H4OH+O2=C2H3OH+HO2    4.38E5 1.699 2.33E3
    PLOG/1.0E-2 5.12E2 2.496E0 -4.14E2/
    PLOG/1.0E-1 5.33E2 2.49E0 -4.02E2/
    PLOG/1.0E0 7.62E2 2.446E0 -2.96E2/
    PLOG/1.0E1 8.92E3 2.146E0 4.7E2/
    PLOG/1.0E2 4.38E5 1.699E0 2.33E3/

!___________________________________________________________________________________________________________ 
!\REACTIONCLASS: RO2<=>PRODUCTS
!___________________________________________________________________________________________________________ 
O2C2H4OH=>OH+CH2O+CH2O                            +3.80000000E+018 -2.60000000E+000 +1.99720000E+004 !\Author: SP !\Ref: ZADOR J FERNANDES RX GEORGIEVSKII Y MELONI G TAATJES CA MILLER JA PROC COMBUST INST 2009 32 271-277 !\Comment: WARNING 
PLOG /                           +1.30000000E-002 +5.60000000E+013 -1.90000000E+000 +1.43380000E+004 /
PLOG /                           +1.00000000E-001 +2.20000000E+014 -1.92000000E+000 +1.48700000E+004 /
PLOG /                           +1.00000000E+000 +2.00000000E+015 -2.03000000E+000 +1.59130000E+004 /
PLOG /                           +1.00000000E+001 +5.00000000E+016 -2.26000000E+000 +1.75520000E+004 /
PLOG /                           +1.00000000E+002 +3.80000000E+018 -2.60000000E+000 +1.99720000E+004 /
O2C2H4OH<=>C2H3OH+HO2                             +5.80000000E+014 -1.51000000E+000 +2.05610000E+004 !\Author: SP !\Ref: ZADOR J FERNANDES RX GEORGIEVSKII Y MELONI G TAATJES CA MILLER JA PROC COMBUST INST 2009 32 271-277 !\Comment: WARNING 
PLOG /                           +1.30000000E-002 +2.00000000E+009 -1.01000000E+000 +1.31600000E+004 /
PLOG /                           +1.00000000E-001 +2.10000000E+009 -8.10000000E-001 +1.35980000E+004 /
PLOG /                           +1.00000000E+000 +1.40000000E+010 -7.80000000E-001 +1.48360000E+004 /
PLOG /                           +1.00000000E+001 +8.50000000E+011 -1.01000000E+000 +1.70450000E+004 /
PLOG /                           +1.00000000E+002 +5.80000000E+014 -1.51000000E+000 +2.05610000E+004 /
!----------------------------------------------------------------------------------------------------------------------------------
!\ENDSUBMECH: C2H5OH
!----------------------------------------------------------------------------------------------------------------------------------
!----------------------------------------------------------------------------------------------------------------------------------
!\SUBMECH: CH3OCH3
!----------------------------------------------------------------------------------------------------------------------------------
!___________________________________________________________________________________________________________ 
!\REACTIONCLASS: RH<=>PRODUCTS
!___________________________________________________________________________________________________________ 
CH3OCH3(+M)<=>CH3+CH3O(+M)                        +2.33000000E+019 -6.61000000E-001 +8.41390000E+004 !\Author: WARNING !\Ref: R. SIVARAMAKRISHNAN, J.V. MICHAEL, A.F. WAGNER, R. DAWES, A.W. JASPER, L.B. HARDING, Y. GEORGIEVSKII, S.J. KLIPPENSTEIN, COMBUSTION AND FLAME, 158(2011) 61 !\Comment: WARNING 
LOW /                                             +1.72000000E+059 -1.14000000E+001 +9.32956000E+004 /
TROE /                                            +1.00000000E+000 +1.00000000E-030 +8.80000000E+002 /
N2 / +1.5000 / CO / +2.2500 / H2 / +3.0000 / CH4 / +3.0000 / CO2 / +3.0000 / C2H6 / +4.5000 / CH3OCH3 / +5.0000 / H2O / +9.0000 / 
!___________________________________________________________________________________________________________ 
!\REACTIONCLASS: RH+R_ABSTRACTION
!___________________________________________________________________________________________________________ 
CH3OCH3+OH<=>CH3OCH2+H2O                          +9.35000000E+005 +2.29000000E+000 -7.80700000E+002 !\Author: WARNING !\Ref: S.L. FISCHER, F.L. DRYER, H.J. CURRAN, INTERNATIONAL JOURNAL OF CHEMICAL KINETICS, 32(2000) 713-740. !\Comment: WARNING 
CH3OCH3+H<=>CH3OCH2+H2                            +7.72100000E+006 +2.09000000E+000 +3.38400000E+003 !\Author: WARNING !\Ref: CURRAN, FIT TO NIST DATABASE !\Comment: WARNING 
CH3OCH3+O<=>CH3OCH2+OH                            +7.75000000E+008 +1.36000000E+000 +2.25000000E+003 !\Author: WARNING !\Ref: CURRAN 08 NIST FIT !\Comment: WARNING 
CH3OCH3+HO2<=>CH3OCH2+H2O2                        +3.17000000E-003 +4.64000000E+000 +1.05560000E+004 !\Author: WARNING !\Ref: J. MENDES, C.-W. ZHOU, H.J. CURRAN, THE JOURNAL OF PHYSICAL CHEMISTRY A, 118(2014) 1300-1308. !\Comment: WARNING 
CH3OCH3+CH3O2<=>CH3OCH2+CH3O2H                    +1.26800000E-003 +4.64000000E+000 +1.05560000E+004 !\Author: WARNING !\Ref: J. MENDES, C.-W. ZHOU, H.J. CURRAN, THE JOURNAL OF PHYSICAL CHEMISTRY A, 118(2014) 1300-1308. !\Comment: WARNING 
CH3OCH3+CH3<=>CH3OCH2+CH4                         +4.59000000E+000 +3.78000000E+000 +9.69400000E+003 !\Author: KPS, RESTORED TO ORIGINAL TRANTER RATE CONSTANT, 30 / 05 / 2016 !\Ref: R.S. TRANTER, P.T. LYNCH, C.J. ANNESLEY, THE JOURNAL OF PHYSICAL CHEMISTRY A, 116(2012) 7287-7292. !\Comment: (A-FACTOR - 3.0) 
CH3OCH3+O2<=>CH3OCH2+HO2                          +4.10000000E+013 +0.00000000E+000 +4.49100000E+004 !\Author: WARNING !\Ref: S.L. FISCHER, F.L. DRYER, H.J. CURRAN, INTERNATIONAL JOURNAL OF CHEMICAL KINETICS, 32(2000) 713-740. !\Comment: WARNING 
CH3OCH3+CH3O<=>CH3OCH2+CH3OH                      +6.02000000E+011 +0.00000000E+000 +4.07400000E+003 !\Author: WARNING !\Ref: ESTIMATE, S.L. FISCHER, F.L. DRYER, H.J. CURRAN, INTERNATIONAL JOURNAL OF CHEMICAL KINETICS, 32(2000) 713-740. !\Comment: WARNING 
CH3OCH3+CH3OCH2O2<=>CH3OCH2+CH3OCH2O2H            +5.00000000E+012 +0.00000000E+000 +1.76900000E+004 !\Author: WARNING !\Ref: S.L. FISCHER, F.L. DRYER, H.J. CURRAN, INTERNATIONAL JOURNAL OF CHEMICAL KINETICS, 32(2000) 713-740. !\Comment: WARNING 
CH3OCH3+O2CHO<=>CH3OCH2+HO2CHO                    +4.42500000E+004 +2.60000000E+000 +1.39100000E+004 !\Author: WARNING !\Ref: S.L. FISCHER, F.L. DRYER, H.J. CURRAN, INTERNATIONAL JOURNAL OF CHEMICAL KINETICS, 32(2000) 713-740. !\Comment: WARNING 
CH3OCH3+OCHO<=>CH3OCH2+HOCHO                      +1.00000000E+013 +0.00000000E+000 +1.76900000E+004 !\Author: WARNING !\Ref: S.L. FISCHER, F.L. DRYER, H.J. CURRAN, INTERNATIONAL JOURNAL OF CHEMICAL KINETICS, 32(2000) 713-740. !\Comment: WARNING 
CH3OCH2+CH2O<=>CH3OCH3+HCO                        +5.49000000E+003 +2.80000000E+000 +5.86200000E+003 !\Author: WARNING !\Ref: S.L. FISCHER, F.L. DRYER, H.J. CURRAN, INTERNATIONAL JOURNAL OF CHEMICAL KINETICS, 32(2000) 713-740. !\Comment: WARNING 
CH3OCH2+CH3CHO<=>CH3OCH3+CH3CO                    +1.26000000E+012 +0.00000000E+000 +8.49900000E+003 !\Author: WARNING !\Ref: S.L. FISCHER, F.L. DRYER, H.J. CURRAN, INTERNATIONAL JOURNAL OF CHEMICAL KINETICS, 32(2000) 713-740. !\Comment: WARNING 
CH3OCH3+CH2OCHO<=>CH3OCH2+CH3OCHO                 +8.86600000E-003 +4.36800000E+000 +1.32350000E+001 !\Author: KPS !\Ref: DAMES, CNF, 2016 !\Comment: WARNING 
CH3OCH3+CH3OCO<=>CH3OCH2+CH3OCHO                  +1.81200000E+004 +2.75000000E+000 +1.75300000E+001 !\Author: KPS !\Ref: DAMES, CNF, 2016 !\Comment: WARNING 
!___________________________________________________________________________________________________________ 
!\REACTIONCLASS: R+R<=>RH_RH
!___________________________________________________________________________________________________________ 
CH3OCH2+CH3O<=>CH3OCH3+CH2O                       +2.41000000E+013 +0.00000000E+000 +0.00000000E+000 !\Author: WARNING !\Ref: S.L. FISCHER, F.L. DRYER, H.J. CURRAN, INTERNATIONAL JOURNAL OF CHEMICAL KINETICS, 32(2000) 713-740. !\Comment: WARNING 
!___________________________________________________________________________________________________________ 
!\REACTIONCLASS: RADICAL_BETA_SCISSION
!___________________________________________________________________________________________________________ 
CH3OCH2<=>CH3+CH2O                                +2.65900000E+029 -4.93580000E+000 +3.17855000E+004 !\Author: WARNING !\Ref: BURKE, CNF 2014 !\Comment: KPS 
PLOG /                           +1.00000000E-002 +7.49400000E+023 -4.51520000E+000 +2.52361000E+004 /
PLOG /                           +1.00000000E-001 +6.92100000E+028 -5.72710000E+000 +2.74949000E+004 /
PLOG /                           +1.00000000E+000 +4.22900000E+029 -5.61030000E+000 +2.88983000E+004 /
PLOG /                           +1.00000000E+001 +6.60800000E+027 -4.70730000E+000 +2.97352000E+004 /
PLOG /                           +1.00000000E+002 +2.65900000E+029 -4.93580000E+000 +3.17855000E+004 /
!___________________________________________________________________________________________________________ 
!\REACTIONCLASS: R+O2<=>PRODUCTS
!___________________________________________________________________________________________________________ 
CH3OCH2+O2<=>CH3OCH2O2                            +5.43000000E+017 -1.73000000E+000 +2.21000000E+003 !\Author: WARNING !\Ref: BURKE, CNF 2014 !\Comment: BASED ON T. YAMADA, J.W. BOZZELLI, T.H. LAY, INTERNATIONAL JOURNAL OF CHEMICAL KINETICS, 32(2000) 435-452 AND S.L. FISCHER, F.L. 
PLOG /                           +1.00000000E-003 +1.12000000E+018 -3.37000000E+000 -4.29400000E+003 /
PLOG /                           +1.00000000E-002 +1.33000000E+021 -3.95000000E+000 -2.61500000E+003 /
PLOG /                           +1.00000000E+000 +1.13000000E+028 -5.24000000E+000 +4.08800000E+003 /
PLOG /                           +2.00000000E+000 +3.91000000E+027 -5.00000000E+000 +4.51200000E+003 /
PLOG /                           +1.00000000E+001 +2.75000000E+024 -3.87000000E+000 +4.29000000E+003 /
PLOG /                           +2.00000000E+001 +2.97000000E+022 -3.23000000E+000 +3.78100000E+003 /
PLOG /                           +5.00000000E+001 +5.19000000E+019 -2.35000000E+000 +2.90800000E+003 /
PLOG /                           +1.00000000E+002 +5.43000000E+017 -1.73000000E+000 +2.21000000E+003 /
CH3OCH2+O2<=>CH2OCH2O2H                           +1.62000000E+020 -2.81000000E+000 +8.61900000E+003 !\Author: WARNING !\Ref: BURKE, CNF 2014 !\Comment: BASED ON T. YAMADA, J.W. BOZZELLI, T.H. LAY, INTERNATIONAL JOURNAL OF CHEMICAL KINETICS, 32(2000) 435-452 AND S.L. FISCHER, F.L. 
PLOG /                           +1.00000000E-003 +5.08000000E+020 -4.39000000E+000 +4.69000000E+002 /
PLOG /                           +1.00000000E-002 +5.47000000E+023 -4.96000000E+000 +2.18300000E+003 /
PLOG /                           +1.00000000E+000 +2.81000000E+028 -5.63000000E+000 +7.84800000E+003 /
PLOG /                           +2.00000000E+000 +5.19000000E+027 -5.33000000E+000 +8.14400000E+003 /
PLOG /                           +1.00000000E+001 +9.67000000E+024 -4.36000000E+000 +8.41700000E+003 /
PLOG /                           +2.00000000E+001 +4.08000000E+023 -3.90000000E+000 +8.49400000E+003 /
PLOG /                           +5.00000000E+001 +5.08000000E+021 -3.28000000E+000 +8.58500000E+003 /
PLOG /                           +1.00000000E+002 +1.62000000E+020 -2.81000000E+000 +8.61900000E+003 /
CH3OCH2+O2=>CH2O+CH2O+OH                          +2.41000000E+027 -4.55000000E+000 +1.61070000E+004 !\Author: WARNING !\Ref: BURKE, CNF 2014 !\Comment: BASED ON T. YAMADA, J.W. BOZZELLI, T.H. LAY, INTERNATIONAL JOURNAL OF CHEMICAL KINETICS, 32(2000) 435-452 AND S.L. FISCHER, F.L. 
PLOG /                           +1.00000000E-003 +8.01000000E+021 -3.18000000E+000 +3.06700000E+003 /
PLOG /                           +1.00000000E-002 +1.73000000E+023 -3.55000000E+000 +4.05000000E+003 /
PLOG /                           +1.00000000E+000 +2.04000000E+031 -5.76000000E+000 +1.15940000E+004 /
PLOG /                           +2.00000000E+000 +5.99000000E+031 -5.87000000E+000 +1.27100000E+004 /
PLOG /                           +1.00000000E+001 +9.39000000E+030 -5.59000000E+000 +1.45170000E+004 /
PLOG /                           +2.00000000E+001 +1.09000000E+030 -5.30000000E+000 +1.50510000E+004 /
PLOG /                           +5.00000000E+001 +3.58000000E+028 -4.88000000E+000 +1.56640000E+004 /
PLOG /                           +1.00000000E+002 +2.41000000E+027 -4.55000000E+000 +1.61070000E+004 /
!___________________________________________________________________________________________________________ 
!\REACTIONCLASS: RO2<=>PRODUCTS
!___________________________________________________________________________________________________________ 
CH3OCH2O2=>CH2O+CH2O+OH                           +1.22000000E+030 -5.20000000E+000 +3.95490000E+004 !\Author: WARNING !\Ref: BURKE, CNF 2014 !\Comment: BASED ON T. YAMADA, J.W. BOZZELLI, T.H. LAY, INTERNATIONAL JOURNAL OF CHEMICAL KINETICS, 32(2000) 435-452 AND S.L. FISCHER, F.L. 
PLOG /                           +1.00000000E-003 +2.06000000E+036 -8.32000000E+000 +3.34150000E+004 /
PLOG /                           +1.00000000E-002 +2.07000000E+039 -8.86000000E+000 +3.58420000E+004 /
PLOG /                           +1.00000000E+000 +1.12000000E+040 -8.42000000E+000 +3.98350000E+004 /
PLOG /                           +2.00000000E+000 +9.72000000E+038 -8.04000000E+000 +3.99230000E+004 /
PLOG /                           +1.00000000E+001 +6.28000000E+035 -6.97000000E+000 +3.99000000E+004 /
PLOG /                           +2.00000000E+001 +1.60000000E+034 -6.46000000E+000 +3.98500000E+004 /
PLOG /                           +5.00000000E+001 +8.32000000E+031 -5.75000000E+000 +3.97190000E+004 /
PLOG /                           +1.00000000E+002 +1.22000000E+030 -5.20000000E+000 +3.95490000E+004 /
!___________________________________________________________________________________________________________ 
!\REACTIONCLASS: RO2<=>QOOH
!___________________________________________________________________________________________________________ 
CH3OCH2O2<=>CH2OCH2O2H                            +3.70000000E+014 -1.13000000E+000 +2.00340000E+004 !\Author: WARNING !\Ref: BURKE, CNF 2014 !\Comment: BASED ON T. YAMADA, J.W. BOZZELLI, T.H. LAY, INTERNATIONAL JOURNAL OF CHEMICAL KINETICS, 32(2000) 435-452 AND S.L. FISCHER, F.L. 
PLOG /                           +1.00000000E-003 +1.94000000E+029 -6.99000000E+000 +2.24460000E+004 /
PLOG /                           +1.00000000E-002 +4.07000000E+027 -6.16000000E+000 +2.16190000E+004 /
PLOG /                           +1.00000000E+000 +2.52000000E+025 -4.76000000E+000 +2.26910000E+004 /
PLOG /                           +2.00000000E+000 +5.97000000E+024 -4.48000000E+000 +2.28680000E+004 /
PLOG /                           +1.00000000E+001 +4.44000000E+021 -3.38000000E+000 +2.23860000E+004 /
PLOG /                           +2.00000000E+001 +4.52000000E+019 -2.74000000E+000 +2.18030000E+004 /
PLOG /                           +5.00000000E+001 +5.72000000E+016 -1.82000000E+000 +2.08290000E+004 /
PLOG /                           +1.00000000E+002 +3.70000000E+014 -1.13000000E+000 +2.00340000E+004 /
!___________________________________________________________________________________________________________ 
!\REACTIONCLASS: QOOH<=>PRODUCTS
!___________________________________________________________________________________________________________ 
CH2OCH2O2H=>CH2O+CH2O+OH                          +1.40000000E+022 -2.72000000E+000 +2.44070000E+004 !\Author: WARNING !\Ref: BURKE, CNF 2014 !\Comment: BASED ON T. YAMADA, J.W. BOZZELLI, T.H. LAY, INTERNATIONAL JOURNAL OF CHEMICAL KINETICS, 32(2000) 435-452 AND S.L. FISCHER, F.L. 
PLOG /                           +1.00000000E-003 +1.66000000E+023 -4.53000000E+000 +2.22430000E+004 /
PLOG /                           +1.00000000E-002 +5.30000000E+025 -4.93000000E+000 +2.41580000E+004 /
PLOG /                           +1.00000000E+000 +7.81000000E+022 -3.50000000E+000 +2.31560000E+004 /
PLOG /                           +2.00000000E+000 +4.98000000E+022 -3.35000000E+000 +2.30620000E+004 /
PLOG /                           +1.00000000E+001 +8.46000000E+022 -3.22000000E+000 +2.35590000E+004 /
PLOG /                           +2.00000000E+001 +9.09000000E+022 -3.14000000E+000 +2.38990000E+004 /
PLOG /                           +5.00000000E+001 +4.59000000E+022 -2.94000000E+000 +2.42620000E+004 /
PLOG /                           +1.00000000E+002 +1.40000000E+022 -2.72000000E+000 +2.44070000E+004 /
!___________________________________________________________________________________________________________ 
!\REACTIONCLASS: QOOH+O2<=>PRODUCTS
!___________________________________________________________________________________________________________ 
!!Removed_by_PW!!CH2OCH2O2H+O2<=>O2CH2OCH2O2H                      +4.87000000E+012 -3.20000000E-001 +4.28000000E+002 !\Author: WARNING !\Ref: BURKE, CNF 2014 !\Comment: BASED ON T. YAMADA, J.W. BOZZELLI, T.H. LAY, INTERNATIONAL JOURNAL OF CHEMICAL KINETICS, 32(2000) 435-452 AND S.L. FISCHER, F.L. 
!!Removed_by_PW!!PLOG /                           +1.00000000E-003 +9.42000000E+012 -1.68000000E+000 -4.99800000E+003 /
!!Removed_by_PW!!PLOG /                           +1.00000000E-002 +8.16000000E+016 -2.50000000E+000 -2.75300000E+003 /
!!Removed_by_PW!!PLOG /                           +1.00000000E+000 +1.06000000E+022 -3.30000000E+000 +3.38900000E+003 /
!!Removed_by_PW!!PLOG /                           +2.00000000E+000 +3.48000000E+020 -2.79000000E+000 +3.13100000E+003 /
!!Removed_by_PW!!PLOG /                           +1.00000000E+001 +2.86000000E+016 -1.48000000E+000 +1.87300000E+003 /
!!Removed_by_PW!!PLOG /                           +2.00000000E+001 +8.55000000E+014 -1.01000000E+000 +1.31200000E+003 /
!!Removed_by_PW!!PLOG /                           +5.00000000E+001 +2.68000000E+013 -5.40000000E-001 +7.27000000E+002 /
!!Removed_by_PW!!PLOG /                           +1.00000000E+002 +4.87000000E+012 -3.20000000E-001 +4.28000000E+002 /!___________________________________________________________________________________________________________ 
CH2OCH2O2H+O2<=>O2CH2OCH2O2H                      +4.87000000E+012 -3.20000000E-001 +4.28000000E+002 !PW_A*0.8!\Author: WARNING !\Ref: BURKE, CNF 2014 !\Comment: BASED ON T. YAMADA, J.W. BOZZELLI, T.H. LAY, INTERNATIONAL JOURNAL OF CHEMICAL KINETICS, 32(2000) 435-452 AND S.L. FISCHER, F.L. 
PLOG /                           +1.00000000E-003 +7.54000000E+012 -1.68000000E+000 -4.99800000E+003 /
PLOG /                           +1.00000000E-002 +6.53000000E+016 -2.50000000E+000 -2.75300000E+003 /
PLOG /                           +1.00000000E+000 +8.48000000E+021 -3.30000000E+000 +3.38900000E+003 /
PLOG /                           +2.00000000E+000 +2.78000000E+020 -2.79000000E+000 +3.13100000E+003 /
PLOG /                           +1.00000000E+001 +2.29000000E+016 -1.48000000E+000 +1.87300000E+003 /
PLOG /                           +2.00000000E+001 +6.84000000E+014 -1.01000000E+000 +1.31200000E+003 /
PLOG /                           +5.00000000E+001 +2.14000000E+013 -5.40000000E-001 +7.27000000E+002 /
PLOG /                           +1.00000000E+002 +3.90000000E+012 -3.20000000E-001 +4.28000000E+002 /

CH2OCH2O2H+O2<=>HO2CH2OCHO+OH                     +3.96000000E+018 -2.31000000E+000 +1.05000000E+004 !\Author: WARNING !\Ref: BURKE, CNF 2014 !\Comment: BASED ON T. YAMADA, J.W. BOZZELLI, T.H. LAY, INTERNATIONAL JOURNAL OF CHEMICAL KINETICS, 32(2000) 435-452 AND S.L. FISCHER, F.L 
PLOG /                           +1.00000000E-003 +5.90000000E+020 -2.88000000E+000 +3.23400000E+003 /
PLOG /                           +1.00000000E-002 +2.06000000E+023 -3.59000000E+000 +5.11600000E+003 /
PLOG /                           +1.00000000E+000 +4.45000000E+029 -5.29000000E+000 +1.27910000E+004 /
PLOG /                           +2.00000000E+000 +2.44000000E+028 -4.92000000E+000 +1.28910000E+004 /
PLOG /                           +1.00000000E+001 +9.42000000E+023 -3.68000000E+000 +1.20490000E+004 /
PLOG /                           +2.00000000E+001 +1.04000000E+022 -3.16000000E+000 +1.15050000E+004 /
PLOG /                           +5.00000000E+001 +6.95000000E+019 -2.60000000E+000 +1.08610000E+004 /
PLOG /                           +1.00000000E+002 +3.96000000E+018 -2.31000000E+000 +1.05000000E+004 /
!___________________________________________________________________________________________________________ 
!\REACTIONCLASS: O2QOOH<=>PRODUCTS
!___________________________________________________________________________________________________________ 
O2CH2OCH2O2H<=>HO2CH2OCHO+OH                      +3.86000000E+007 +9.80000000E-001 +1.74670000E+004 !\Author: WARNING !\Ref: BURKE, CNF 2014 !\Comment: BASED ON T. YAMADA, J.W. BOZZELLI, T.H. LAY, INTERNATIONAL JOURNAL OF CHEMICAL KINETICS, 32(2000) 435-452 AND S.L. FISCHER, F.L 
PLOG /                           +1.00000000E-003 +9.05000000E+023 -4.88000000E+000 +1.88050000E+004 /
PLOG /                           +1.00000000E-002 +6.84000000E+026 -5.32000000E+000 +2.25330000E+004 /
PLOG /                           +1.00000000E+000 +5.07000000E+016 -1.81000000E+000 +2.11750000E+004 /
PLOG /                           +2.00000000E+000 +2.66000000E+014 -1.11000000E+000 +2.03100000E+004 /
PLOG /                           +1.00000000E+001 +1.69000000E+010 +1.80000000E-001 +1.86040000E+004 /
PLOG /                           +2.00000000E+001 +1.11000000E+009 +5.40000000E-001 +1.81000000E+004 /
PLOG /                           +5.00000000E+001 +1.07000000E+008 +8.40000000E-001 +1.76610000E+004 /
PLOG /                           +1.00000000E+002 +3.86000000E+007 +9.80000000E-001 +1.74670000E+004 /
!___________________________________________________________________________________________________________ 
!\REACTIONCLASS: RO2_RO2<=>PRODUCTS
!___________________________________________________________________________________________________________ 
CH3OCH2O2+CH3OCH2O2=>O2+CH3OCH2O+CH3OCH2O         +1.59600000E+023 -4.50000000E+000 +0.00000000E+000 !\Author: KPS !\Ref: DAMES, CNF, 2016 !\Comment: WARNING 
PLOG /                           +3.28900000E-002 +8.76820000E+020 -4.02060000E+000 -7.00070000E+002 /
PLOG /                           +6.57900000E-002 +9.10630000E+020 -3.98130000E+000 -7.00067000E+002 /
PLOG /                           +1.31580000E-001 +5.67034000E+023 -5.07465000E+000 -7.00067000E+002 /
PLOG /                           +2.63160000E-001 +5.36207000E+022 -4.64244000E+000 -7.00067000E+002 /
PLOG /                           +5.26316000E-001 +1.25374000E+021 -3.93198000E+000 -7.00067000E+002 /
PLOG /                           +7.89470000E-001 +4.37972000E+019 -3.33450000E+000 -7.00067000E+002 /
PLOG /                           +1.05263000E+000 +1.48289000E+020 -3.51727000E+000 -6.98022000E+002 /
PLOG /                           +1.00000000E+002 +1.59600000E+023 -4.50000000E+000 +0.00000000E+000 /
!DONG 0406!CH3OCH2O2+CH3OCH2O2=>O2+CH3OCHO+CH3OCH2OH         +6.84000000E+022 -4.50000000E+000 +0.00000000E+000 !\Author: KPS !\Ref: DAMES, CNF, 2016 !\Comment: WARNING 
!DONG 0406!PLOG /                           +3.28900000E-002 +3.75780000E+020 -4.02060000E+000 -7.00070000E+002 /
!DONG 0406!PLOG /                           +6.57900000E-002 +3.90270000E+020 -3.98130000E+000 -7.00067000E+002 /
!DONG 0406!PLOG /                           +1.31580000E-001 +2.43014000E+023 -5.07465000E+000 -7.00067000E+002 /
!DONG 0406!PLOG /                           +2.63160000E-001 +2.29803000E+022 -4.64244000E+000 -7.00067000E+002 /
!DONG 0406!PLOG /                           +5.26316000E-001 +5.37315000E+020 -3.93198000E+000 -7.00067000E+002 /
!DONG 0406!PLOG /                           +7.89470000E-001 +1.87702000E+019 -3.33450000E+000 -7.00067000E+002 /
!DONG 0406!PLOG /                           +1.05263000E+000 +6.35523000E+019 -3.51727000E+000 -6.98022000E+002 /
!DONG 0406!PLOG /                           +1.00000000E+002 +6.84000000E+022 -4.50000000E+000 +0.00000000E+000 /
!===========================================================================================================
!\SUBSPECIES: CH3OCH2O2H
!===========================================================================================================
!___________________________________________________________________________________________________________ 
!\REACTIONCLASS: KHP_HOMOLYTIC_FISSION
!___________________________________________________________________________________________________________ 
CH3OCH2O2H<=>CH3OCH2O+OH                          +2.10600000E+022 -2.12000000E+000 +4.38300000E+004 !\Author: KPS !\Ref: DAMES, CNF, 2016 !\Comment: ORIGINALLY FROM ZHAO MODEL 
!___________________________________________________________________________________________________________ 
!\REACTIONCLASS: RH+R_ABSTRACTION
!___________________________________________________________________________________________________________ 
CH3OCH2O2+CH2O<=>CH3OCH2O2H+HCO                   +1.00000000E+012 +0.00000000E+000 +1.16600000E+004 !\Author: WARNING !\Ref: WARNING !\Comment: 1 / 2 CH3O2+CH2O<=>CH3O2H+HCO 
CH3OCH2O2+CH3CHO<=>CH3OCH2O2H+CH3CO               +2.80000000E+012 +0.00000000E+000 +1.36000000E+004 !\Author: WARNING !\Ref: S.L. FISCHER, F.L. DRYER, H.J. CURRAN, INTERNATIONAL JOURNAL OF CHEMICAL KINETICS, 32(2000) 713-740. !\Comment: WARNING 
!===========================================================================================================
!\ENDSUBSPECIES: CH3OCH2O2H
!===========================================================================================================
!===========================================================================================================
!\SUBSPECIES: HO2CH2OCHO
!===========================================================================================================
!___________________________________________________________________________________________________________ 
!\REACTIONCLASS: KHP_HOMOLYTIC_FISSION
!___________________________________________________________________________________________________________ 
HO2CH2OCHO<=>OCH2OCHO+OH                          +4.00000000E+015 +0.00000000E+000 +4.09000000E+004 !\Author: KPS, ADOPTED FROM DAMES 30 / 05 / 2016 !\Ref: WARNING !\Comment: WARNING 
!===========================================================================================================
!\ENDSUBSPECIES: HO2CH2OCHO
!===========================================================================================================
!===========================================================================================================
!\SUBSPECIES: OCH2OCHOHOCH2OCO
!===========================================================================================================
!___________________________________________________________________________________________________________ 
!\REACTIONCLASS: RADICAL_ISOMERISATION
!___________________________________________________________________________________________________________ 
OCH2OCHO<=>HOCH2OCO                               +1.00000000E+011 +0.00000000E+000 +1.40000000E+004 !\Author: WARNING !\Ref: ESTIMATE WKM RECOMMENDATION 8 / 9 / 2010 !\Comment: WARNING 
!___________________________________________________________________________________________________________ 
!\REACTIONCLASS: RADICAL_BETA_SCISSION
!___________________________________________________________________________________________________________ 
OCH2OCHO<=>HOCHO+HCO                              +4.14700000E+014 -8.00000000E-001 +1.46300000E+004 !\Author: KPS !\Ref: DAMES, CNF, 2016 !\Comment: WARNING 
PLOG /                           +1.00000000E-003 +1.64700000E+022 -4.50000000E+000 +1.36000000E+004 /
PLOG /                           +4.00000000E-003 +4.39800000E+023 -4.73000000E+000 +1.43000000E+004 /
PLOG /                           +1.80000000E-002 +1.14500000E+025 -4.96000000E+000 +1.51200000E+004 /
PLOG /                           +7.50000000E-002 +1.43900000E+026 -5.10000000E+000 +1.59600000E+004 /
PLOG /                           +3.16000000E-001 +2.36300000E+026 -4.97000000E+000 +1.66200000E+004 /
PLOG /                           +1.33400000E+000 +1.21300000E+025 -4.38000000E+000 +1.68100000E+004 /
PLOG /                           +5.62300000E+000 +1.34600000E+022 -3.31000000E+000 +1.64000000E+004 /
PLOG /                           +2.37140000E+001 +1.58300000E+018 -1.98000000E+000 +1.55400000E+004 /
PLOG /                           +1.00000000E+002 +4.14700000E+014 -8.00000000E-001 +1.46300000E+004 /
HOCH2OCO<=>CH2OH+CO2                              +1.11700000E+017 -1.52600000E+000 +2.07719000E+004 !\Author: WARNING !\Ref: REVERSE RATE CONSTANT OF S.L. FISCHER, F.L. DRYER, H.J. CURRAN, INTERNATIONAL JOURNAL OF CHEMICAL KINETICS, 32(2000) 713-740. !\Comment: WARNING 
HOCH2OCO<=>HOCH2O+CO                              +2.92000000E+018 -1.96500000E+000 +1.96190000E+004 !\Author: WARNING !\Ref: REVERSE RATE CONSTANT OF S.L. FISCHER, F.L. DRYER, H.J. CURRAN, INTERNATIONAL JOURNAL OF CHEMICAL KINETICS, 32(2000) 713-740. !\Comment: WARNING 
!===========================================================================================================
!\ENDSUBSPECIES: OCH2OCHOHOCH2OCO
!===========================================================================================================
!===========================================================================================================
!\SUBSPECIES: CH3OCH2O
!===========================================================================================================
!___________________________________________________________________________________________________________ 
!\REACTIONCLASS: RADICAL_BETA_SCISSION
!___________________________________________________________________________________________________________ 
CH3OCH2O<=>CH3OCHO+H                              +8.97400000E+020 -2.56000000E+000 +1.48400000E+004 !\Author: KPS !\Ref: DAMES, CNF, 2016 !\Comment: PATHWAY FORMING CH3O+CH2O NO LONGER INCLUDED AS PER DAMES MECHANISM 
PLOG /                           +1.00000000E-003 +1.42600000E+017 -3.03000000E+000 +9.58000000E+003 /
PLOG /                           +4.00000000E-003 +1.42700000E+019 -3.44000000E+000 +1.05400000E+004 /
PLOG /                           +1.80000000E-002 +1.56000000E+021 -3.86000000E+000 +1.15500000E+004 /
PLOG /                           +7.50000000E-002 +1.52200000E+023 -4.26000000E+000 +1.26000000E+004 /
PLOG /                           +3.16000000E-001 +8.85700000E+024 -4.59000000E+000 +1.36500000E+004 /
PLOG /                           +1.33400000E+000 +1.39500000E+026 -4.75000000E+000 +1.46000000E+004 /
PLOG /                           +5.62300000E+000 +1.62800000E+026 -4.56000000E+000 +1.52500000E+004 /
PLOG /                           +2.37140000E+001 +3.44800000E+024 -3.85000000E+000 +1.53800000E+004 /
PLOG /                           +1.00000000E+002 +8.97400000E+020 -2.56000000E+000 +1.48400000E+004 /
!___________________________________________________________________________________________________________ 
!\REACTIONCLASS: R+R<=>RH+RH
!___________________________________________________________________________________________________________ 
CH3OCH2O+O2<=>CH3OCHO+HO2                         +5.00000000E+010 +0.00000000E+000 +5.00000000E+002 !\Author: KPS !\Ref: DAMES, CNF, 2016 !\Comment: ORIGINALLY FROM ZHAO MODEL 
CH3OCH2O+CH3OCH2<=>CH3OCHO+CH3OCH3                +9.64000000E+011 +0.00000000E+000 +0.00000000E+000 !\Author: KPS !\Ref: DAMES, CNF, 2016 !\Comment: WARNING 
CH3OCH2O+CH3OCH2O2<=>CH3OCHO+CH3OCH2O2H           +1.37000000E+010 +1.00400000E+000 +1.53000000E-001 !\Author: KPS !\Ref: DAMES, CNF, 2016 !\Comment: WARNING 
CH3OCH2O+CH2OCH2O2H<=>CH3OCHO+CH3OCH2O2H          +9.64000000E+011 +0.00000000E+000 +0.00000000E+000 !\Author: KPS !\Ref: DAMES, CNF, 2016 !\Comment: WARNING 
!===========================================================================================================
!\ENDSUBSPECIES: CH3OCH2O
!===========================================================================================================
!----------------------------------------------------------------------------------------------------------------------------------
!\ENDSUBMECH: CH3OCH3
!----------------------------------------------------------------------------------------------------------------------------------
!----------------------------------------------------------------------------------------------------------------------------------
!\SUBMECH: CH3OCHO
!\MECHCOMMENTS: KPS, 30 / 07 / 2015, ANALOGIES SEEM DATED. SHOULD BE UPDATED AT SOME STAGE
!----------------------------------------------------------------------------------------------------------------------------------
!___________________________________________________________________________________________________________ 
!\REACTIONCLASS: RH<=>PRODUCTS
!___________________________________________________________________________________________________________ 
CH3O+HCO<=>CH3OCHO                                +3.00000000E+013 +0.00000000E+000 +0.00000000E+000 !\Author: WARNING !\Ref: FISHER, E.M. ET AL., PROC. COMB. INST., VOL. 28, 2000. !\Comment: ULTAN REMOVED 21 / 08 / 15 
CH3O+HCO<=>CH3OH+CO                               +9.00000000E+013 +0.00000000E+000 +0.00000000E+000 !\Author: WARNING !\Ref: FRIEDRICHS, G.; DAVIDSON, D. F.; HANSON, R. K. INT J. CHEM. KINET. 2004, 36, 157. !\Comment: ULTAN ADDED 21 / 08 / 15 
CH3+OCHO<=>CH3OCHO                                +1.00000000E+013 +0.00000000E+000 +0.00000000E+000 !\Author: WARNING !\Ref: ESTIMATE !\Comment: WARNING 
CH2OCHO+H<=>CH3OCHO                               +1.00000000E+014 +0.00000000E+000 +0.00000000E+000 !\Author: WARNING !\Ref: FISHER, E.M. ET AL., PROC. COMB. INST., VOL. 28, 2000. !\Comment: WARNING 
CH3OCO+H<=>CH3OCHO                                +1.00000000E+014 +0.00000000E+000 +0.00000000E+000 !\Author: WARNING !\Ref: FISHER, E.M. ET AL., PROC. COMB. INST., VOL. 28, 2000. !\Comment: WARNING 
!___________________________________________________________________________________________________________ 
!\REACTIONCLASS: RH+R_ABSTRACTION
!___________________________________________________________________________________________________________ 
CH3OCHO+O2<=>CH3OCO+HO2                           +1.00000000E+013 +0.00000000E+000 +4.97000000E+004 !\Author: WARNING !\Ref: ESTIMATE !\Comment: WARNING 
CH3OCHO+OH<=>CH3OCO+H2O                           +1.58000000E+007 +1.80000000E+000 +9.34000000E+002 !\Author: WARNING !\Ref: ANOLOGY TO PROPANE !\Comment: WARNING 
CH3OCHO+HO2<=>CH3OCO+H2O2                         +4.82000000E+003 +2.60000000E+000 +1.39100000E+004 !\Author: WARNING !\Ref: CURRAN ESTIMATE TSANG '88 PRIMARY H !\Comment: WARNING 
CH3OCHO+O<=>CH3OCO+OH                             +2.75500000E+005 +2.45000000E+000 +2.83000000E+003 !\Author: WARNING !\Ref: TSANG, W. J. PHYS. CHEM. REF. DATA 17, 887(1988) !\Comment: WARNING 
CH3OCHO+H<=>CH3OCO+H2                             +6.50000000E+005 +2.40000000E+000 +4.47100000E+003 !\Author: WARNING !\Ref: TSANG, W. J. PHYS. CHEM. REF. DATA 17, 887(1988) !\Comment: WARNING 
CH3OCHO+CH3<=>CH3OCO+CH4                          +7.55000000E-001 +3.46000000E+000 +5.48100000E+003 !\Author: WARNING !\Ref: TSANG, W. J. PHYS. CHEM. REF. DATA 17, 887(1988) !\Comment: WARNING 
CH3OCHO+CH3O<=>CH3OCO+CH3OH                       +5.48000000E+011 +0.00000000E+000 +5.00000000E+003 !\Author: WARNING !\Ref: ESTIMATE !\Comment: WARNING 
CH3OCHO+CH3O2<=>CH3OCO+CH3O2H                     +4.82000000E+003 +2.60000000E+000 +1.39100000E+004 !\Author: WARNING !\Ref: ANOLOGY WITH HO2 !\Comment: WARNING 
CH3OCHO+HCO<=>CH3OCO+CH2O                         +5.40000000E+006 +1.90000000E+000 +1.70100000E+004 !\Author: WARNING !\Ref: TSANG, W. J. PHYS. CHEM. REF. DATA 17, 887(1988) !\Comment: WARNING 
CH3OCO+CH3OCH2O2H<=>CH3OCHO+CH2OCH2O2H            +9.06000000E+003 +2.75000000E+000 +1.75300000E+001 !\Author: KPS !\Ref: DAMES, CNF, 2016 !\Comment: WARNING 
CH3OCHO+O2<=>CH2OCHO+HO2                          +2.05000000E+013 +0.00000000E+000 +5.20000000E+004 !\Author: WARNING !\Ref: ESTIMATE !\Comment: WARNING 
CH3OCHO+OH<=>CH2OCHO+H2O                          +5.27000000E+009 +9.70000000E-001 +1.58600000E+003 !\Author: WARNING !\Ref: ANOLOGY TO PROPANE !\Comment: WARNING 
CH3OCHO+HO2<=>CH2OCHO+H2O2                        +2.38000000E+004 +2.55000000E+000 +1.64900000E+004 !\Author: WARNING !\Ref: CURRAN ESTIMATE TSANG '88 PRIMARY H !\Comment: WARNING 
CH3OCHO+O<=>CH2OCHO+OH                            +9.80000000E+005 +2.43000000E+000 +4.75000000E+003 !\Author: WARNING !\Ref: FIT TO COHEN / WESTBERG '86 !\Comment: WARNING 
CH3OCHO+H<=>CH2OCHO+H2                            +6.65000000E+005 +2.54000000E+000 +6.75600000E+003 !\Author: WARNING !\Ref: TSANG, W. J. PHYS. CHEM. REF. DATA 17, 887(1988) !\Comment: WARNING 
CH3OCHO+CH3<=>CH2OCHO+CH4                         +4.52000000E-001 +3.65000000E+000 +7.15400000E+003 !\Author: WARNING !\Ref: TSANG, W. J. PHYS. CHEM. REF. DATA 17, 887(1988) !\Comment: WARNING 
CH3OCHO+CH3O<=>CH2OCHO+CH3OH                      +2.17000000E+011 +0.00000000E+000 +6.45800000E+003 !\Author: WARNING !\Ref: ESTIMATE !\Comment: WARNING 
CH3OCHO+CH3O2<=>CH2OCHO+CH3O2H                    +2.38000000E+004 +2.55000000E+000 +1.64900000E+004 !\Author: WARNING !\Ref: ANOLOGY WITH HO2 !\Comment: WARNING 
CH3OCHO+HCO<=>CH2OCHO+CH2O                        +1.02500000E+005 +2.50000000E+000 +1.84300000E+004 !\Author: WARNING !\Ref: TSANG, W. J. PHYS. CHEM. REF. DATA 17, 887(1988) !\Comment: WARNING 
CH2OCHO+CH3OCH2O2H<=>CH3OCHO+CH2OCH2O2H           +4.43300000E-003 +4.36800000E+000 +1.32350000E+001 !\Author: KPS !\Ref: DAMES, CNF, 2016 !\Comment: WARNING 
!___________________________________________________________________________________________________________ 
!\REACTIONCLASS: R+R<=>PRODUCTS
!___________________________________________________________________________________________________________ 
CH2OCHO+HO2CH2OCHO=>CH3OCHO+HO2+2HCO              +2.95900000E-003 +4.24100000E+000 +5.00400000E+000 !\Author: KPS !\Ref: DAMES, CNF, 2016 !\Comment: WARNING 
CH3OCO+HO2CH2OCHO=>CH3OCHO+HO2+2HCO               +1.18000000E+008 +1.35000000E+000 +2.60300000E+001 !\Author: KPS !\Ref: DAMES, CNF, 2016 !\Comment: WARNING 
!___________________________________________________________________________________________________________ 
!\REACTIONCLASS: RADICAL_ADDITIONCH3
!___________________________________________________________________________________________________________ 
CH3OCH3+HCO<=>CH3OCHO+CH3                         +2.03400000E+000 +3.66200000E+000 +2.99590000E+001 !\Author: KPS !\Ref: DAMES, CNF, 2016 !\Comment: WARNING 
!___________________________________________________________________________________________________________ 
!\REACTIONCLASS: RADICAL_ALPHA_SCISSION
!___________________________________________________________________________________________________________ 
CH3OCO<=>CH3+CO2                                  +8.69000000E+017 -1.81000000E+000 +1.36567000E+004 !\Author: WARNING !\Ref: WARNING !\Comment: ISOMERISATION PATHWAY OF CH3OCO<=>CH2OCHO NO LONGER INCLUDED AS IN DAMES MECHANISM 
PLOG /                           +5.00000000E-002 +9.72000000E+012 -1.31000000E+000 +9.41670000E+003 /
PLOG /                           +1.00000000E+000 +1.25000000E+016 -1.83000000E+000 +1.13408000E+004 /
PLOG /                           +1.00000000E+001 +1.04000000E+018 -2.10000000E+000 +1.28269000E+004 /
PLOG /                           +1.00000000E+002 +8.69000000E+017 -1.81000000E+000 +1.36567000E+004 /
CH3OCO<=>CH3O+CO                                  +2.82500000E+022 -3.44000000E+000 +2.35924000E+004 !\Author: WARNING !\Ref: WARNING !\Comment: ISOMERISATION PATHWAY OF CH3OCO<=>CH2OCHO NO LONGER INCLUDED AS IN DAMES MECHANISM 
PLOG /                           +5.00000000E-002 +1.03000000E+003 +1.29000000E+000 +2.54010000E+004 /
PLOG /                           +1.00000000E+000 +4.09000000E+005 +8.10000000E-001 +2.19691000E+004 /
PLOG /                           +1.00000000E+001 +9.02000000E+014 -1.72000000E+000 +2.17675000E+004 /
PLOG /                           +1.00000000E+002 +2.82500000E+022 -3.44000000E+000 +2.35924000E+004 /
!___________________________________________________________________________________________________________ 
!\REACTIONCLASS: RADICAL_BETA_SCISSION
!___________________________________________________________________________________________________________ 
CH2OCHO<=>CH2O+HCO                                +1.10500000E+017 -1.21000000E+000 +3.36100000E+004 !\Author: KPS !\Ref: DAMES, CNF, 2016 !\Comment: WARNING 
PLOG /                           +1.00000000E-003 +8.27300000E+036 -8.38000000E+000 +3.65900000E+004 /
PLOG /                           +4.00000000E-003 +8.01900000E+036 -8.18000000E+000 +3.71800000E+004 /
PLOG /                           +1.80000000E-002 +1.54800000E+036 -7.77000000E+000 +3.75600000E+004 /
PLOG /                           +7.50000000E-002 +3.74400000E+034 -7.10000000E+000 +3.76300000E+004 /
PLOG /                           +3.16000000E-001 +9.93100000E+031 -6.16000000E+000 +3.73300000E+004 /
PLOG /                           +1.33400000E+000 +3.99900000E+028 -4.99000000E+000 +3.66700000E+004 /
PLOG /                           +5.62300000E+000 +5.00700000E+024 -3.69000000E+000 +3.57400000E+004 /
PLOG /                           +2.37140000E+001 +5.00700000E+020 -2.38000000E+000 +3.46700000E+004 /
PLOG /                           +1.00000000E+002 +1.10500000E+017 -1.21000000E+000 +3.36100000E+004 /
!----------------------------------------------------------------------------------------------------------------------------------
!\ENDSUBMECH: CH3OCHO
!----------------------------------------------------------------------------------------------------------------------------------
!++++++++++++++++++++++++++++++++++++++++++++++++++++++++++++++++++++++++++++++++++++++++++++++++++++++++++++++++++++++++++++++++++++++++++++++++++++++++++++++
!\END_KINETICS_MODULE: C2
!++++++++++++++++++++++++++++++++++++++++++++++++++++++++++++++++++++++++++++++++++++++++++++++++++++++++++++++++++++++++++++++++++++++++++++++++++++++++++++++
!++++++++++++++++++++++++++++++++++++++++++++++++++++++++++++++++++++++++++++++++++++++++++++++++++++++++++++++++++++++++++++++++++++++++++++++++++++++++++++++
!\KINETICS_MODULE: C3
!++++++++++++++++++++++++++++++++++++++++++++++++++++++++++++++++++++++++++++++++++++++++++++++++++++++++++++++++++++++++++++++++++++++++++++++++++++++++++++++
!----------------------------------------------------------------------------------------------------------------------------------
!\SUBMECH: C3H8
!----------------------------------------------------------------------------------------------------------------------------------
!___________________________________________________________________________________________________________ 
!\REACTIONCLASS: RH<=>PRODUCTS
!___________________________________________________________________________________________________________ 
!C3H8(+M)<=>C2H5+CH3(+M)                           +1.55000000E+024 -2.03400000E+000 +9.03880000E+004 !\Author: SP !\Ref: SIVARAMAKRISHNAN ET AL., DX.DOI.ORG / 10.1021 / JP2006205 / / J. PHYS. CHEM. A 2011, 115, 3366-3379, !\Comment: WARNING 
!LOW /                                             +4.77000000E+077 -1.66700000E+001 +1.00100000E+005 /
!TROE /                           +8.10000000E-001 +3.09100000E+003 +1.28000000E+002 +8.82900000E+003 /
!!N2 / +1.5000 / H2 / +2.0000 / CO / +2.0000 / CO2 / +3.0000 / H2O / +5.0000 / 
!H2/4/ H2O/12.0/ CO/2.30/ CO2/4.0/ AR/1.0/ CH4/5.0/ C2H6/4.0/ N2/1.50/ HE/0.7/ CH3OH/6.0/ O2/1.5/

C3H8(+M)<=>CH3+C2H5(+M)                                      +1.2900000E+037 -5.8400000E+000 +9.7380000E+004   !\AUTHOR: !\REF:OEHSCHLAEGER ET AL., PROC COMB INST 30 (2005) 1119-1127 !\COMMENT: 
LOW /                                                        +5.6400000E+074 -1.5740000E+001 +9.8714000E+004 / !\LOW-PRESSURE-LIMIT
TROE /                                       +3.1000000E-001 +5.0000000E+001 +3.0000000E+003 +9.0000000E+003 / !\TROE PARAMETERS
!H2 / 2.000 / H2O / 6.000 / AR / 0.700 / CO / 1.500 / CO2 / 2.000 / CH4 / 2.000 / C2H6 / 3.000 / HE / 0.700 /  !\3RD BODY COLLIDER EFFICIENCIE
H2 / 3.000 / H2O / 9.000 / CO / 2.200 / CO2 / 2.900 / CH4 / 2.900 / C2H6 / 4.300 / N2 / 1.5 / HE / 0.7 / !\3RD BODY COLLIDER EFFICIENCIE

NC3H7+H(+M)<=>C3H8(+M)                            +3.60000000E+013 +0.00000000E+000 +0.00000000E+000 !\Author: SP !\Ref: TSANG, W. J.PHYS.CHEM.REF.DATA 1988, 17, 887 !\Comment: WARNING 
LOW /                                             +3.01000000E+048 -9.32000000E+000 +5.83360000E+003 /
TROE /                           +4.98000000E-001 +1.31400000E+003 +1.31400000E+003 +5.00000000E+004 /
H2/2.0/ H2O/6.0/ CH4/2.0/ CO/1.5/ CO2/2.0/ C2H6/3.0/ AR/0.7/
IC3H7+H<=>C3H8                                    +1.66000000E+013 +2.20000000E-001 +0.00000000E+000 !\Author: SP !\Ref: HARDING ET AL., J. PHYS. CHEM. A, 2005, 109(21), PP 4646-4656 !\Comment: WARNING 
!___________________________________________________________________________________________________________ 
!\REACTIONCLASS: RO2+RO2<=>PRODUCTS
!___________________________________________________________________________________________________________ 

NC3H7O2+CH3O2=>NC3H7O+CH3O+O2    2.016E+11		0.0      0.0
NC3H7O2+CH3O2=>NC3H7OH+CH2O+O2   2.24E10 0.0 0.0E0
NC3H7O2+C2H5O2=>NC3H7O+C2H5O+O2    3.366E+10		0.0      0.0
NC3H7O2+C2H5O2=>NC3H7OH+CH3CHO+O2   3.74E9 0.0 0.0E0


!NC3H7O2+NC3H7O2=>NC3H7O+NC3H7O+O2                 +7.00000000E+016 -1.61000000E+000 +1.86000000E+003 !\Author: WARNING !\Ref: ESTIMATE !\Comment: WARNING 
NC3H7O2+IC3H7O2=>NC3H7O+IC3H7O+O2                 +4.00000000E+009 +0.00000000E+000 +0.00000000E+000 !\Author: SP !\Ref: JOHNSON, D.; PRICE, D.W.; MARSTON, G.; ATMOS. ENVIRON. 38(2004) 1447 - 1458 !\Comment: WARNING 
NC3H7O2+CH3CO3=>NC3H7O+CH3CO2+O2                  +1.40000000E+016 -1.61000000E+000 +1.86000000E+003 !\Author: WARNING !\Ref: ESTIMATE !\Comment: WARNING 
	
!nC3H7OO+CH3OO=nC3H7O+CH3O+O2			1.12E+11		0.0      0.0	
!___________________________________________________________________________________________________________ 
!\REACTIONCLASS: R+RO2<=>PRODUCTS
!___________________________________________________________________________________________________________ 
NC3H7O2+CH3<=>NC3H7O+CH3O                         +7.00000000E+012 +0.00000000E+000 -1.00000000E+003 !\Author: WARNING !\Ref: ESTIMATE !\Comment: WARNING 
NC3H7O2+C2H5<=>NC3H7O+C2H5O                       +7.00000000E+012 +0.00000000E+000 -1.00000000E+003 !\Author: WARNING !\Ref: ESTIMATE !\Comment: WARNING 
NC3H7O2+IC3H7<=>NC3H7O+IC3H7O                     +7.00000000E+012 +0.00000000E+000 -1.00000000E+003 !\Author: WARNING !\Ref: ESTIMATE !\Comment: WARNING 
NC3H7O2+NC3H7<=>NC3H7O+NC3H7O                     +7.00000000E+012 +0.00000000E+000 -1.00000000E+003 !\Author: WARNING !\Ref: ESTIMATE !\Comment: WARNING 
NC3H7O2+C3H5-A<=>NC3H7O+C3H5O                     +2.60000000E+013 +0.00000000E+000 -1.00000000E+003 !\Author: WARNING !\Ref: ESTIMATE !\Comment: WARNING 
!___________________________________________________________________________________________________________ 
!\REACTIONCLASS: RH+R_ABSTRACTION
!___________________________________________________________________________________________________________ 
C3H8+IC3H7<=>NC3H7+C3H8                           +8.44000000E-003 +4.20000000E+000 +8.72400000E+003 !\Author: SP !\Ref: TSANG, W. J. PHYS. CHEM. REF. DATA 17, 887(1988) !\Comment: WARNING 
C3H8+O2<=>NC3H7+HO2                               +3.97000000E+013 +0.00000000E+000 +5.09000000E+004 !\Author: SP !\Ref: TSANG 1988 !\Comment: WARNING 
!C3H8+H<=>NC3H7+H2                                 +1.29000000E+004 +2.93000000E+000 +5.24568000E+003 !\Author: SP WARNING !\Ref: SIVARAMAKRISHNAN ET AL., INT. J. CHEMICAL KINETIC 44.3(2012) !\Comment: WARNING 
!DUP
!C3H8+H<=>NC3H7+H2                                 +1.47000000E+010 +1.31000000E+000 +1.03000000E+004 !\Author: SP WARNING !\Ref: SIVARAMAKRISHNAN ET AL., INT. J. CHEMICAL KINETIC 44.3(2012) !\Comment: WARNING 
!DUP

C3H8+H<=>NC3H7+H2    7.70E+06	2.25	7428 !\Author: SP WARNING !\Ref: von Horsten, J. Chem. Phys. 135, 094311 (2011) !\Comment: WARNING 
C3H8+H<=>IC3H7+H2     6.10E+06	2.22E+00 4.96E+03!\Author: SP WARNING !\Ref:1.2*A SIVARAMAKRISHNAN ET AL., INT. J. CHEMICAL KINETIC 44.3(2012

!C3H8+H<=>IC3H7+H2                                 +3.06000000E+004 +2.80000000E+000 +3.47327600E+003 !\Author: SP WARNING !\Ref: SIVARAMAKRISHNAN ET AL., INT. J. CHEMICAL KINETIC 44.3(2012) !\Comment: WARNING 
!DUP
!C3H8+H<=>IC3H7+H2                                 +5.73000000E+013 +1.00000000E-001 +1.06000000E+004 !\Author: SP WARNING !\Ref: SIVARAMAKRISHNAN ET AL., INT. J. CHEMICAL KINETIC 44.3(2012) !\Comment: WARNING 
!DUP
C3H8+O<=>NC3H7+OH                                 +3.71000000E+006 +2.40000000E+000 +5.50500000E+003 !\Author: WARNING !\Ref: COHEN, N.; WESTBERG, K.R., THE USE OF TRANSITION-STATE THEORY TO EXTRAPOLATE RATE COEFFICIENTS FOR REACTIONS OF O ATOMS WITH ALKANES, INT. J. CHEM. KINET., 99-140(1986) !\Comment: WARNING 
C3H8+OH<=>NC3H7+H2O                               +6.86508000E+006 +2.00000000E+000 +6.77308690E+002 !\Author: SP !\Ref: FAROOQ ET AL., SITE-SPECIFIC RATE CONSTANT MEASUREMENTS FOR PRIMARY AND SECONDARY H-ABSTRACTION BY OH RADICALS !\Comment: WARNING 
C3H8+OH<=>IC3H7+H2O                            1.34E+07	1.827	-196.85  !\Author: SP !\Ref: NEW FIT !\Comment: WARNING 
C3H8+HO2<=>NC3H7+H2O2                             +2.08000000E+001 +3.59000000E+000 +1.56000000E+004 !\Author: SP !\Ref: 60% OF NEW FIT !\Comment: WARNING 
C3H8+HO2<=>IC3H7+H2O2                             +6.32000000E+001 +3.37000000E+000 +1.37200000E+004 !\Author: WARNING !\Ref: J. AGUILERA-IPARRAGUIRRE ET AL. J PHYS CHEM A(2008) 112(30) !\Comment: WARNING 
C3H8+CH3<=>IC3H7+CH4                              +1.51000000E+000 +3.46000000E+000 +5.48000000E+003 !\Author: WARNING !\Ref: FIT TO NIST DATABASE !\Comment: WARNING 
C3H8+CH3<=>NC3H7+CH4                              +3.45000000E+001 +3.44000000E+000 +1.04000000E+004 !\Author: WARNING !\Ref: WARNING !\Comment: WARNING 
C3H8+C2H3<=>NC3H7+C2H4                            +8.40000000E+002 +3.05000000E+000 +6.00000000E+003 !\Author: SP !\Ref: RAMAN, CARSTENSEN, INT J CHEM KINET 44.5(2012) !\Comment: WARNING 
C3H8+C2H5<=>NC3H7+C2H6                            +3.13200000E-001 +3.76000000E+000 +9.58580000E+003 !\Author: SP !\Ref: RATKIEWICZ, HUYNH, PHAM, TRUONG, THEOR CHEM ACC(2013) 132 !\Comment: WARNING 
C3H8+C3H5-A<=>NC3H7+C3H6                          +7.94000000E+011 +0.00000000E+000 +2.05000000E+004 !\Author: WARNING !\Ref: DAGAUT ET AL., CST 71, 111(1990) !\Comment: WARNING 
!C3H8+CH3O<=>NC3H7+CH3OH                           +3.00000000E+011 +0.00000000E+000 +7.00000000E+003 !\Author: WARNING !\Ref: DRYER ESTIMATE !\Comment: WARNING 

C3H8+CH3O<=>NC3H7+CH3OH          4.340E+11   0.000   6458
C3H8+CH3O<=>IC3H7+CH3OH        1.450E+11   0.000   4571

C3H8+CH3O2<=>NC3H7+CH3O2H                         +6.71000000E+000 +3.72000000E+000 +1.69000000E+004 !\Author: SP !\Ref: H-H CARSTENSEN, A.M. DEAN, O. DEUTSCHMANN, PROC. COMBUST. INST. 31(2007) 149-157 !\Comment: WARNING 
C3H8+C2H5O2<=>NC3H7+C2H5O2H                       +7.14000000E+000 +3.65000000E+000 +1.71000000E+004 !\Author: SP !\Ref: H-H CARSTENSEN, A.M. DEAN, O. DEUTSCHMANN, PROC. COMBUST. INST. 31(2007) 149-157 !\Comment: WARNING 
C3H8+NC3H7O2<=>NC3H7+NC3H7O2H                     +7.14000000E+000 +3.65000000E+000 +1.71000000E+004 !\Author: WARNING !\Ref: ANALOGY TO C2H6+C2H5O2 !\Comment: WARNING 
C3H8+IC3H7O2<=>NC3H7+IC3H7O2H                     +7.14000000E+000 +3.65000000E+000 +1.71000000E+004 !\Author: WARNING !\Ref: ANALOGY TO C2H6+C2H5O2 !\Comment: WARNING 
C3H8+CH3CO3<=>NC3H7+CH3CO3H                       +2.08000000E+001 +3.59000000E+000 +1.56000000E+004 !\Author: WARNING !\Ref: ANALOGY TO C2H6+HO2 !\Comment: WARNING 
C3H8+O2CHO<=>NC3H7+HO2CHO                         +2.08000000E+001 +3.59000000E+000 +1.56000000E+004 !\Author: SP !\Ref: HO2 !\Comment: WARNING 
C3H8+O2<=>IC3H7+HO2                               +3.97000000E+013 +0.00000000E+000 +4.77000000E+004 !\Author: SP ! !\Ref: TSANG 1988 !\Comment: WARNING 
C3H8+O<=>IC3H7+OH                                 +5.49000000E+005 +2.50000000E+000 +3.14000000E+003 !\Author: WARNING !\Ref: COHEN, N.; WESTBERG, K.R. INT. J. CHEM. KINET., 99-140(1986) !\Comment: WARNING 
C3H8+C2H3<=>IC3H7+C2H4                            +1.02000000E+003 +2.92000000E+000 +4.20000000E+003 !\Author: SP !\Ref: RAMAN, CARSTENSEN, INT J CHEM KINET 44.5(2012) !\Comment: WARNING 
C3H8+C2H5<=>IC3H7+C2H6                            +1.56600000E-001 +3.71000000E+000 +6.55540000E+003 !\Author: SP !\Ref: RATKIEWICZ, HUYNH, PHAM, TRUONG, THEOR CHEM ACC(2013) 132 !\Comment: WARNING 
C3H8+C3H5-A<=>IC3H7+C3H6                          +7.94000000E+011 +0.00000000E+000 +1.62000000E+004 !\Author: WARNING !\Ref: DAGAUT ET AL., CST 71, 111(1990) !\Comment: WARNING 
!C3H8+CH3O<=>IC3H7+CH3OH                           +3.00000000E+011 +0.00000000E+000 +7.00000000E+003 !\Author: WARNING !\Ref: DRYER ESTIMATE !\Comment: WARNING 
C3H8+C2H5O2<=>IC3H7+C2H5O2H                       +4.02000000E+001 +3.41000000E+000 +1.41000000E+004 !\Author: SP !\Ref: H-H CARSTENSEN, A.M. DEAN, O. DEUTSCHMANN, PROC. COMBUST. INST. 31(2007) 149-157 !\Comment: WARNING 
C3H8+CH3O2<=>IC3H7+CH3O2H                         +4.02000000E+001 +3.41000000E+000 +1.41000000E+004 !\Author: SP !\Ref: C2H5O2 !\Comment: WARNING 
C3H8+NC3H7O2<=>IC3H7+NC3H7O2H                     +2.00000000E+012 +0.00000000E+000 +1.70000000E+004 !\Author: WARNING !\Ref: WALKER, R. W., REACTION KINETICS, VOL. 1, S. P. R. CHEMICAL SOCIETY, 1975 !\Comment: WARNING 
C3H8+CH3CO3<=>IC3H7+CH3CO3H                       +6.32000000E+001 +3.37000000E+000 +1.37200000E+004 !\Author: WARNING !\Ref: WARNING !\Comment: WARNING 
C3H8+O2CHO<=>IC3H7+HO2CHO                         +6.32000000E+001 +3.37000000E+000 +1.37200000E+004 !\Author: HO2 !\Ref: WARNING !\Comment: WARNING 
C3H8+IC3H7O2<=>IC3H7+IC3H7O2H                     +2.00000000E+012 +0.00000000E+000 +1.70000000E+004 !\Author: WARNING !\Ref: WALKER, R. W., REACTION KINETICS, VOL. 1, S. P. R. CHEMICAL SOCIETY, 1975 !\Comment: WARNING 
!___________________________________________________________________________________________________________ 
!\REACTIONCLASS: R+R<=>PRODUCTS
!___________________________________________________________________________________________________________ 
IC3H7+H<=>C2H5+CH3                                +2.00000000E+013 +0.00000000E+000 +0.00000000E+000 !\Author: WARNING !\Ref: GLAUDE,P.A. ET AL,PROC. COMBUST. INST !\Comment: WARNING 
IC3H7+OH<=>C3H6+H2O                               +2.41000000E+013 +0.00000000E+000 +0.00000000E+000 !\Author: WARNING !\Ref: TSANG, W. J. PHYS. CHEM. REF. DATA 17, 887(1988) !\Comment: WARNING 
IC3H7+O<=>CH3COCH3+H                              +4.10000000E+013 +0.00000000E+000 +0.00000000E+000 !\Author: SP !\Ref: HOYERMANN, ET AL PCI 33, 283-291(2011) !\Comment: WARNING 
IC3H7+O<=>CH3CHO+CH3                              +4.56000000E+013 +0.00000000E+000 +0.00000000E+000 !\Author: SP !\Ref: HOYERMANN, ET AL PCI 33, 283-291(2011) !\Comment: WARNING 
IC3H7+O<=>C3H6+OH                                 +2.74000000E+013 +0.00000000E+000 +0.00000000E+000 !\Author: SP !\Ref: HOYERMANN, ET AL PCI 33, 283-291(2011) !\Comment: WARNING 
!___________________________________________________________________________________________________________ 
!\REACTIONCLASS: R+RO2<=>PRODUCTS
!___________________________________________________________________________________________________________ 
NC3H7+HO2<=>NC3H7O+OH                             +2.58000000E+016 -1.17800000E+000 +1.14800000E+002 !\Author: WARNING !\Ref: WARNING !\Comment: WARNING 
NC3H7+CH3O2<=>NC3H7O+CH3O                         +2.58000000E+016 -1.17800000E+000 +1.14800000E+002 !\Author: WARNING !\Ref: WARNING !\Comment: WARNING 
IC3H7+HO2<=>IC3H7O+OH                             +2.58000000E+016 -1.17800000E+000 +1.14800000E+002 !\Author: WARNING !\Ref: WARNING !\Comment: WARNING 
IC3H7+CH3O2<=>IC3H7O+CH3O                         +2.58000000E+016 -1.17800000E+000 +1.14800000E+002 !\Author: WARNING !\Ref: WARNING !\Comment: WARNING 
!___________________________________________________________________________________________________________ 
!\REACTIONCLASS: R+O2<=>PRODUCTS
!___________________________________________________________________________________________________________ 
O2+NC3H7<=>HO2+C3H6                               +7.37000000E+002 +2.71000000E+000 +5.49647000E+003 !\Author: UB !\Ref: C. FRANKLIN GOLDSMITH, W.H. GREEN, S.J. KLIPPENSTEIN, J. PHYS. CHEM. A. 116, 2012, 3325-3346 !\Comment: WARNING 
PLOG /                           +1.00000000E-002 +5.05000000E+010 +2.06000000E-002 +5.01905000E+002 /
PLOG /                           +1.00000000E-001 +7.47000000E+015 -1.45000000E+000 +4.11290000E+003 /
PLOG /                           +1.00000000E+000 +1.18000000E+019 -2.35000000E+000 +7.29953000E+003 /
PLOG /                           +1.00000000E+001 +2.63000000E+000 +3.46000000E+000 +2.48117000E+003 /
PLOG /                           +1.00000000E+002 +7.37000000E+002 +2.71000000E+000 +5.49647000E+003 /
O2+IC3H7<=>HO2+C3H6                               +9.84000000E+007 +1.34000000E+000 +5.37912000E+003 !\Author: UB !\Ref: C. FRANKLIN GOLDSMITH, W.H. GREEN, S.J. KLIPPENSTEIN, J. PHYS. CHEM. A. 116, 2012, 3325-3346 !\Comment: WARNING 
PLOG /                           +1.00000000E-002 +5.91000000E+009 +4.28000000E-001 -1.43857000E+003 /
PLOG /                           +1.00000000E-001 +1.60000000E+014 -8.45000000E-001 +1.42377000E+003 /
PLOG /                           +1.00000000E+000 +4.05000000E+018 -2.07000000E+000 +4.97147000E+003 /
PLOG /                           +1.00000000E+001 +4.91000000E+017 -1.66000000E+000 +6.96404000E+003 /
PLOG /                           +1.00000000E+002 +9.84000000E+007 +1.34000000E+000 +5.37912000E+003 /
O2+NC3H7<=>C3H6OOH1-2                             +7.63000000E+016 -2.30000000E+000 +9.03614000E+003 !\Author: UB !\Ref: C. FRANKLIN GOLDSMITH, W.H. GREEN, S.J. KLIPPENSTEIN, J. PHYS. CHEM. A. 116, 2012, 3325-3346 !\Comment: WARNING 
PLOG /                           +1.00000000E-002 +2.97000000E+015 -2.84000000E+000 +3.56751000E+003 /
PLOG /                           +1.00000000E-001 +2.64000000E+012 -1.58000000E+000 +3.36232000E+003 /
PLOG /                           +1.00000000E+000 +2.78000000E+002 +1.63000000E+000 -4.92364000E+002 /
PLOG /                           +1.00000000E+001 +1.30000000E+014 -1.73000000E+000 +5.16366000E+003 /
PLOG /                           +1.00000000E+002 +7.63000000E+016 -2.30000000E+000 +9.03614000E+003 /
O2+NC3H7<=>C3H6OOH1-3                             +6.58000000E-015 +7.80000000E+000 -3.43101000E+003 !\Author: UB !\Ref: C. FRANKLIN GOLDSMITH, W.H. GREEN, S.J. KLIPPENSTEIN, J. PHYS. CHEM. A. 116, 2012, 3325-3346 !\Comment: WARNING 
PLOG /                           +1.00000000E-002 +3.09000000E+146 -4.59000000E+001 +3.12822000E+004 /
PLOG /                           +1.00000000E-002 +6.19000000E+008 +8.78000000E-001 +1.11866000E+004 /
PLOG /                           +1.00000000E-001 +1.26000000E+047 -1.24000000E+001 +8.20313000E+003 /
PLOG /                           +1.00000000E-001 +1.12000000E+014 -5.31000000E-001 +1.38975000E+004 /
PLOG /                           +1.00000000E+000 +1.30000000E+023 -4.03000000E+000 +5.08867000E+003 /
PLOG /                           +1.00000000E+000 +2.07000000E+014 -4.00000000E-001 +1.51581000E+004 /
PLOG /                           +1.00000000E+001 +3.94000000E-018 +8.88000000E+000 -6.19970000E+003 /
PLOG /                           +1.00000000E+001 +1.02000000E+021 -2.26000000E+000 +1.85540000E+004 /
PLOG /                           +1.00000000E+002 +6.58000000E-015 +7.80000000E+000 -3.43101000E+003 /
PLOG /                           +1.00000000E+002 +1.05000000E+015 -4.86000000E-001 +1.58767000E+004 /
O2+NC3H7<=>OH+C3H6O1-2                            +3.05000000E+008 +9.19000000E-001 +1.10484000E+004 !\Author: UB !\Ref: C. FRANKLIN GOLDSMITH, W.H. GREEN, S.J. KLIPPENSTEIN, J. PHYS. CHEM. A. 116, 2012, 3325-3346 !\Comment: WARNING 
PLOG /                           +1.00000000E-002 +7.98000000E+007 +5.96000000E-001 -6.35854000E+001 /
PLOG /                           +1.00000000E-001 +1.97000000E+013 -9.39000000E-001 +3.66419000E+003 /
PLOG /                           +1.00000000E+000 +1.73000000E+017 -2.05000000E+000 +7.25103000E+003 /
PLOG /                           +1.00000000E+001 +3.35000000E+002 +2.61000000E+000 +4.69739000E+003 /
PLOG /                           +1.00000000E+002 +3.05000000E+008 +9.19000000E-001 +1.10484000E+004 /
O2+IC3H7<=>C3H6OOH2-1                             +3.56000000E+010 -1.16000000E-001 +7.05645000E+003 !\Author: UB !\Ref: C. FRANKLIN GOLDSMITH, W.H. GREEN, S.J. KLIPPENSTEIN, J. PHYS. CHEM. A. 116, 2012, 3325-3346 !\Comment: WARNING 
PLOG /                           +1.00000000E-002 +4.86000000E+010 -1.56000000E+000 -7.08183000E+002 /
PLOG /                           +1.00000000E-001 +3.76000000E+011 -1.48000000E+000 +4.70031000E+002 /
PLOG /                           +1.00000000E+000 +4.08000000E+012 -1.45000000E+000 +2.16878000E+003 /
PLOG /                           +1.00000000E+001 +1.13000000E+014 -1.50000000E+000 +5.25342000E+003 /
PLOG /                           +1.00000000E+002 +3.56000000E+010 -1.16000000E-001 +7.05645000E+003 /
O2+IC3H7<=>OH+C3H6O1-2                            +1.35000000E+014 -8.32000000E-001 +1.26015000E+004 !\Author: UB !\Ref: C. FRANKLIN GOLDSMITH, W.H. GREEN, S.J. KLIPPENSTEIN, J. PHYS. CHEM. A. 116, 2012, 3325-3346 !\Comment: WARNING 
PLOG /                           +1.00000000E-002 +7.43000000E+002 +2.04000000E+000 -2.16311000E+003 /
PLOG /                           +1.00000000E-001 +3.03000000E+007 +7.08000000E-001 +6.92028000E+002 /
PLOG /                           +1.00000000E+000 +4.00000000E+013 -1.03000000E+000 +5.01464000E+003 /
PLOG /                           +1.00000000E+001 +2.81000000E+018 -2.31000000E+000 +1.01193000E+004 /
PLOG /                           +1.00000000E+002 +1.35000000E+014 -8.32000000E-001 +1.26015000E+004 /
!___________________________________________________________________________________________________________ 
!\REACTIONCLASS: R+O2<=>RO2
!___________________________________________________________________________________________________________ 
O2+NC3H7<=>NC3H7O2                                +2.07001000E+016 -1.30000000E+000 +8.03419000E+002 !\Author: UB !\Ref: C. FRANKLIN GOLDSMITH, W.H. GREEN, S.J. KLIPPENSTEIN, J. PHYS. CHEM. A. 116, 2012, 3325-3346 !\Comment: WARNING 
PLOG /                           +1.00000000E-002 +9.20000000E+008 +4.05000000E-001 -4.39865000E+003 /
PLOG /                           +1.00000000E-001 +1.45001000E+014 -9.84000000E-001 -1.71080000E+003 /
PLOG /                           +1.00000000E+000 +2.09001000E+013 -4.99000000E-001 -9.38423000E+002 /
PLOG /                           +1.00000000E+001 +1.15001000E+020 -2.42000000E+000 +2.45126000E+003 /
PLOG /                           +1.00000000E+002 +2.07001000E+016 -1.30000000E+000 +8.03419000E+002 /
O2+IC3H7<=>IC3H7O2                                +1.67000000E+029 -5.15000000E+000 +5.03645000E+003 !\Author: UB !\Ref: C. FRANKLIN GOLDSMITH, W.H. GREEN, S.J. KLIPPENSTEIN, J. PHYS. CHEM. A. 116, 2012, 3325-3346 !\Comment: WARNING 
PLOG /                           +1.00000000E-002 +7.33000000E+005 +1.33000000E+000 -6.34564000E+003 /
PLOG /                           +1.00000000E-001 +2.24000000E+011 -1.05000000E-001 -3.69787000E+003 /
PLOG /                           +1.00000000E+000 +1.54000000E+018 -2.02000000E+000 -4.98567000E+002 /
PLOG /                           +1.00000000E+001 +6.74000000E+027 -4.85000000E+000 +3.77982000E+003 /
PLOG /                           +1.00000000E+002 +1.67000000E+029 -5.15000000E+000 +5.03645000E+003 /
!___________________________________________________________________________________________________________ 
!\REACTIONCLASS: RO2<=>ALKENE_HO2
!___________________________________________________________________________________________________________ 

IC3H7O2<=>C3H6+HO2                                +6.40000000E+025 -4.02000000E+000 +3.49139000E+004 !\Author: UB !\Ref: C. FRANKLIN GOLDSMITH, W.H. GREEN, S.J. KLIPPENSTEIN, J. PHYS. CHEM. A. 116, 2012, 3325-3346 !\Comment: WARNING 
PLOG /                           +1.00000000E-002 +1.61000000E+075 -2.06000000E+001 +4.62030000E+004 /
PLOG /                           +1.00000000E-001 +1.72000000E+066 -1.73000000E+001 +4.54589000E+004 /
PLOG /                           +1.00000000E+000 +4.03000000E+056 -1.40000000E+001 +4.40102000E+004 /
PLOG /                           +1.00000000E+001 +1.29000000E+040 -8.58000000E+000 +3.94186000E+004 /
PLOG /                           +1.00000000E+002 +6.40000000E+025 -4.02000000E+000 +3.49139000E+004 /
!___________________________________________________________________________________________________________ 
!\REACTIONCLASS: RO2<=>PRODUCTS
!___________________________________________________________________________________________________________ 
NC3H7O2<=>OH+C3H6O1-2                             +7.93000000E+033 -6.68000000E+000 +4.37971000E+004 !\Author: UB !\Ref: C. FRANKLIN GOLDSMITH, W.H. GREEN, S.J. KLIPPENSTEIN, J. PHYS. CHEM. A. 116, 2012, 3325-3346 !\Comment: WARNING 
PLOG /                           +1.00000000E-002 +8.09000000E+047 -1.26000000E+001 +3.66774000E+004 /
PLOG /                           +1.00000000E-001 +5.45000000E+052 -1.37000000E+001 +4.06341000E+004 /
PLOG /                           +1.00000000E+000 +7.59000000E+033 -7.28000000E+000 +3.75640000E+004 /
PLOG /                           +1.00000000E+001 +3.28000000E+021 -2.88000000E+000 +3.73428000E+004 /
PLOG /                           +1.00000000E+002 +7.93000000E+033 -6.68000000E+000 +4.37971000E+004 /
IC3H7O2<=>OH+C3H6O1-2                             +7.60000000E+036 -7.67000000E+000 +4.65002000E+004 !\Author: UB !\Ref: C. FRANKLIN GOLDSMITH, W.H. GREEN, S.J. KLIPPENSTEIN, J. PHYS. CHEM. A. 116, 2012, 3325-3346 !\Comment: WARNING 
PLOG /                           +1.00000000E-002 +3.67000000E+087 -2.53000000E+001 +5.10301000E+004 /
PLOG /                           +1.00000000E-001 +1.24000000E+072 -1.98000000E+001 +4.91111000E+004 /
PLOG /                           +1.00000000E+000 +1.35000000E+067 -1.77000000E+001 +5.08045000E+004 /
PLOG /                           +1.00000000E+001 +1.94000000E+053 -1.30000000E+001 +4.93824000E+004 /
PLOG /                           +1.00000000E+002 +7.60000000E+036 -7.67000000E+000 +4.65002000E+004 /
NC3H7O2<=>OH+C2H5CHO                              +1.98000000E+009 +1.20000000E+000 +3.97000000E+004 !\Author: SP !\Ref: S. SHARMA, S. RAMAN, W. H. GREEN,JPCA 114, 2010, 5689-5701 !\Comment: 1-3 SHIFT 
!___________________________________________________________________________________________________________ 
!\REACTIONCLASS: RO2<=>QOOH
!___________________________________________________________________________________________________________ 
NC3H7O2<=>C3H6OOH1-2                              +2.79000000E+042 -1.01000000E+001 +3.91082000E+004 !\Author: UB !\Ref: C. FRANKLIN GOLDSMITH, W.H. GREEN, S.J. KLIPPENSTEIN, J. PHYS. CHEM. A. 116, 2012, 3325-3346 !\Comment: WARNING 
PLOG /                           +1.00000000E-002 +9.48000000E+020 -5.14000000E+000 +2.37097000E+004 /
PLOG /                           +1.00000000E-001 +1.24000000E+022 -4.93000000E+000 +2.64778000E+004 /
PLOG /                           +1.00000000E+000 +1.99000000E+020 -3.92000000E+000 +2.76341000E+004 /
PLOG /                           +1.00000000E+001 +2.58000000E+042 -1.03000000E+001 +3.76702000E+004 /
PLOG /                           +1.00000000E+002 +2.79000000E+042 -1.01000000E+001 +3.91082000E+004 /

NC3H7O2<=>C3H6OOH1-3                              +7.15000000E+000 +3.12000000E+000 +1.93400000E+004 !\Author: UB !\Ref: C. FRANKLIN GOLDSMITH, W.H. GREEN, S.J. KLIPPENSTEIN, J. PHYS. CHEM. A. 116, 2012, 3325-3346 !\Comment: REFIT BY SJK 03 / 05 / 17
!PLOG /                           +1.00000000E-002 +6.38000000E+006 +7.50000000E-001 +1.95500000E+004 /
!PLOG /                           +1.00000000E-001 +3.85000000E+006 +1.07000000E+000 +2.02400000E+004 /
!PLOG /                           +1.00000000E+000 +1.50000000E+03	2.32000000E+00	1.980000000E+04 /
!PLOG /                           +1.00000000E+001 +1.440000000E+04	2.06000000E+00	2.020000000E+04 /
[truncated: 2,755,910 more chars]
