# Supplementary material for: Development of a Detailed Chemical Kinetic Model for 1-Methylnaphthalene
Source: Molecules. 2024 Nov 29;29(23):5660. doi: 10.3390/molecules29235660 (PMC11643561; doi:10.3390/molecules29235660)
Supplement: Supplementary file 1 [file molecules-29-05660-s001.zip › 1-methylnaphthalene mechanism files/AMN-thermodynamics.txt]

! Mech23_20
! Added CYC5H9 from NUIG1.3 MR (15-05-2023) 
! Added IC8D3/IC8D4 species from NUIG1.3 MR (19-05-2023) 
THERMO ALL
300.   1000.   5000.

AR                      AR  1               G    200.00   6000.00 1000.00      1
 2.50000000E+00 0.00000000E+00 0.00000000E+00 0.00000000E+00 0.00000000E+00    2
-7.45375000E+02 4.37967491E+00 2.50000000E+00 0.00000000E+00 0.00000000E+00    3
 0.00000000E+00 0.00000000E+00-7.45375000E+02 4.37967491E+00                   4
N2                      N   2               G    200.00   6000.00 1000.00      1
 2.95257637E+00 1.39690040E-03-4.92631603E-07 7.86010195E-11-4.60755204E-15    2
-9.23948688E+02 5.87188762E+00 3.53100528E+00-1.23660988E-04-5.02999433E-07    3
 2.43530612E-09-1.40881235E-12-1.04697628E+03 2.96747038E+00                   4
HE                      HE  1               G    200.00   6000.00 1000.00      1
 2.50000000E+00 0.00000000E+00 0.00000000E+00 0.00000000E+00 0.00000000E+00    2
-7.45375000E+02 9.28723974E-01 2.50000000E+00 0.00000000E+00 0.00000000E+00    3
 0.00000000E+00 0.00000000E+00-7.45375000E+02 9.28723974E-01                   4
H2                      H   2               G    200.00   6000.00 1000.00      1
 2.93286575E+00 8.26608026E-04-1.46402364E-07 1.54100414E-11-6.88804800E-16    2
-8.13065581E+02-1.02432865E+00 2.34433112E+00 7.98052075E-03-1.94781510E-05    3
 2.01572094E-08-7.37611761E-12-9.17935173E+02 6.83010238E-01                   4
H                       H   1               G    200.00   6000.00 1000.00      1
 2.50000000E+00 0.00000000E+00 0.00000000E+00 0.00000000E+00 0.00000000E+00    2
 2.54736600E+04-4.46682850E-01 2.50000000E+00 0.00000000E+00 0.00000000E+00    3
 0.00000000E+00 0.00000000E+00 2.54736600E+04-4.46682850E-01                   4
O2                      O   2               G    200.00   6000.00 1000.00      1
 3.66096065E+00 6.56365811E-04-1.41149627E-07 2.05797935E-11-1.29913436E-15    2
-1.21597718E+03 3.41536279E+00 3.78245636E+00-2.99673416E-03 9.84730201E-06    3
-9.68129509E-09 3.24372837E-12-1.06394356E+03 3.65767573E+00                   4
O                       O   1               G    200.00   6000.00 1000.00      1
 2.54363697E+00-2.73162486E-05-4.19029520E-09 4.95481845E-12-4.79553694E-16    2
 2.92260120E+04 4.92229457E+00 3.16826710E+00-3.27931884E-03 6.64306396E-06    3
-6.12806624E-09 2.11265971E-12 2.91222592E+04 2.05193346E+00                   4
H2O                     H   2O   1          G    200.00   6000.00 1000.00      1
 2.67703890E+00 2.97318160E-03-7.73768890E-07 9.44335140E-11-4.26899910E-15    2
-2.98858940E+04 6.88255000E+00 4.19863520E+00-2.03640170E-03 6.52034160E-06    3
-5.48792690E-09 1.77196800E-12-3.02937260E+04-8.49009010E-01                   4
OH                      H   1O   1          G    200.00   6000.00 1000.00      1
 2.83853033E+00 1.10741289E-03-2.94000209E-07 4.20698729E-11-2.42289890E-15    2
 3.69780808E+03 5.84494652E+00 3.99198424E+00-2.40106655E-03 4.61664033E-06    3
-3.87916306E-09 1.36319502E-12 3.36889836E+03-1.03998477E-01                   4
OHV                     H   1O   1          G    300.00   5000.00 1710.00      1
 2.85376040E+00 1.02994334E-03-2.32666477E-07 1.93750704E-11-3.15759847E-16    2
 5.03225473E+04 5.76240468E+00 3.41896226E+00 3.19255801E-04-3.08292717E-07    3
 3.64407494E-10-1.00195479E-13 5.00756946E+04 2.51917016E+00                   4
H2O2                    H   2O   2          G    200.00   6000.00 1000.00      1
 4.57977305E+00 4.05326003E-03-1.29844730E-06 1.98211400E-10-1.13968792E-14    2
-1.80071775E+04 6.64970694E-01 4.31515149E+00-8.47390622E-04 1.76404323E-05    3
-2.26762944E-08 9.08950158E-12-1.77067437E+04 3.27373319E+00                   4
HO2                     H   1O   2          G    200.00   5000.00 1000.00      1
 4.17228741E+00 1.88117627E-03-3.46277286E-07 1.94657549E-11 1.76256905E-16    2
 3.10206839E+01 2.95767672E+00 4.30179807E+00-4.74912097E-03 2.11582905E-05    3
-2.42763914E-08 9.29225225E-12 2.64018485E+02 3.71666220E+00                   4
HOCO                    H   1O   2C   1     G    200.00   6000.00 1000.00      1
 5.39206152E+00 4.11221455E-03-1.48194900E-06 2.39875460E-10-1.43903104E-14    2
-2.38606717E+04-2.23529091E+00 2.92207919E+00 7.62453859E-03 3.29884437E-06    3
-1.07135205E-08 5.11587057E-12-2.30281524E+04 1.12925886E+01                   4
CO                      O   1C   1          G    200.00   6000.00 1000.00      1
 3.04848590E+00 1.35172810E-03-4.85794050E-07 7.88536440E-11-4.69807460E-15    2
-1.42661170E+04 6.01709770E+00 3.57953350E+00-6.10353690E-04 1.01681430E-06    3
 9.07005860E-10-9.04424490E-13-1.43440860E+04 3.50840930E+00                   4
CO2                     O   2C   1          G    200.00   6000.00 1000.00      1
 4.63651110E+00 2.74145690E-03-9.95897590E-07 1.60386660E-10-9.16198570E-15    2
-4.90249040E+04-1.93489550E+00 2.35681300E+00 8.98412990E-03-7.12206320E-06    3
 2.45730080E-09-1.42885480E-13-4.83719710E+04 9.90090350E+00                   4
CH3O2H                  H   4O   2C   1     G    200.00   3000.00 1000.00      1
 4.20735213E+00 1.55094660E-02-7.66929578E-06 1.83432162E-09-1.72492118E-13    2
-1.74303104E+04 4.24021387E+00 4.65854273E+00 3.10653649E-04 4.25717961E-05    3
-5.64767746E-08 2.26451339E-11-1.70148766E+04 4.93439159E+00                   4
CH3O2                   H   3O   2C   1     G    200.00   3000.00 1000.00      1
 3.06355808E+00 1.41402571E-02-7.09719627E-06 1.72124732E-09-1.63773189E-13    2
-1.24115232E+02 1.06316786E+01 5.52804580E+00-8.77390670E-03 5.35999599E-05    3
-6.22370558E-08 2.35470499E-11-1.16495256E+02 1.56491488E+00                   4
CH2O2H                  H   3O   2C   1     G    300.00   5000.00 1410.00      1
 9.24697852E+00 4.60845541E-03-1.53501472E-06 2.34434830E-10-1.34573106E-14    2
 4.11529953E+03-2.11503248E+01 2.88976454E+00 2.09465776E-02-1.75190772E-05    3
 7.27819787E-09-1.18912344E-12 6.12390620E+03 1.23802076E+01                   4
CH4                     H   4C   1          G    200.00   6000.00 1000.00      1
 1.65326226E+00 1.00263099E-02-3.31661238E-06 5.36483138E-10-3.14696758E-14    2
-1.00095936E+04 9.90506283E+00 5.14911468E+00-1.36622009E-02 4.91453921E-05    3
-4.84246767E-08 1.66603441E-11-1.02465983E+04-4.63848842E+00                   4
CH3                     H   3C   1          G    200.00   6000.00 1000.00      1
 2.97812060E+00 5.79785200E-03-1.97558000E-06 3.07297900E-10-1.79174160E-14    2
 1.65095130E+04 4.72247990E+00 3.65717970E+00 2.12659790E-03 5.45838830E-06    3
-6.61810030E-09 2.46570740E-12 1.64227160E+04 1.67353540E+00                   4
CH2                     H   2C   1          G    200.00   6000.00 1000.00      1
 3.14631886E+00 3.03671259E-03-9.96474439E-07 1.50483580E-10-8.57335515E-15    2
 4.60412605E+04 4.72341711E+00 3.71757846E+00 1.27391260E-03 2.17347251E-06    3
-3.48858500E-09 1.65208866E-12 4.58723866E+04 1.75297945E+00                   4
CH2(S)                  H   2C   1          G    200.00   6000.00 1000.00      1
 3.13501686E+00 2.89593926E-03-8.16668090E-07 1.13572697E-10-6.36262835E-15    2
 5.05040504E+04 4.06030621E+00 4.19331325E+00-2.33105184E-03 8.15676451E-06    3
-6.62985981E-09 1.93233199E-12 5.03662246E+04-7.46734310E-01                   4
C                       C   1               G    200.00   6000.00 1000.00      1
 2.60558300E+00-1.95934340E-04 1.06737220E-07-1.64239400E-11 8.18705800E-16    2
 8.54117420E+04 4.19238680E+00 2.55423950E+00-3.21537720E-04 7.33792230E-07    3
-7.32234870E-10 2.66521440E-13 8.54426810E+04 4.53130850E+00                   4
CH                      H   1C   1          G    200.00   6000.00 1000.00      1
 2.52093690E+00 1.76536390E-03-4.61476600E-07 5.92896750E-11-3.34745010E-15    2
 7.09467690E+04 7.40518290E+00 3.48975830E+00 3.24321600E-04-1.68997510E-06    3
 3.16284200E-09-1.40618030E-12 7.06126460E+04 2.08428410E+00                   4
CHV                     C   1H   1          G    300.00   5000.00 1365.00      1
 2.21342975E+00 2.15716841E-03-5.73074267E-07 6.56809882E-11-2.67729778E-15    2
 1.04415563E+05 9.20307557E+00 3.50778851E+00-4.60811343E-04 1.32973337E-06    3
-5.15427373E-10 5.83223892E-14 1.03921100E+05 2.09978249E+00                   4
CH3OH                   H   4O   1C   1     G    200.00   6000.00 1000.00      1
 3.52726795E+00 1.03178783E-02-3.62892944E-06 5.77448016E-10-3.42182632E-14    2
-2.60028834E+04 5.16758693E+00 5.65851051E+00-1.62983419E-02 6.91938156E-05    3
-7.58372926E-08 2.80427550E-11-2.56119736E+04-8.97330508E-01                   4
CH3O                    H   3O   1C   1     G    200.00   6000.00 1000.00      1
 4.75779238E+00 7.44142474E-03-2.69705176E-06 4.38090504E-10-2.63537098E-14    2
 3.78111940E+02-1.96680028E+00 3.71180502E+00-2.80463306E-03 3.76550971E-05    3
-4.73072089E-08 1.86588420E-11 1.29569760E+03 6.57240864E+00                   4
CH2OH                   H   3O   1C   1     G    200.00   6000.00 1000.00      1
 5.09314370E+00 5.94761260E-03-2.06497460E-06 3.23008173E-10-1.88125902E-14    2
-4.03409640E+03-1.84691493E+00 4.47834367E+00-1.35070310E-03 2.78484980E-05    3
-3.64869060E-08 1.47907450E-11-3.50072890E+03 3.30913500E+00                   4
HO2CHO                  H   2O   3C   1     G    300.00   5000.00 1378.00      1
 9.87503878E+00 4.64663708E-03-1.67230522E-06 2.68624413E-10-1.59595232E-14    2
-3.80502496E+04-2.24939155E+01 2.42464726E+00 2.19706380E-02-1.68705546E-05    3
 6.25612194E-09-9.11645843E-13-3.54828006E+04 1.75027796E+01                   4
HOCH2O2H                H   4O   3C   1     G    300.00   5000.00 1398.00      1
 1.24531886E+01 7.18221110E-03-2.47029548E-06 3.85611737E-10-2.24774193E-14    2
-4.24862928E+04-3.58745197E+01 5.35189713E-01 3.73266553E-02-3.15299511E-05    3
 1.30352583E-08-2.11473264E-12-3.86609415E+04 2.71776082E+01                   4
HOCH2O2                 H   3O   3C   1     G    300.00   5000.00 1377.00      1
 1.16406115E+01 5.72826040E-03-2.05362036E-06 3.29070695E-10-1.95188360E-14    2
-2.53505769E+04-3.07332064E+01 2.82068616E+00 2.47857094E-02-1.66186399E-05    3
 4.79633095E-09-4.28087766E-13-2.22077036E+04 1.70599803E+01                   4
OCH2O2H                 H   3O   3C   1     G    300.00   5000.00 1418.00      1
 1.29622491E+01 4.21948855E-03-1.54275194E-06 2.50413077E-10-1.49855537E-14    2
-1.81326406E+04-3.87016356E+01 4.46349361E-01 3.63049606E-02-3.26130978E-05    3
 1.37050551E-08-2.20872791E-12-1.41972598E+04 2.72960376E+01                   4
HOCH2O                  H   3O   2C   1     G    300.00   5000.00 1452.00      1
 6.39521515E+00 7.43673043E-03-2.50422354E-06 3.84879712E-10-2.21778689E-14    2
-2.41108840E+04-6.63865583E+00 4.11183145E+00 7.53850697E-03 3.77337370E-06    3
-5.38746005E-09 1.45615887E-12-2.28023001E+04 7.46807254E+00                   4
O2CHO                   H   1O   3C   1     G    300.00   5000.00 1368.00      1
 7.24075139E+00 4.63312951E-03-1.63693995E-06 2.59706693E-10-1.52964699E-14    2
-1.87027618E+04-6.49547212E+00 3.96059309E+00 1.06002279E-02-5.25713351E-06    3
 1.01716726E-09-2.87487602E-14-1.73599383E+04 1.17807483E+01                   4
HOCHO                   H   2O   2C   1     G    200.00   6000.00 1000.00      1
 4.61383160E+00 6.44963640E-03-2.29082510E-06 3.67160470E-10-2.18736750E-14    2
-4.75148500E+04 8.47883830E-01 3.89836160E+00-3.55877950E-03 3.55205380E-05    3
-4.38499590E-08 1.71077690E-11-4.67706090E+04 7.34953970E+00                   4
OCHO                    H   1O   2C   1     G    200.00   6000.00 1000.00      1
 4.14394211E+00 5.59738818E-03-1.99794019E-06 3.16179193E-10-1.85614483E-14    2
-1.72459887E+04 5.07778617E+00 4.68825921E+00-4.14871834E-03 2.55066010E-05    3
-2.84473900E-08 1.04422559E-11-1.69867041E+04 4.28426480E+00                   4
CH2O                    H   2O   1C   1     G    200.00   6000.00 1000.00      1
 3.16952665E+00 6.19320560E-03-2.25056366E-06 3.65975660E-10-2.20149458E-14    2
-1.45486831E+04 6.04207898E+00 4.79372312E+00-9.90833322E-03 3.73219990E-05    3
-3.79285237E-08 1.31772641E-11-1.43791953E+04 6.02798058E-01                   4
HCO                     H   1O   1C   1     G    200.00   6000.00 1000.00      1
 3.92001542E+00 2.52279324E-03-6.71004164E-07 1.05615948E-10-7.43798261E-15    2
 3.65342928E+03 3.58077056E+00 4.23754610E+00-3.32075257E-03 1.40030264E-05    3
-1.34239995E-08 4.37416208E-12 3.87241185E+03 3.30834869E+00                   4
HCOH                    H   2O   1C   1     G    300.00   5000.00 1398.00      1
 9.18749272E+00 1.52011152E-03-6.27603516E-07 1.09727989E-10-6.89655128E-15    2
 7.81364593E+03-2.73434214E+01-2.82157421E+00 3.57331702E-02-3.80861580E-05    3
 1.86205951E-08-3.45957838E-12 1.12956672E+04 3.48487757E+01                   4
C3H6O3                  C   3H   6O   3     G    200.00   6000.00 1000.00      1
 9.92478422E+00 2.18093198E-02-7.93042731E-06 1.29091522E-09-7.77324725E-14    2
-6.25507483E+04-3.12305136E+01 3.55243730E+00 1.70629316E-03 9.91146863E-05    3
-1.31998807E-07 5.26422498E-11-5.90301584E+04 1.06184813E+01                   4
C2H5O2H                 H   6O   2C   2     G    200.00   3000.00 1000.00      1
 5.36989360E+00 2.37894875E-02-1.18319887E-05 2.84865959E-09-2.69529099E-13    2
-2.23247897E+04 1.97147446E-01 5.06694698E+00 7.53007673E-03 4.82983340E-05    3
-6.96260265E-08 2.86371917E-11-2.15982512E+04 5.41562645E+00                   4
C2H5O2                  H   5O   2C   2     G    200.00   3000.00 1000.00      1
 4.70243558E+00 2.19598579E-02-1.10333734E-05 2.67891041E-09-2.55189141E-13    2
-5.42484554E+03 3.53031116E+00 5.41024375E+00-6.93942023E-04 6.35336439E-05    3
-8.37841039E-08 3.35867996E-11-4.81407036E+03 4.37174436E+00                   4
C2H6                    H   6C   2          G    200.00   6000.00 1000.00      1
 4.04666411E+00 1.53538802E-02-5.47039485E-06 8.77826544E-10-5.23167531E-14    2
-1.24473499E+04-9.68698313E-01 4.29142572E+00-5.50154901E-03 5.99438458E-05    3
-7.08466469E-08 2.68685836E-11-1.15222056E+04 2.66678994E+00                   4
C2H5                    H   5C   2          G    300.00   3500.00  700.00      1
-1.10489358E+00 2.43511913E-02-1.39613152E-05 3.89870297E-09-4.17285120E-13    2
 1.35030749E+04 3.00146907E+01 4.99501831E+00-1.05054480E-02 6.07314834E-05    3
-6.72372957E-08 2.49884287E-11 1.26490872E+04 2.76182763E+00                   4
CHOCHO                  H   2O   2C   2     G    300.00   5000.00 1386.00      1
 9.75438561E+00 4.97645947E-03-1.74410483E-06 2.75586994E-10-1.61969892E-14    2
-2.95832896E+04-2.61878329E+01 1.88105120E+00 2.36386368E-02-1.83443295E-05    3
 6.84842963E-09-9.92733674E-13-2.69280190E+04 1.59154793E+01                   4
C2H3OOH                 H   4O   2C   2     G    300.00   5000.00 1397.00      1
 1.15749951E+01 8.09909174E-03-2.81808668E-06 4.42697954E-10-2.58998042E-14    2
-8.84852664E+03-3.43859117E+01 1.35644398E+00 3.37002447E-02-2.75988500E-05    3
 1.14222854E-08-1.89488886E-12-5.49996692E+03 1.98354466E+01                   4
C2H3OO                  H   3O   2C   2     G    298.15   2000.00 1000.00      1
 6.04483828E+00 1.45511127E-02-7.50974622E-06 1.83488280E-09-1.66689681E-13    2
 1.01699244E+04-3.71144913E+00 1.09784776E+00 2.95333237E-02-2.27744360E-05    3
 7.20559155E-09-3.07929092E-13 1.13996101E+04 2.13563583E+01                   4
CHCHO                   H   2O   1C   2     G    298.15   2000.00 1000.00      1
 4.92632910E+00 9.71712147E-03-5.54855980E-06 1.53068537E-09-1.64742462E-13    2
 2.89499494E+04 5.27874677E-01 2.33256751E+00 1.62952986E-02-9.72052177E-06    3
 5.15124155E-10 1.03836514E-12 2.96585452E+04 1.39904923E+01                   4
C2H4                    H   4C   2          G    200.00   3000.00 1000.00      1
 1.60864693E+00 1.50609034E-02-7.03415503E-06 1.60473454E-09-1.45035207E-13    2
 5.03481778E+03 1.26522651E+01 4.24760731E+00-9.92694869E-03 6.13390131E-05    3
-7.26431229E-08 2.80785458E-11 5.01597556E+03 2.91763124E+00                   4
C2H3                    H   3C   2          G    200.00   3000.00 1000.00      1
 2.94703852E+00 1.03773732E-02-4.78133396E-06 1.07695608E-09-9.62134934E-14    2
 3.43648997E+04 8.16989635E+00 3.14512897E+00 2.28305573E-03 2.37921410E-05    3
-3.37614846E-08 1.40649792E-11 3.45668480E+04 8.68163141E+00                   4
C2O                     O   1C   2          G    200.00   6000.00 1000.00      1
 5.42468378E+00 1.85393945E-03-5.17932956E-07 6.77646230E-11-3.53315237E-15    2
 4.37161379E+04-3.69608405E+00 2.86278214E+00 1.19701204E-02-1.80851222E-05    3
 1.52777730E-08-5.20063163E-12 4.43125964E+04 8.89759099E+00                   4
C2H2                    H   2C   2          G    200.00   6000.00 1000.00      1
 4.65878489E+00 4.88396667E-03-1.60828888E-06 2.46974544E-10-1.38605959E-14    2
 2.57594042E+04-3.99838194E+00 8.08679682E-01 2.33615762E-02-3.55172234E-05    3
 2.80152958E-08-8.50075165E-12 2.64289808E+04 1.39396761E+01                   4
C2H                     H   1C   2          G    200.00   6000.00 1000.00      1
 3.66270248E+00 3.82492252E-03-1.36632500E-06 2.13455040E-10-1.23216848E-14    2
 6.71683790E+04 3.92205792E+00 2.89867676E+00 1.32988489E-02-2.80733327E-05    3
 2.89484755E-08-1.07502351E-11 6.70616050E+04 6.18547632E+00                   4
H2CC                    H   2C   2          G    200.00   6000.00 1000.00      1
 4.27803400E+00 4.75628040E-03-1.63010090E-06 2.54628060E-10-1.48863790E-14    2
 4.83166880E+04 6.40237010E-01 3.28154830E+00 6.97647910E-03-2.38552440E-06    3
-1.21044320E-09 9.81895450E-13 4.86217940E+04 5.92039100E+00                   4
C2                      C   2               G    200.00   6000.00 1000.00      1
 3.25289233E+00 1.23190307E-03-4.50354156E-07 7.49356656E-11-4.57925077E-15    2
 9.83737348E+04 3.95859964E+00 3.69386038E+00-1.84767427E-03 5.23712984E-06    3
-3.83965401E-09 8.61135711E-13 9.83822318E+04 2.23677006E+00                   4
O2C2H4OH                H   5O   3C   2     G    300.00   2500.00  800.00      1
 5.56418200E-01 4.12518690E-02-3.10646870E-05 1.22929600E-08-1.99690710E-12    2
-2.20473900E+04 2.49983080E+01 5.56418200E-01 4.12518690E-02-3.10646870E-05    3
 1.22929600E-08-1.99690710E-12-2.20473900E+04 2.49983080E+01                   4
C2H4O2H                 H   5O   2C   2     G    200.00   3000.00 1000.00      1
 6.78041359E+00 1.83275444E-02-8.91431995E-06 2.10717647E-09-1.96409650E-13    2
 3.29131978E+03-4.72895313E+00 7.21049238E+00-8.05223553E-04 5.64608626E-05    3
-7.53070591E-08 3.05453325E-11 3.84110790E+03-3.13534586E+00                   4
C2H4O1-2                H   4O   1C   2     G    200.00   6000.00 1000.00      1
 5.48876410E+00 1.20461900E-02-4.33369310E-06 7.00283110E-10-4.19490880E-14    2
-9.18042510E+03-7.07996050E+00 3.75905320E+00-9.44121800E-03 8.03097210E-05    3
-1.00807880E-07 4.00399210E-11-7.56081430E+03 7.84974750E+00                   4
C2H3O1-2                H   3O   1C   2     G    200.00   6000.00 1000.00      1
 5.60158035E+00 9.17613962E-03-3.28028902E-06 5.27903888E-10-3.15362241E-14    2
 1.71446252E+04-5.47228512E+00 3.58349017E+00-6.02275805E-03 6.32426867E-05    3
-8.18540707E-08 3.30444505E-11 1.85681353E+04 9.59725926E+00                   4
C2H5OH                  H   6O   1C   2     G    300.00   5000.00 1402.00      1
 8.14483865E+00 1.28314052E-02-4.29052743E-06 6.55971721E-10-3.76506611E-14    2
-3.24005526E+04-1.86241126E+01 2.15805861E-01 2.95228396E-02-1.68271048E-05    3
 4.49484797E-09-4.02451543E-13-2.94851823E+04 2.45725052E+01                   4
C2H5O                   H   5O   1C   2     G    300.00   5000.00 1467.00      1
 8.19120635E+00 1.10391986E-02-3.75270536E-06 5.80275784E-10-3.35735146E-14    2
-5.66847208E+03-1.90131344E+01 2.90353584E+00 1.77256708E-02-2.69624757E-06    3
-3.45830533E-09 1.25224784E-12-3.28930290E+03 1.13545591E+01                   4
PC2H4OH                 H   5O   1C   2     G    200.00   6000.00 1000.00      1
 7.01348674E+00 1.20204391E-02-4.21992012E-06 6.70675981E-10-3.97135273E-14    2
-6.16161779E+03-8.62052409E+00 4.20954137E+00 9.12964578E-03 2.47462263E-05    3
-3.92945764E-08 1.66541312E-11-4.91511371E+03 8.30445413E+00                   4
SC2H4OH                 H   5O   1C   2     G    300.00   5000.00 1385.00      1
 8.15007136E+00 1.02549305E-02-3.40137764E-06 5.17509965E-10-2.96128942E-14    2
-1.05014386E+04-1.73134615E+01 1.46281093E+00 2.39193995E-02-1.30667185E-05    3
 3.10615465E-09-1.85896007E-13-8.00790323E+03 1.92547092E+01                   4
O2CH2CHO                H   3O   3C   2     G    300.00   5000.00 1393.00      1
 1.11807543E+01 9.14479256E-03-3.15089833E-06 4.91944238E-10-2.86639180E-14    2
-1.55790331E+04-2.87892740E+01-1.29465843E+00 4.44936393E-02-4.26577074E-05    3
 2.07391950E-08-3.96828771E-12-1.18275628E+04 3.60778797E+01                   4
HO2CH2CO                H   3O   3C   2     G    300.00   5000.00 1386.00      1
 1.04146322E+01 1.12680116E-02-5.17494839E-06 1.00333285E-09-6.68165911E-14    2
-1.40955672E+04-2.27894400E+01 2.22681686E+00 3.56781380E-02-3.26401909E-05    3
 1.47651988E-08-2.64794380E-12-1.18735095E+04 1.91581197E+01                   4
CH2CO2                  H   2O   2C   2     G    300.00   5000.00 1000.00      1
 7.65364625E+00 8.11459788E-03-3.27402215E-06 6.04725280E-10-4.19318185E-14    2
-2.47039852E+03-1.29488037E+01 1.58410663E+00 2.55753337E-02-1.92389918E-05    3
 4.43061572E-09 7.05951245E-13-9.15619463E+02 1.80375721E+01                   4
CH3CHOHOJ               C   2H   5O   2     G    300.00   5000.00 1475.00      1
 1.17676393E+01 1.08162215E-02-3.83103211E-06 6.08854274E-10-3.59050266E-14    2
-3.02788234E+04-3.48553283E+01 6.81886048E+00 1.12137609E-02 9.27132951E-06    3
-1.14593687E-08 3.04523365E-12-2.74487304E+04-4.32313391E+00                   4
CH3CHO                  H   4O   1C   2     G    200.00   6000.00 1000.00      1
 5.40411080E+00 1.17230590E-02-4.22631370E-06 6.83724510E-10-4.09848630E-14    2
-2.25931220E+04-3.48079170E+00 4.72945950E+00-3.19328580E-03 4.75349210E-05    3
-5.74586110E-08 2.19311120E-11-2.15728780E+04 4.10301590E+00                   4
CH3CO                   H   3O   1C   2     G    200.00   6000.00 1000.00      1
 5.31371650E+00 9.17377930E-03-3.32203860E-06 5.39474560E-10-3.24523680E-14    2
-3.64504140E+03-1.67575580E+00 4.03587050E+00 8.77294870E-04 3.07100100E-05    3
-3.92475650E-08 1.52968690E-11-2.68207380E+03 7.86176820E+00                   4
CH2CHO                  H   3O   1C   2     G    298.00   3000.00 1000.00      1
 3.63026330E+00 1.41239404E-02-7.16478146E-06 1.76263004E-09-1.70391996E-13    2
 4.29875072E+02 6.20577997E+00 9.86311004E-01 2.24920216E-02-1.64812936E-05    3
 5.86617239E-09-6.81551147E-13 1.07163704E+03 1.95196726E+01                   4
CH2COHCO                C   3H   3O   2     G    300.00   5000.00 1411.00      1
 1.31285142E+01 6.17948608E-03-1.93387986E-06 2.81892606E-10-1.56244314E-14    2
-1.93507932E+04-4.22958094E+01 1.24341370E+00 4.71484739E-02-5.44200189E-05    3
 2.95970356E-08-6.01447282E-12-1.65555219E+04 1.68301276E+01                   4
C2H3OH                  H   4O   1C   2     G    300.00   5000.00 1410.00      1
 8.32598158E+00 8.03387281E-03-2.63928405E-06 3.98410726E-10-2.26551155E-14    2
-1.83221436E+04-2.02080305E+01-1.27972260E-01 3.38506073E-02-3.30644935E-05    3
 1.64858739E-08-3.19935455E-12-1.59914544E+04 2.30438601E+01                   4
C2H2OH                  H   3O   1C   2     G    300.00   5000.00 1401.00      1
 8.20268447E+00 5.92989165E-03-1.99194448E-06 3.05794341E-10-1.76114732E-14    2
 1.24881328E+04-1.89670436E+01 6.41642616E-01 2.61903633E-02-2.30385370E-05    3
 1.02804704E-08-1.81971416E-12 1.48276951E+04 2.06750999E+01                   4
SC2H2OH                 H   3O   1C   2     G    300.00   5000.00 1410.00      1
 7.99235139E+00 5.83109353E-03-1.89242965E-06 2.83129118E-10-1.59933287E-14    2
 9.51237374E+03-1.62058375E+01 1.63791895E+00 2.64968839E-02-2.74821415E-05    3
 1.43110557E-08-2.85794966E-12 1.11467016E+04 1.58714777E+01                   4
CH2CO                   H   2O   1C   2     G    300.00   5000.00 1387.00      1
 6.36467030E+00 5.45786699E-03-1.84268576E-06 2.83411786E-10-1.63298616E-14    2
-8.24720912E+03-9.42955479E+00 4.99492822E+00 7.27504908E-03-2.16744674E-06    3
-9.25637041E-11 1.12646950E-13-7.59099666E+03-1.51259007E+00                   4
HCCO                    H   1O   1C   2     G    200.00   6000.00 1000.00      1
 5.91479333E+00 3.71408730E-03-1.30137010E-06 2.06473345E-10-1.21476759E-14    2
 1.93596301E+04-5.50567269E+00 1.87607969E+00 2.21205418E-02-3.58869325E-05    3
 3.05402541E-08-1.01281069E-11 2.01633840E+04 1.36968290E+01                   4
HCCOH                   H   2O   1C   2     G    200.00   6000.00 1000.00      1
 6.37509678E+00 5.49429011E-03-1.88136576E-06 2.93803536E-10-1.71771901E-14    2
 8.93277676E+03-8.24498007E+00 2.05541154E+00 2.52003372E-02-3.80821654E-05    3
 3.09890632E-08-9.89799902E-12 9.76872113E+03 1.22271534E+01                   4
CH2COOH                 H   3O   2C   2     G    100.00   5000.00 1058.00      1
 7.98363370E+00 1.18141983E-02-5.27086059E-06 1.04331700E-09-7.61676344E-14    2
-3.15520596E+04-1.60852630E+01 2.92688293E+00 1.79294703E-02 4.49427810E-06    3
-1.67263265E-08 6.86762832E-12-2.97543074E+04 1.20349895E+01                   4
CH3CCO                  C   3H   3O   1     G    100.00   5000.00  450.61      1
 4.07733162E+00 1.56711833E-02-6.97158858E-06 1.31787764E-09-9.17660519E-14    2
 1.95006394E+04 7.83646777E+00 3.34387132E+00 1.74325291E-02 2.97569379E-06    3
-3.67906168E-08 3.40290463E-11 1.96149582E+04 1.13253443E+01                   4
CH3COH                  H   4O   1C   2     G    100.00   5000.00 1002.18      1
 7.92846957E+00 8.15875470E-03-2.91410601E-06 5.15186396E-10-3.55331439E-14    2
 2.33088834E+04-1.53492432E+01 2.84111291E+00 2.24591992E-02-1.53305901E-05    3
 2.79616250E-09 8.86886968E-13 2.46301178E+04 1.07098389E+01                   4
CH3CO3H                 H   4O   3C   2     G    300.00   5000.00 1391.00      1
 1.25060485E+01 9.47789695E-03-3.30402246E-06 5.19630793E-10-3.04233568E-14    2
-4.59856703E+04-3.79195947E+01 2.24135876E+00 3.37963514E-02-2.53887482E-05    3
 9.67583587E-09-1.49266157E-12-4.24677831E+04 1.70668133E+01                   4
CH3CO3                  H   3O   3C   2     G    300.00   5000.00 1391.00      1
 1.12522498E+01 8.33652672E-03-2.89014530E-06 4.52781734E-10-2.64354456E-14    2
-2.60238584E+04-2.96370457E+01 3.60373432E+00 2.70080341E-02-2.08293438E-05    3
 8.50541104E-09-1.43846110E-12-2.34205171E+04 1.12014914E+01                   4
CH3CO2                  H   3O   2C   2     G    300.00   5000.00 1395.00      1
 8.54059736E+00 8.32951214E-03-2.84722010E-06 4.41927196E-10-2.56373394E-14    2
-2.97290678E+04-2.03883545E+01 1.37440768E+00 2.49115604E-02-1.74308894E-05    3
 6.24799508E-09-9.09516835E-13-2.72330150E+04 1.81405454E+01                   4
CH3OCH2O2H              H   6O   3C   2     G    300.00   5000.00 1404.00      1
 1.28159161E+01 1.34818095E-02-4.50397729E-06 6.88229286E-10-3.94883680E-14    2
-4.06745921E+04-3.78047802E+01 1.05786981E+00 4.36787095E-02-3.46383899E-05    3
 1.44808830E-08-2.46100643E-12-3.68851076E+04 2.43391936E+01                   4
CH3OCH2O2               H   5O   3C   2     G    300.00   5000.00 1441.00      1
 1.19179361E+01 1.19412867E-02-3.93526185E-06 5.95756132E-10-3.39597705E-14    2
-2.34231833E+04-3.20096863E+01 3.39930541E+00 3.09460407E-02-1.92548181E-05    3
 5.76033887E-09-6.16081571E-13-2.04433218E+04 1.39429608E+01                   4
CH2OCH2O2H              H   5O   3C   2     G    300.00   5000.00 1418.00      1
 1.23892901E+01 1.11758961E-02-3.59249095E-06 5.34196366E-10-3.00536541E-14    2
-1.80551598E+04-3.29576862E+01 1.62245477E-01 4.76101093E-02-4.52046954E-05    3
 2.18379311E-08-4.11295947E-12-1.46498100E+04 2.98253164E+01                   4
O2CH2OCH2O2H            H   5O   5C   2     G    300.00   5000.00 1433.00      1
 1.77378326E+01 1.13589899E-02-3.67382539E-06 5.49255712E-10-3.10405899E-14    2
-3.82903058E+04-5.66609932E+01 2.39977678E+00 5.39881943E-02-4.87969524E-05    3
 2.19792134E-08-3.86106979E-12-3.37824638E+04 2.30683371E+01                   4
HO2CH2OCHO              H   4O   4C   2     G    300.00   5000.00 1386.00      1
 1.57136128E+01 9.64430166E-03-3.44136025E-06 5.49722196E-10-3.25360322E-14    2
-6.29409094E+04-5.29505242E+01 1.21909586E+00 4.28858235E-02-3.17634222E-05    3
 1.11542676E-08-1.49753153E-12-5.79287926E+04 2.49759193E+01                   4
OCH2OCHO                H   3O   3C   2     G    300.00   5000.00 1523.00      1
 1.24013200E+01 7.83738243E-03-2.82992688E-06 4.55558739E-10-2.71061389E-14    2
-4.68453470E+04-3.78084549E+01 1.89539692E+00 2.74118545E-02-1.36476090E-05    3
 1.26325603E-09 5.17970476E-13-4.27879440E+04 2.02333278E+01                   4
HOCH2OCO                H   3O   3C   2     G    300.00   5000.00 1443.00      1
 1.11498410E+01 9.34736520E-03-3.35541548E-06 5.38037115E-10-3.19260183E-14    2
-4.75012119E+04-2.95983867E+01 5.95255071E+00 8.42196282E-03 1.36741678E-05    3
-1.46786275E-08 3.84143533E-12-4.44470269E+04 2.85657217E+00                   4
CH3OCH2O                H   5O   2C   2     G    300.00   5000.00 1523.00      1
 9.81288609E+00 1.21313106E-02-4.30285768E-06 6.84443177E-10-4.03862658E-14    2
-2.50760742E+04-2.51866352E+01 5.63414373E+00 8.92830283E-03 1.37225633E-05    3
-1.40497059E-08 3.54625624E-12-2.22825214E+04 1.93588846E+00                   4
CH3OCH3                 H   6O   1C   2     G    298.00   3000.00 1000.00      1
 1.13851970E+00 2.58202899E-02-1.29425822E-05 3.14818537E-09-3.01294764E-13    2
-2.35157473E+04 1.85133202E+01 3.75480003E+00 9.94330522E-03 2.04658920E-05    3
-2.65048607E-08 9.20398140E-12-2.38174871E+04 7.12147313E+00                   4
CH3OCH2                 H   5O   1C   2     G    298.00   3000.00 1000.00      1
 2.74300130E+00 2.06529566E-02-1.03925669E-05 2.54086134E-09-2.44516053E-13    2
-1.32986515E+03 1.24007048E+01 3.93734319E+00 9.90763869E-03 1.63345997E-05    3
-2.34568933E-08 8.57704791E-12-1.32547779E+03 7.99274498E+00                   4
CH3OCHO                 H   4O   2C   2     G    298.00   3000.00 1000.00      1
 1.55821560E+00 2.63651102E-02-1.49021985E-05 3.93577994E-09-3.99334221E-13    2
-4.47996443E+04 1.82846496E+01 3.95242735E+00 6.27936769E-03 3.21013314E-05    3
-3.93941104E-08 1.36185570E-11-4.47899337E+04 9.26882234E+00                   4
CH3OCO                  H   3O   2C   2     G    298.00   3000.00 1000.00      1
 3.36304128E+00 1.87670995E-02-1.03048118E-05 2.67955225E-09-2.69524760E-13    2
-2.08317053E+04 1.09017923E+01 4.20427121E+00 8.77414983E-03 1.52020481E-05    3
-2.17223880E-08 7.77727542E-12-2.06876220E+04 8.45258172E+00                   4
CH2OCHO                 H   3O   2C   2     G    298.00   3000.00 1000.00      1
 5.66297823E+00 1.73979570E-02-1.01218468E-05 2.73226211E-09-2.81907442E-13    2
-2.14389479E+04-2.38514196E+00 3.19932230E+00 1.93736375E-02-1.21521306E-06    3
-1.11559169E-08 5.18761324E-12-2.05538696E+04 1.14662057E+01                   4
CH3COCH                 C   3H   4O   1     G    100.00   5000.00 1422.47      1
 8.42190715E+00 1.32147931E-02-5.94861582E-06 1.13318238E-09-7.87790490E-14    2
 2.38473302E+04-1.67738709E+01 3.13307940E+00 1.99928367E-02-4.56076359E-06    3
-3.51748126E-09 1.44161672E-12 2.61708711E+04 1.34838635E+01                   4
CH2COCH2                C   3H   4O   1     G    100.00   4000.00 1940.46      1
-9.87425172E-01 2.88974591E-02-1.32185725E-05 1.95139310E-09-1.03642912E-13    2
 1.73797237E+04 3.53154789E+01 2.09413283E+00 2.96789612E-02-1.93371377E-05    3
 5.94804523E-09-8.62638406E-13 1.48407339E+04 1.49452231E+01                   4
CH3CCHO                 C   3H   4O   1     G    100.00   5000.00  936.00      1
 1.05962069E+01 7.73832919E-03-1.89913832E-06 3.08803446E-10-2.31638998E-14    2
 1.89349404E+04-2.87420455E+01 2.65781507E+00 2.15986318E-02 8.04306562E-06    3
-2.96741688E-08 1.41019327E-11 2.12999358E+04 1.37261686E+01                   4
CH2CCO                  C   3H   2O   1     G    298.15   2000.00 1000.00      1
 4.40003435E+00 1.25785246E-02-5.91887918E-06 1.27758857E-09-9.45874595E-14    2
 1.33314103E+04 4.29517065E+00 3.60551892E+00 1.45152309E-02-6.96190546E-06    3
 7.31583992E-10 3.52252542E-13 1.35523812E+04 8.43858717E+00                   4
NC3H7O2H                H   8C   3O   2     G    200.00   3000.00 1000.00      1
 5.70339505E+00 3.28158196E-02-1.62801919E-05 3.91404915E-09-3.70006532E-13    2
-2.51228391E+04 1.45914358E+00 6.73138747E+00 7.17215968E-03 6.55879836E-05    3
-8.95268374E-08 3.58183720E-11-2.44958475E+04 1.16746323E+00                   4
NC3H7O2                 H   7C   3O   2     G    200.00   3000.00 1000.00      1
 4.91998559E+00 3.15132726E-02-1.58821725E-05 3.86554476E-09-3.68943114E-13    2
-8.25948108E+03 4.98449512E+00 5.47042383E+00 8.03725792E-03 6.23369337E-05    3
-8.69404455E-08 3.51435174E-11-7.54594190E+03 6.93921239E+00                   4
IC3H7O2H                H   8C   3O   2     G    200.00   3000.00 1000.00      1
 6.94628788E+00 3.14479020E-02-1.56102919E-05 3.75542177E-09-3.55277620E-13    2
-2.74427914E+04-7.46456411E+00 5.29707117E+00 2.02135424E-02 3.71620355E-05    3
-6.36781838E-08 2.71895768E-11-2.64177402E+04 4.36767210E+00                   4
IC3H7O2                 H   7C   3O   2     G    200.00   3000.00 1000.00      1
 5.64376176E+00 3.03429918E-02-1.51530595E-05 3.66111767E-09-3.47386857E-13    2
-1.04730244E+04-2.14718756E-01 5.07128830E+00 1.75672920E-02 3.42490198E-05    3
-5.63719610E-08 2.36317857E-11-9.76762570E+03 5.83068104E+00                   4
C3H6OOH1-2              H   7C   3O   2     G    200.00   3000.00 1000.00      1
 6.50699060E+00 2.85213018E-02-1.41417909E-05 3.39938293E-09-3.21373645E-13    2
-1.45012873E+03-1.87717582E-01 6.34979532E+00 8.11708872E-03 5.94055730E-05    3
-8.44703358E-08 3.45623896E-11-6.15937814E+02 5.09764555E+00                   4
C3H6OOH1-3              H   7C   3O   2     G    200.00   3000.00 1000.00      1
 7.23126530E+00 2.77429810E-02-1.37595857E-05 3.30768532E-09-3.12714680E-13    2
-4.43242263E+02-5.41152147E+00 5.50078943E+00 1.50499925E-02 4.54145213E-05    3
-7.25615652E-08 3.08058933E-11 6.52616591E+02 7.15821560E+00                   4
C3H6OOH2-1              H   7C   3O   2     G    200.00   3000.00 1000.00      1
 8.51331015E+00 2.56658986E-02-1.24736987E-05 2.94899846E-09-2.75019865E-13    2
-2.00090673E+03-1.31841385E+01 7.62269432E+00 1.11030055E-02 4.70014253E-05    3
-7.11121549E-08 2.97645184E-11-1.14650501E+03-5.02948467E+00                   4
C3H6OOH1-2O2            H   7C   3O   4     G    200.00   3000.00 1000.00      1
 1.04215235E+01 3.14990051E-02-1.60870170E-05 3.95787145E-09-3.81172892E-13    2
-1.94983125E+04-1.78157823E+01 7.66268414E+00 3.46984307E-02-9.21886703E-06    3
-8.56030244E-09 4.82826479E-12-1.85409133E+04-2.52153061E+00                   4
C3H6OOH1-3O2            H   7C   3O   4     G    200.00   3000.00 1000.00      1
 1.26078890E+01 2.93092235E-02-1.50840750E-05 3.73118698E-09-3.60788937E-13    2
-1.96011992E+04-3.08301000E+01 7.24781475E+00 3.28928441E-02 1.30495909E-05    3
-4.36381462E-08 2.06513320E-11-1.77709148E+04-9.17725040E-01                   4
C3H6OOH2-1O2            H   7C   3O   4     G    200.00   3000.00 1000.00      1
 1.03199662E+01 3.11300514E-02-1.57238725E-05 3.83613609E-09-3.67016885E-13    2
-1.95173930E+04-1.65669884E+01 8.79693074E+00 1.54084095E-02 5.10187628E-05    3
-7.88829090E-08 3.28540704E-11-1.83455378E+04-4.42816442E+00                   4
C3KET12                 H   6C   3O   3     G    200.00   3000.00 1000.00      1
 9.32342424E+00 2.62073950E-02-1.33353001E-05 3.27346318E-09-3.14797458E-13    2
-3.58698068E+04-1.60526738E+01 4.41631201E+00 3.07003361E-02 9.88578816E-06    3
-3.89641249E-08 1.91158735E-11-3.42762651E+04 1.09624997E+01                   4
C3KET13                 H   6C   3O   3     G    200.00   3000.00 1000.00      1
 8.58106638E+00 2.73143185E-02-1.39521051E-05 3.42955156E-09-3.29871443E-13    2
-3.47726042E+04-1.11674324E+01 7.59820874E+00 2.30624183E-02 6.90840670E-06    3
-2.23357702E-08 9.80969635E-12-3.42038835E+04-4.50289938E+00                   4
C3H51-2,3OOH            C   3H   7O   4     G    298.00   6000.00 1000.00      1
 1.92920199E+01 1.53125250E-02-5.36239915E-06 8.48522339E-10-5.00319374E-14    2
-1.48744597E+04-6.55354976E+01 9.32176447E-01 8.54901848E-02-1.23079234E-04    3
 9.91652847E-08-3.24677763E-11-1.04601429E+04 2.53027474E+01                   4
C3H5O1-2OOH-3           C   3H   6O   3     G    300.00   5000.00 1432.00      1
 1.57042382E+01 1.30255692E-02-4.23544254E-06 6.35555595E-10-3.60110207E-14    2
-2.77269333E+04-5.51895464E+01-3.25001215E+00 6.65787151E-02-6.18859778E-05    3
 2.84638649E-08-5.08511634E-12-2.22371240E+04 4.30381280E+01                   4
C3H6O1-2                C   3H   6O   1     G    200.00   6000.00 1000.00      1
 8.01491079E+00 1.73919953E-02-6.26027968E-06 1.01188256E-09-6.06239111E-14    2
-1.51980838E+04-1.88279964E+01 3.42806676E+00 6.25176642E-03 6.13196311E-05    3
-8.60387185E-08 3.51371393E-11-1.28446646E+04 1.04244994E+01                   4
C3H6O1-3                C   3H   6O   1     G    200.00   6000.00 1000.00      1
 6.80716906E+00 1.88824545E-02-6.79082475E-06 1.09713919E-09-6.57154952E-14    2
-1.36547629E+04-1.35382154E+01 5.15283752E+00-1.86401716E-02 1.29980652E-04    3
-1.58629974E-07 6.20668783E-11-1.13243512E+04 4.73561224E+00                   4
C3H5-SOOH               C   3H   6O   2     G    298.00   6000.00 1000.00      1
 1.17366777E+01 1.50781115E-02-5.22873766E-06 8.22569776E-10-4.83198810E-14    2
-1.19051570E+04-3.21649975E+01 6.05480242E-03 5.72962550E-02-7.65094431E-05    3
 6.36300985E-08-2.20626642E-11-8.82238404E+03 2.68572270E+01                   4
SC3H5OO                 C   3H   5O   2     G    300.00   5000.00 1391.00      1
 1.31246570E+01 1.17719171E-02-4.06154905E-06 6.34365060E-10-3.69622374E-14    2
 3.19785250E+03-4.06256950E+01 2.37869252E+00 3.63937952E-02-2.54689963E-05    3
 9.05375431E-09-1.30368839E-12 6.97002244E+03 1.72448228E+01                   4
TC3H5OO                 C   3H   5O   2     G    300.00   5000.00 1427.00      1
 1.12475950E+01 1.18958685E-02-3.79310732E-06 5.61099631E-10-3.14584401E-14    2
 1.36735441E+03-2.91220162E+01 2.60844589E+00 3.34570194E-02-2.41496366E-05    3
 9.16333320E-09-1.39948285E-12 4.16164345E+03 1.66714370E+01                   4
CH3COCHO                C   3H   4O   2     G    300.00   5000.00 1381.00      1
 1.14371190E+01 1.06773624E-02-3.68967757E-06 5.77006752E-10-3.36532201E-14    2
-3.78079398E+04-3.25054087E+01 2.08731049E+00 3.09032484E-02-1.98794164E-05    3
 6.26174519E-09-7.69945504E-13-3.43989451E+04 1.82839639E+01                   4
CH2CHOCHO               C   3H   4O   2     G    100.00   5000.00  833.56      1
 7.40521033E+00 1.65570221E-02-6.58007383E-06 1.24982151E-09-9.06572059E-14    2
-3.48859419E+04-1.12708869E+01 2.57245381E+00 1.18819753E-02 5.19781973E-05    3
-8.56898226E-08 3.80126901E-11-3.31121756E+04 1.69715365E+01                   4
OCHCH2CH2O              H   5C   3O   2     G    298.00   6000.00 1000.00      1
 1.08162478E+01 1.42673665E-02-5.07333766E-06 8.11888154E-10-4.82713892E-14    2
-1.75002033E+04-2.65683503E+01-5.00838068E-01 5.19868081E-02-6.76895492E-05    3
 5.81287856E-08-2.11513136E-11-1.42793836E+04 3.13661013E+01                   4
CH2CHOCO                C   3H   3O   2     G    100.00   5000.00  965.05      1
 1.31387981E+01 6.74642536E-03-2.14128875E-06 3.99152269E-10-3.05804030E-14    2
-1.46339038E+04-4.25616482E+01 2.06242074E+00 3.51363582E-02-1.90366415E-05    3
-6.74125163E-09 6.69243374E-12-1.16802033E+04 1.47083881E+01                   4
C3H52-1,3OOH            C   3H   7O   4     G    300.00   5000.00 1379.00      1
 2.02817964E+01 1.48155431E-02-5.25503386E-06 8.35963453E-10-4.93308915E-14    2
-1.80085066E+04-7.22688262E+01 4.12253742E+00 5.19553611E-02-3.83733727E-05    3
 1.45851637E-08-2.29820536E-12-1.22759164E+04 1.48367359E+01                   4
C3H8                    H   8C   3          G    200.00   3000.00 1000.00      1
 1.40021346E+00 3.18420793E-02-1.56794640E-05 3.74038679E-09-3.50970704E-13    2
-1.45995041E+04 1.53772904E+01 4.40544497E+00 1.49882943E-03 6.81726683E-05    3
-8.73518733E-08 3.42271755E-11-1.45263856E+04 4.75462035E+00                   4
IC3H7                   H   7C   3          G    200.00   3000.00 1000.00      1
 1.28792104E+00 2.88132087E-02-1.42628492E-05 3.41663382E-09-3.21641287E-13    2
 8.77362364E+03 1.90276980E+01 6.26934547E+00-1.20461040E-02 9.04149102E-05    3
-1.05861450E-07 4.01565711E-11 8.55314750E+03-5.55855157E-01                   4
NC3H7                   H   7C   3          G    200.00   3000.00 1000.00      1
 2.48159455E+00 2.69835428E-02-1.31599688E-05 3.11464891E-09-2.90368978E-13    2
 1.01221292E+04 1.22920896E+01 4.17115101E+00 3.51564655E-03 5.75322599E-05    3
-7.69319478E-08 3.08423388E-11 1.03875523E+04 7.64185086E+00                   4
CH3CHCHO                C   3H   5O   1     G    300.00   5000.00 1424.00      1
 1.06781476E+01 1.12805711E-02-3.89010759E-06 6.07617268E-10-3.54120848E-14    2
-7.73234209E+03-3.24971238E+01 1.47166733E+00 2.69251618E-02-1.00248013E-05    3
-1.13421435E-09 1.03416658E-12-4.04142023E+03 1.88722472E+01                   4
CH3CHCO                 C   3H   4O   1     G    300.00   5000.00 1400.00      1
 1.00219123E+01 9.56966300E-03-3.26221644E-06 5.05231706E-10-2.92593257E-14    2
-1.42482738E+04-2.77829973E+01 1.48380119E+00 3.22203013E-02-2.70250033E-05    3
 1.20499164E-08-2.18365931E-12-1.15276540E+04 1.71552068E+01                   4
C3H5O                   C   3H   5O   1     G    300.00   5000.00 1402.00      1
 1.02638186E+01 1.17609932E-02-3.89837957E-06 5.92650815E-10-3.38867417E-14    2
 7.25938472E+03-2.75108651E+01 8.24068673E-01 3.46749909E-02-2.51786795E-05    3
 9.56781953E-09-1.48085302E-12 1.04203725E+04 2.28283070E+01                   4
CH2CHOCH2               C   3H   5O   1     G    298.00   3000.00 1000.00      1
 5.97771354E+00 2.02657041E-02-1.01668826E-05 2.48262015E-09-2.38848507E-13    2
 8.26182922E+03-3.59465019E+00 8.65182879E-01 3.69123607E-02-2.91776933E-05    3
 1.10126628E-08-1.29220645E-12 9.46612939E+03 2.20002011E+01                   4
CH2OOHCHCO              C   3H   4O   3     G    100.00   5000.00  828.78      1
 8.21003768E+00 2.23847091E-02-1.04769597E-05 1.97089550E-09-1.34682628E-13    2
-2.07892043E+04-1.02126441E+01 1.41612513E+00 6.14660031E-02-9.25964273E-05    3
 7.71867797E-08-2.55863310E-11-1.98791413E+04 1.99846206E+01                   4
CH2OCHCO                C   3H   3O   2     G    100.00   5000.00  869.70      1
 2.35088409E+00 2.39340350E-02-1.14953600E-05 2.15666774E-09-1.45690550E-13    2
-6.59575625E+02 2.08361058E+01 2.43867977E+00 4.19870300E-02-7.44651363E-05    3
 7.48277923E-08-2.80498586E-11-1.37285912E+03 1.64118408E+01                   4
AC4H7OOH                C   4H   8O   2     G    300.00   5000.00 1395.00      1
 1.47661443E+01 2.12235231E-02-7.09403390E-06 1.08423759E-09-6.22145708E-14    2
-1.35617411E+04-4.77449138E+01 1.33470633E+00 5.27831440E-02-3.58861360E-05    3
 1.32495013E-08-2.06619289E-12-8.87891782E+03 2.43857336E+01                   4
AC3H5OOH                C   3H   6O   2     G    298.00   6000.00 1000.00      1
 1.20838649E+01 1.47946591E-02-5.13212591E-06 8.07504999E-10-4.74394983E-14    2
-1.02184463E+04-3.36434791E+01 3.18124993E+00 4.35233041E-02-5.16277353E-05    3
 4.32011427E-08-1.57714983E-11-7.63521503E+03 1.21725683E+01                   4
C3H6                    C   3H   6          G    200.00   3000.00 1000.00      1
 1.92108263E+00 2.43339459E-02-1.16770827E-05 2.72944510E-09-2.52017823E-13    2
 6.57712123E+02 1.38966351E+01 4.31009158E+00-1.07031844E-03 5.93972302E-05    3
-7.47111922E-08 2.91295619E-11 7.63241094E+02 5.72920478E+00                   4
C3H5-A                  C   3H   5          G    200.00   3000.00 1000.00      1
 3.84791212E+00 1.92587171E-02-9.13273431E-06 2.11591054E-09-1.94087489E-13    2
 1.77129152E+04 2.99184164E+00 1.78802281E+00 1.47355886E-02 2.49636779E-05    3
-4.61392059E-08 2.05476345E-11 1.85843327E+04 1.55955836E+01                   4
C3H5-S                  C   3H   5          G    200.00   3000.00 1000.00      1
 2.96456222E+00 2.00542186E-02-9.69055932E-06 2.28759935E-09-2.13799962E-13    2
 3.02834725E+04 9.83334260E+00 3.82115034E+00 5.68402338E-03 3.50202069E-05    3
-4.89044450E-08 1.97810852E-11 3.05074273E+04 7.99634709E+00                   4
C3H5-T                  C   3H   5          G    200.00   3000.00 1000.00      1
 2.64305773E+00 2.04953214E-02-9.90039262E-06 2.32606764E-09-2.15631121E-13    2
 2.85305626E+04 1.18330025E+01 4.87989018E+00-1.62832401E-03 5.08381392E-05    3
-6.33941027E-08 2.46528204E-11 2.85657279E+04 3.82550151E+00                   4
CC3H6                   C   3H   6          G    200.00   6000.00 1000.00      1
 6.21663437E+00 1.65393591E-02-5.90075838E-06 9.48095199E-10-5.65661522E-14    2
 2.95937491E+03-1.36041009E+01 2.83278674E+00-5.21028618E-03 9.29583210E-05    3
-1.22753194E-07 4.99191366E-11 5.19520048E+03 1.08306333E+01                   4
CC3H5                   H   5C   3          G    298.00   3000.00 1000.00      1
 2.99974960E+00 2.13475726E-02-1.06990750E-05 2.60932417E-09-2.50699404E-13    2
 3.31868952E+04 7.36829306E+00-2.66197201E+00 4.09354947E-02-3.51846762E-05    3
 1.54618244E-08-2.54379883E-12 3.44620177E+04 3.54220671E+01                   4
PC3H4OH-1               C   3H   5O   1     G    300.00   5000.00 1403.00      1
 1.09468986E+01 1.04014540E-02-3.44082448E-06 5.22105632E-10-2.98049266E-14    2
 4.11530600E+03-3.11161699E+01 2.07150195E+00 3.50016810E-02-3.01922013E-05    3
 1.38467853E-08-2.55380109E-12 6.81914209E+03 1.51916605E+01                   4
PC3H4OH-2               C   3H   5O   1     G    300.00   5000.00 1399.00      1
 1.04635062E+01 1.11663832E-02-3.77893714E-06 5.82297374E-10-3.35999696E-14    2
 4.44805292E+03-2.88001079E+01 1.65785091E+00 3.50982804E-02-2.96983519E-05    3
 1.35988418E-08-2.53619848E-12 7.22116184E+03 1.73841296E+01                   4
SC3H4OH                 C   3H   5O   1     G    300.00   5000.00 1409.00      1
 9.47410666E+00 1.30017461E-02-5.98809406E-06 1.20693652E-09-8.36051867E-14    2
-7.27956379E+03-2.46567010E+01 2.44954369E+00 3.28038175E-02-2.74206705E-05    3
 1.16743989E-08-2.01370000E-12-5.22438373E+03 1.17912854E+01                   4
C3H3O                   C   3H   3O   1     G    100.00   5000.00 1149.86      1
 6.82982476E+00 1.21550955E-02-5.01834477E-06 9.27996889E-10-6.42469482E-14    2
 1.97626136E+04-7.94216328E+00 2.94302620E+00 1.99368612E-02-7.68290364E-06    3
-1.86785397E-09 1.48736942E-12 2.10358789E+04 1.30019586E+01                   4
C3H3O2H                 C   3H   4O   2     G    300.00   5000.00 1385.00      1
 1.38152174E+01 8.62174763E-03-3.06710006E-06 4.88874247E-10-2.88888385E-14    2
 6.29182941E+03-4.39151257E+01 1.09787313E+00 4.22717882E-02-3.83969355E-05    3
 1.77405069E-08-3.27674312E-12 1.03592314E+04 2.30651783E+01                   4
C2HCHO                  C   3H   2O   1     G    300.00   5000.00 2012.00      1
 7.99952054E+00 7.07825497E-03-2.63086819E-06 4.33073185E-10-2.62003284E-14    2
 8.71863156E+03-1.57226237E+01 4.20776611E+00 1.34382727E-02-5.15442099E-06    3
-2.24570818E-11 2.74111284E-13 1.02117375E+04 5.43871873E+00                   4
C3H5O31                 C   3H   5O   3     G    300.00   5000.00 1382.00      1
 1.58391820E+01 1.18108291E-02-4.12595969E-06 6.49893689E-10-3.80931093E-14    2
-1.80299056E+04-5.25698665E+01 3.64419366E+00 3.93357791E-02-2.76201715E-05    3
 9.70517355E-09-1.37417872E-12-1.37014751E+04 1.32634568E+01                   4
C3H5O32                 C   3H   5O   3     G    400.00   5000.00 1369.00      1
 1.69382410E+01 1.10870012E-02-3.92331771E-06 6.23214564E-10-3.67416907E-14    2
-8.51432760E+03-5.93880030E+01 5.78082152E+00 3.25728351E-02-1.72708524E-05    3
 3.00679496E-09 1.46350874E-13-4.22755472E+03 2.08334102E+00                   4
CH2CCH2OOH              C   3H   5O   2     G    100.00   5000.00  797.78      1
 5.63002145E+00 2.49469787E-02-1.17522882E-05 2.27967141E-09-1.61088289E-13    2
 1.90445436E+04 2.90129761E+00 2.24534237E+00 4.19178324E-02-4.36618730E-05    3
 2.89455623E-08-8.51754770E-12 1.95845778E+04 1.84656699E+01                   4
CH2CHCH2OO              C   3H   5O   2     G    100.00   5000.00 1155.35      1
 5.58060891E+00 2.31419381E-02-1.00897341E-05 1.89291060E-09-1.31328362E-13    2
 8.55393412E+03 2.61219293E+00 2.56675611E+00 3.35761853E-02-2.36363706E-05    3
 9.70953623E-09-1.82269755E-12 9.25035685E+03 1.75875518E+01                   4
CH2COOHCHO              C   3H   4O   3     G    100.00   5000.00  902.08      1
 7.72888075E+00 2.47252911E-02-1.32296759E-05 2.71615897E-09-1.98202231E-13    2
-2.06248257E+04-8.75060174E+00 1.95774991E+00 5.03154489E-02-5.57813133E-05    3
 3.41630033E-08-8.91323718E-12-1.95836144E+04 1.84970800E+01                   4
CH2COCHO                C   3H   3O   2     G    100.00   5000.00 1335.27      1
 7.34755335E+00 1.61852796E-02-7.60948668E-06 1.47379512E-09-1.03801827E-13    2
-1.01354653E+04-7.29668767E+00 2.68900307E+00 3.01408767E-02-2.32870055E-05    3
 9.30130671E-09-1.56935431E-12-8.89140012E+03 1.65249953E+01                   4
CH2COOHCH2OO            C   3H   5O   4     G    100.00   5000.00  806.16      1
 7.65856860E+00 2.95567070E-02-1.42020292E-05 2.71873538E-09-1.88180613E-13    2
-2.34133619E+03-1.73573372E+00 1.09063295E+00 6.98426721E-02-1.03483135E-04    3
 8.83951171E-08-3.04304500E-11-1.53249194E+03 2.69842535E+01                   4
CH2COOCH2OOH            C   3H   5O   4     G    100.00   5000.00  806.16      1
 7.65856860E+00 2.95567070E-02-1.42020292E-05 2.71873538E-09-1.88180613E-13    2
-2.34133619E+03-1.73573372E+00 1.09063295E+00 6.98426721E-02-1.03483135E-04    3
 8.83951171E-08-3.04304500E-11-1.53249194E+03 2.69842535E+01                   4
CH2COOHCH2OOH           C   3H   6O   4     G    100.00   5000.00  801.51      1
 8.78500627E+00 3.20527125E-02-1.56964155E-05 3.08216377E-09-2.18727161E-13    2
-2.10540864E+04-9.23341932E+00 1.03489847E+00 7.07307898E-02-8.80821988E-05    3
 6.32908514E-08-1.89987584E-11-1.98117460E+04 2.64414902E+01                   4
CH2COOHCH2              C   3H   5O   2     G    200.00   3000.00 1000.00      1
 1.11212027E+01 1.54355749E-02-6.72634551E-06 1.43699713E-09-1.21868039E-13    2
 8.19551526E+03-2.67715447E+01 1.12108055E+01-1.51855705E-02 1.08079654E-04    3
-1.41872944E-07 5.89136158E-11 9.16820706E+03-2.11612439E+01                   4
C3H4O21-2               C   3H   4O   2     G    100.00   5000.00  925.63      1
 1.66746516E+01 6.94980866E-04 1.94045833E-06-3.99215022E-10 2.21540063E-14    2
-2.61851061E+04-6.48077418E+01 2.16662027E+00 2.57479046E-02 2.23409604E-05    3
-5.90257392E-08 2.77222023E-11-2.18867340E+04 1.27745298E+01                   4
CH2COOHCHOH             C   3H   5O   3     G    100.00   5000.00 1479.11      1
 1.95677286E+01 3.46179806E-03 1.09880798E-06-3.73693856E-10 2.95693719E-14    2
-2.04390620E+04-7.13619103E+01 2.39359242E-01 6.69224709E-02-7.46066607E-05    3
 3.88634397E-08-7.46686698E-12-1.59453972E+04 2.53142595E+01                   4
C3H4-P                  C   3H   4          G    200.00   6000.00 1000.00      1
 6.02524000E+00 1.13365420E-02-4.02233910E-06 6.43760630E-10-3.82996350E-14    2
 1.96286897E+04-8.59600927E+00 1.88762824E+00 2.25076683E-02-1.71221335E-05    3
 9.88041746E-09-3.20867665E-12 2.08722476E+04 1.30780797E+01                   4
C3H4-A                  C   3H   4          G    200.00   3000.00 1000.00      1
 3.64971826E+00 1.64691409E-02-7.87384895E-06 1.83492510E-09-1.69011475E-13    2
 2.08776030E+04 3.83085451E+00 2.69751251E+00 1.06292969E-02 2.19212936E-05    3
-3.79372292E-08 1.66000500E-11 2.14072429E+04 1.04158509E+01                   4
C3H3                    C   3H   3          G    200.00   6000.00 1000.00      1
 7.14221719E+00 7.61902211E-03-2.67460030E-06 4.24914904E-10-2.51475443E-14    2
 3.95710114E+04-1.25848129E+01 1.34577946E+00 3.27862233E-02-4.75146967E-05    3
 3.77892551E-08-1.19201548E-11 4.07684638E+04 1.52273792E+01                   4
CC3H4                   C   3H   4          G    300.00   5000.00 1000.00      1
 6.69999310E+00 1.03573720E-02-3.45511670E-06 5.06529490E-10-2.66822760E-14    2
 3.01990510E+04-1.33787700E+01-2.46210470E-02 2.31972150E-02-1.84743570E-06    3
-1.59275930E-08 8.68461550E-12 3.23341370E+04 2.27297620E+01                   4
C3H2                    C   3H   2          G    298.00   3000.00 1000.00      1
 7.06992917E+00 5.39308160E-03-2.17231495E-06 4.25227595E-10-3.28500977E-14    2
 6.34378880E+04-9.64827316E+00 6.45665171E+00 8.89254866E-03-8.95504077E-06    3
 5.94559895E-09-1.65668523E-12 6.35070148E+04-6.95417172E+00                   4
H2CCC(S)                C   3H   2          G    298.00   3000.00 1000.00      1
 3.75675072E+00 1.05198161E-02-5.31182510E-06 1.30033932E-09-1.25113890E-13    2
 6.49793615E+04 5.13544552E+00 3.65239437E+00 9.12393407E-03-2.70171860E-07    3
-4.17863788E-09 1.81244845E-12 6.50833396E+04 6.07330419E+00                   4
C3H2(S)                 C   3H   2          G    200.00   6000.00 1000.00      1
 5.58092176E+00 7.88374719E-03-3.74325522E-06 8.68600548E-10-7.98340783E-14    2
 6.98463690E+04-4.21771100E+00 3.12747067E+00 1.86432946E-02-2.18682413E-05    3
 1.46536901E-08-4.04603382E-12 7.03086760E+04 7.42959447E+00                   4
C3H2C                   C   3H   2          G    200.00   5000.00 1500.00      1
 6.56326800E+00 5.23632560E-03-1.75448300E-06 2.68661060E-10-1.54285090E-14    2
 5.65146180E+04-1.20006070E+01 1.12958880E+00 1.72874010E-02-1.13668230E-05    3
 3.45692960E-09-3.66159510E-13 5.84190800E+04 1.73314480E+01                   4
C3H6OH-1O2              C   3H   7O   3     G    300.00   5000.00 1397.00      1
 1.42691004E+01 1.71837825E-02-5.83419536E-06 9.00994191E-10-5.20716210E-14    2
-3.14501750E+04-4.15295035E+01 3.06954289E+00 4.43105640E-02-3.18636260E-05    3
 1.26409287E-08-2.12751901E-12-2.75893676E+04 1.83891218E+01                   4
C3H6OH-3O2              C   3H   7O   3     G    298.00   5000.00 1391.49      1
 1.02783858E+01 2.47369491E-02-1.02406202E-05 1.93383596E-09-1.36620247E-13    2
-2.82426521E+04-2.00287353E+01 1.58751068E+00 4.94797321E-02-3.67460494E-05    3
 1.46939868E-08-2.48300492E-12-2.58106935E+04 2.48475438E+01                   4
C3H6OH-3OOH-1           C   3H   7O   3     G    300.00   5000.00 1399.00      1
 1.56470202E+01 1.60923903E-02-5.47775812E-06 8.47648626E-10-4.90646635E-14    2
-2.55572421E+04-4.96613289E+01 2.40181277E+00 4.81989638E-02-3.56538440E-05    3
 1.39106335E-08-2.23653199E-12-2.10700795E+04 2.10658954E+01                   4
C3H6OH-3OOH-1O2         C   3H   7O   5     G    300.00   5000.00 1392.00      1
 2.16980638E+01 1.65588899E-02-6.65285874E-06 1.18650507E-09-7.53210886E-14    2
-4.71047688E+04-8.04810525E+01 1.62329240E+00 7.12949240E-02-6.44623999E-05    3
 2.90029126E-08-5.17042078E-12-4.09992714E+04 2.44186649E+01                   4
C3OHKET3-1              C   3H   6O   4     G    300.00   5000.00 1388.00      1
 1.70756225E+01 1.31013491E-02-4.61949408E-06 7.31991329E-10-4.30788679E-14    2
-4.17008637E+04-5.95778952E+01 1.10507238E+00 5.27396706E-02-4.31805774E-05    3
 1.81618292E-08-3.10535568E-12-3.63627536E+04 2.54111636E+01                   4
TQJC3H6OH               C   3H   7O   3     G    300.00   5000.00 1411.00      1
 1.57530365E+01 1.56289438E-02-5.23690385E-06 8.01741456E-10-4.60590728E-14    2
-3.24130576E+04-5.08911217E+01 2.29728737E+00 4.96725824E-02-3.84714645E-05    3
 1.56038090E-08-2.56748169E-12-2.80429510E+04 2.03767936E+01                   4
TQC3H6OI                C   3H   7O   3     G    300.00   5000.00 1417.00      1
 1.71497525E+01 1.47440875E-02-4.99973196E-06 7.71920259E-10-4.46175680E-14    2
-2.30944769E+04-5.96032656E+01 3.77984842E+00 4.51246380E-02-3.03819021E-05    3
 9.92338649E-09-1.22338206E-12-1.84544341E+04 1.23546787E+01                   4
QC3H5OHP                C   3H   7O   3     G    300.00   5000.00 1415.00      1
 1.65390643E+01 1.45962463E-02-4.89569717E-06 7.50190330E-10-4.31310565E-14    2
-2.47102324E+04-5.34015731E+01 1.76951547E+00 5.23733147E-02-4.19658180E-05    3
 1.72471815E-08-2.83710014E-12-1.99859353E+04 2.46273265E+01                   4
TQC3H5OHI               C   3H   7O   3     G    300.00   5000.00 1526.00      1
 1.55469726E+01 1.61841763E-02-5.60787877E-06 8.78452695E-10-5.12904040E-14    2
-2.63164910E+04-4.81509679E+01 5.58028765E+00 3.00649782E-02-6.38519910E-06    3
-4.74322634E-09 1.89822226E-12-2.19537872E+04 8.64790031E+00                   4
QC3H5OHPO2              C   3H   7O   5     G    100.00   5000.00  828.76      1
 1.07305514E+01 3.55041547E-02-1.68232695E-05 3.18000289E-09-2.17754752E-13    2
-3.94836372E+04-1.58501091E+01-1.49902883E-01 9.90977223E-02-1.51975779E-04    3
 1.28028981E-07-4.27448931E-11-3.80606666E+04 3.23026688E+01                   4
C3H4OHOOH1-3-2          C   3H   6O   3     G    100.00   5000.00  893.75      1
 7.72762607E+00 2.69748531E-02-1.23988169E-05 2.38376962E-09-1.67763026E-13    2
-2.95105059E+04-5.10875937E+00 1.70505741E+00 5.39287827E-02-5.76358053E-05    3
 3.61266974E-08-9.60626582E-12-2.84339628E+04 2.32701929E+01                   4
C3H4OH1KT2-3            C   3H   6O   4     G    100.00   5000.00 1031.36      1
 1.21668112E+01 2.57987855E-02-1.20736830E-05 2.34951487E-09-1.66874108E-13    2
-5.65412046E+04-2.91489744E+01 9.56415197E-01 6.92767922E-02-7.53075242E-05    3
 4.32235003E-08-1.00746386E-11-5.42288083E+04 2.52808909E+01                   4
C(OH)CY(COC)            C   3H   6O   2     G    100.00   5000.00  865.68      1
 2.34198803E+01-8.82049927E-03 1.15933686E-05-2.62640003E-09 1.88621306E-13    2
-4.40052513E+04-1.00608377E+02 1.72169012E+00 2.75309839E-02 5.93422629E-05    3
-1.24677525E-07 6.00637192E-11-3.78538756E+04 1.47740850E+01                   4
CCY(COC)OH              C   3H   6O   2     G    300.00   5000.00 1427.00      1
 1.37176873E+01 1.33634818E-02-4.51490840E-06 6.95521032E-10-4.01451866E-14    2
-4.07527954E+04-4.74449508E+01-7.68565795E-01 4.79603507E-02-3.53347028E-05    3
 1.27934873E-08-1.79555386E-12-3.59177637E+04 2.98848715E+01                   4
CY(COC)COH              C   3H   6O   2     G    300.00   5000.00 1427.00      1
 1.23650178E+01 1.37866121E-02-4.50198310E-06 6.77071535E-10-3.84092609E-14    2
-3.50388267E+04-3.88318770E+01-3.28993462E+00 5.79159124E-02-5.21642132E-05    3
 2.38463400E-08-4.27986682E-12-3.04628787E+04 4.23855523E+01                   4
IQJC3H6OH               C   3H   7O   3     G    300.00   5000.00 1408.00      1
 1.55719527E+01 1.57683363E-02-5.28242575E-06 8.08628793E-10-4.64527621E-14    2
-3.23985113E+04-4.97782092E+01 1.74093905E+00 5.10931764E-02-4.02179535E-05    3
 1.66120004E-08-2.78425352E-12-2.79317094E+04 2.33734165E+01                   4
IQC3H6OT                C   3H   7O   3     G    300.00   5000.00 1406.00      1
 1.67044548E+01 1.52497437E-02-5.19996341E-06 8.05676289E-10-4.66785083E-14    2
-2.34693102E+04-5.83507487E+01 2.97554636E+00 4.80962295E-02-3.51787999E-05    3
 1.32008460E-08-2.00208137E-12-1.88187423E+04 1.50392917E+01                   4
IQC3H5OHPJ              C   3H   7O   3     G    300.00   5000.00 1409.00      1
 1.59552559E+01 1.50895186E-02-5.06382338E-06 7.76108726E-10-4.46235236E-14    2
-2.45035338E+04-4.99018045E+01 1.35929059E+00 5.34300669E-02-4.41305751E-05    3
 1.89646022E-08-3.27838412E-12-1.98996889E+04 2.69126449E+01                   4
IQC3H5OHPJC             C   3H   7O   3     G    300.00   5000.00 1409.00      1
 1.59552559E+01 1.50895186E-02-5.06382338E-06 7.76108726E-10-4.46235236E-14    2
-2.45035338E+04-4.99018045E+01 1.35929059E+00 5.34300669E-02-4.41305751E-05    3
 1.89646022E-08-3.27838412E-12-1.98996889E+04 2.69126449E+01                   4
CY(CCOC)OH              C   3H   6O   2     G    300.00   5000.00 1433.00      1
 1.16477060E+01 1.42006208E-02-4.52110513E-06 6.68183015E-10-3.74416389E-14    2
-3.58421461E+04-3.71322765E+01-5.94615865E+00 6.41555008E-02-5.85235665E-05    3
 2.68222743E-08-4.79465381E-12-3.07734013E+04 5.39539327E+01                   4
CHOCOHCH3               C   3H   6O   2     G    300.00   5000.00 1379.00      1
 1.36133542E+01 1.38716512E-02-4.87445259E-06 7.70639716E-10-4.52818606E-14    2
-4.85836793E+04-4.37863752E+01 9.59562607E-01 4.04355781E-02-2.52333819E-05    3
 7.47748757E-09-8.33450351E-13-4.38727633E+04 2.52653125E+01                   4
TQC3H5OHIO2             C   3H   7O   5     G    300.00   5000.00 1387.00      1
 2.02916342E+01 1.92145529E-02-8.58823433E-06 1.62509037E-09-1.06225627E-13    2
-4.85976512E+04-7.10879629E+01 2.11774097E+00 7.25997025E-02-6.81667819E-05    3
 3.13796075E-08-5.68565078E-12-4.35518506E+04 2.23586550E+01                   4
TQC3H5OHIQ-I            C   3H   7O   5     G    300.00   5000.00 1391.00      1
 2.28708932E+01 1.56658128E-02-6.48662482E-06 1.17068411E-09-7.44373426E-14    2
-3.97155885E+04-8.61588096E+01 3.46235675E+00 6.98705440E-02-6.48577576E-05    3
 2.96626742E-08-5.34536953E-12-3.39681675E+04 1.47596723E+01                   4
TQC3H5OHIQ-P            C   3H   7O   5     G    300.00   5000.00 1478.00      1
 2.59345778E+01 6.66525395E-03-1.66651304E-07-4.20552574E-10 5.49726117E-14    2
-4.21899085E+04-9.90618026E+01 2.45629666E+00 7.08507900E-02-6.43845421E-05    3
 2.79222006E-08-4.68412156E-12-3.56101660E+04 2.27189955E+01                   4
C2H3COHOOH              C   3H   6O   3     G    300.00   5000.00 1393.00      1
 1.69349460E+01 1.32757225E-02-5.30958950E-06 9.43268930E-10-5.97339692E-14    2
-3.77990580E+04-5.97614008E+01 3.73734021E-01 5.84060291E-02-5.29627415E-05    3
 2.38734015E-08-4.26063052E-12-3.27577137E+04 2.67905679E+01                   4
COHOOHCY(COC)           C   3H   6O   4     G    300.00   5000.00 1394.00      1
 1.78808618E+01 1.47154928E-02-5.11766843E-06 8.03382779E-10-4.69696797E-14    2
-5.19254526E+04-6.47302080E+01-3.16180219E+00 7.92240221E-02-8.28674521E-05    3
 4.32049848E-08-8.69506663E-12-4.59891154E+04 4.31128002E+01                   4
OHCY(COCC)OOH           C   3H   6O   4     G    300.00   5000.00 1520.00      1
 1.88928431E+01 1.38516388E-02-4.73692460E-06 7.36282623E-10-4.27819063E-14    2
-5.31875949E+04-7.05664934E+01-2.13807799E-01 5.79347134E-02-4.16882857E-05    3
 1.38590975E-08-1.65613593E-12-4.67090699E+04 3.18890641E+01                   4
IQC3H5OHPJO2            C   3H   7O   5     G    300.00   5000.00 1407.00      1
 2.05841169E+01 1.60145253E-02-5.42436519E-06 8.36749101E-10-4.83324213E-14    2
-4.36087438E+04-7.05205391E+01 2.83411409E+00 6.29377015E-02-5.35228290E-05    3
 2.33491916E-08-4.06934890E-12-3.80451295E+04 2.27789799E+01                   4
IQC3H5OTQ-I             C   3H   7O   5     G    300.00   5000.00 1415.00      1
 2.17590493E+01 1.51627633E-02-5.16409734E-06 7.99713840E-10-4.63243290E-14    2
-3.41193762E+04-7.77619217E+01 4.80614714E+00 5.68137508E-02-4.39675105E-05    3
 1.70399951E-08-2.61590876E-12-2.85442590E+04 1.23781282E+01                   4
IQC3H5OHQ-SJ            C   3H   7O   5     G    300.00   5000.00 1430.00      1
 2.01633063E+01 1.57355922E-02-5.28426264E-06 8.10536228E-10-4.66373245E-14    2
-3.70242993E+04-6.56524053E+01 3.75150220E+00 5.60926263E-02-4.26964877E-05    3
 1.62818685E-08-2.44662581E-12-3.16549841E+04 2.15564729E+01                   4
CHOCOHCH2OOH            C   3H   6O   4     G    300.00   5000.00 1384.00      1
 1.86816278E+01 1.39658539E-02-4.94259642E-06 7.85147166E-10-4.62881931E-14    2
-5.97999375E+04-6.41155772E+01 1.90697565E+00 5.29537602E-02-3.95708722E-05    3
 1.48146113E-08-2.23976588E-12-5.39646718E+04 2.60308355E+01                   4
TQC3H5OHTO2             C   3H   7O   5     G    300.00   5000.00 1387.00      1
 2.02916342E+01 1.92145529E-02-8.58823433E-06 1.62509037E-09-1.06225627E-13    2
-4.85976512E+04-7.10879629E+01 2.11774097E+00 7.25997025E-02-6.81667819E-05    3
 3.13796075E-08-5.68565078E-12-4.35518506E+04 2.23586550E+01                   4
OHCOCOOHCH3             C   3H   6O   4     G    300.00   5000.00 1393.00      1
 2.01819586E+01 1.34325042E-02-4.81163867E-06 7.56987137E-10-4.37448189E-14    2
-7.33623538E+04-7.56343874E+01-1.96293682E-01 6.45815031E-02-5.49196882E-05    3
 2.34355354E-08-4.01181684E-12-6.66388685E+04 3.25552353E+01                   4
HO2CH2CHO               H   4O   3C   2     G    300.00   5000.00 1391.00      1
 1.51554685E+01 7.57240000E-03-2.72693024E-06 4.38217189E-10-2.60434287E-14    2
-3.41419680E+04-5.01255068E+01-1.32768631E+00 5.21618601E-02-4.97327645E-05    3
 2.31272366E-08-4.20787867E-12-2.90608844E+04 3.61860491E+01                   4
CJCYCCO                 C   3H   5O   1     G    100.00   5000.00  953.43      1
 1.00996414E+01 1.11440584E-02-3.42659252E-06 6.29351335E-10-4.78414922E-14    2
 8.77655527E+03-2.74707859E+01 2.82495917E+00 1.53719247E-02 3.12865980E-05    3
-5.25667055E-08 2.14848636E-11 1.13587490E+04 1.35453549E+01                   4
CCYCCJO                 C   3H   5O   1     G    100.00   5000.00  845.09      1
 1.22079143E+01 4.33359971E-03 3.34775776E-06-9.86782049E-10 7.70139818E-14    2
 6.96595582E+03-3.93809096E+01 2.72129761E+00 1.71937247E-02 3.73948061E-05    3
-7.27109186E-08 3.45672307E-11 9.71355875E+03 1.15594610E+01                   4
CH3OCHCH2               C   3H   6O   1     G    100.00   5000.00 1199.81      1
 5.93521292E+00 2.12292298E-02-9.05068398E-06 1.69044450E-09-1.17054051E-13    2
-1.62589485E+04-4.06563544E+00 2.83097346E+00 2.16009857E-02 2.95817087E-06    3
-1.19130660E-08 4.16161471E-12-1.47959054E+04 1.44687385E+01                   4
NC3H7OH                 C   3H   8O   1     G    300.00   5000.00 1403.00      1
 1.12833724E+01 1.71531932E-02-5.56084500E-06 8.32706677E-10-4.71118622E-14    2
-3.64174301E+04-3.37180466E+01 5.70007484E-02 4.17375704E-02-2.49234034E-05    3
 7.16029301E-09-7.25069606E-13-3.24306821E+04 2.70290017E+01                   4
C3H6OH1-1               C   3H   7O   1     G    300.00   5000.00 1388.00      1
 1.14795375E+01 1.45881429E-02-4.88359380E-06 7.47606975E-10-4.29608360E-14    2
-1.46832088E+04-3.36825807E+01 1.13614529E+00 3.68850655E-02-2.24073579E-05    3
 6.62398992E-09-7.32206246E-13-1.09273174E+04 2.24919343E+01                   4
C3H6OH1-2               C   3H   7O   1     G    298.00   3000.00 1000.00      1
 2.00388719E+01-8.18078581E-03 1.50120710E-05-6.40300256E-09 8.67342181E-13    2
-1.49106099E+04-7.63464356E+01 1.57941557E+01-6.10763187E-02 1.99166967E-04    3
-1.99047331E-07 6.64970235E-11-1.05679468E+04-3.83995345E+01                   4
C3H6OH1-3               C   3H   7O   1     G    300.00   5000.00 1398.00      1
 1.12537269E+01 1.48842686E-02-5.00124819E-06 7.67003856E-10-4.41140957E-14    2
-1.10522005E+04-3.16714219E+01 2.53522975E+00 3.42021055E-02-2.11910432E-05    3
 6.89184707E-09-9.29272171E-13-7.89969902E+03 1.55562988E+01                   4
NC3H7O                  C   3H   7O   1     G    298.00   3000.00 1000.00      1
 3.71165592E+00 2.98888018E-02-1.50650214E-05 3.68054175E-09-3.53437601E-13    2
-6.55169654E+03 8.27016784E+00 1.28341389E+00 3.57266194E-02-1.76969950E-05    3
 1.14202428E-09 1.40747781E-12-5.88259252E+03 2.09279823E+01                   4
C3H5OH                  C   3H   6O   1     G    200.00   6000.00 1000.00      1
 8.72477114E+00 1.63942712E-02-5.90852993E-06 9.53262253E-10-5.70318010E-14    2
-1.90496618E+04-1.97198674E+01 3.15011905E+00 1.28538274E-02 4.28438434E-05    3
-6.67818707E-08 2.80408237E-11-1.66413668E+04 1.35066359E+01                   4
SC3H5OH                 C   3H   6O   1     G    298.00   3000.00 1000.00      1
 5.15026206E+00 2.35923425E-02-1.14263883E-05 2.70815158E-09-2.54145326E-13    2
-2.06936916E+04-5.56559884E-01 2.73013612E+00 3.03161502E-02-1.65712529E-05    3
 2.50557776E-09 7.89611311E-13-2.00786225E+04 1.18162879E+01                   4
CH2CCH2OH               C   3H   5O   1     G    300.00   5000.00 1375.00      1
 1.01414209E+01 1.59074468E-02-6.34171017E-06 1.07996859E-09-6.65243008E-14    2
 7.22325576E+03-2.88721491E+01 6.37526530E+00 1.12160109E-02 1.15640392E-05    3
-1.20842737E-08 2.89498528E-12 1.01732852E+04-3.37208172E+00                   4
IC3H7OH                 C   3H   8O   1     G    300.00   5000.00 1386.00      1
 1.25041367E+01 1.62138229E-02-5.35019502E-06 8.11483646E-10-4.63435081E-14    2
-3.89975520E+04-4.25158566E+01 2.53082165E-01 4.17885514E-02-2.38155431E-05    3
 5.85131023E-09-3.55868677E-13-3.45269684E+04 2.42125060E+01                   4
C3H6OH2-1               C   3H   7O   1     G    298.00   3000.00 1000.00      1
 6.11414519E+00 2.42123320E-02-1.12344701E-05 2.55293277E-09-2.30128197E-13    2
-1.06549215E+04-2.82887333E+00 2.73544355E+00 3.56240446E-02-2.51973981E-05    3
 9.75845743E-09-1.50573587E-12-9.87402650E+03 1.39971825E+01                   4
TC3H6OH                 C   3H   7O   1     G    298.00   3000.00 1000.00      1
 4.81183516E+00 2.71078205E-02-1.33205888E-05 3.19570750E-09-3.02926183E-13    2
-1.42182831E+04 2.25103088E+00 2.99938588E+00 2.97353070E-02-9.35910881E-06    3
-5.36183826E-09 3.47810240E-12-1.36568896E+04 1.20700186E+01                   4
IC3H7O                  C   3H   7O   1     G    298.00   3000.00 1000.00      1
 3.97830632E+00 2.91186145E-02-1.44865221E-05 3.50229508E-09-3.33520915E-13    2
-7.90548136E+03 5.37945630E+00 9.86554785E-01 3.80805183E-02-2.31947108E-05    3
 5.99824040E-09-9.14298018E-14-7.16435670E+03 2.05454298E+01                   4
IC3H5OH                 C   3H   6O   1     G    300.00   5000.00 1374.00      1
 1.07381025E+01 1.31698194E-02-4.41529622E-06 6.77009837E-10-3.89608901E-14    2
-2.47298321E+04-3.13634050E+01 1.58376391E+00 3.16215366E-02-1.73664942E-05    3
 4.18927663E-09-2.79899620E-13-2.12643496E+04 1.88313766E+01                   4
CH3COCH2O2              C   3H   5O   3     G    300.00   5000.00 1397.00      1
 1.65756401E+01 1.06465489E-02-3.61368681E-06 5.59053564E-10-3.23832271E-14    2
-2.42541401E+04-5.45304899E+01 1.19378141E+00 4.98027161E-02-4.17999508E-05    3
 1.74527607E-08-2.88198761E-12-1.93244224E+04 2.67877493E+01                   4
CH3COCH2O               C   3H   5O   2     G    300.00   5000.00 2002.00      1
 9.84061707E+00 1.59181106E-02-5.85164644E-06 9.56160073E-10-5.75477263E-14    2
-2.11214823E+04-2.12330791E+01 5.85960137E+00 1.78954926E-02 7.41506398E-07    3
-5.40032753E-09 1.47393197E-12-1.90714739E+04 2.70987883E+00                   4
C3KET21                 C   3H   6O   3     G    300.00   5000.00 1394.00      1
 1.75768076E+01 1.20311704E-02-4.11633942E-06 6.40149366E-10-3.72127562E-14    2
-4.15502347E+04-6.09097100E+01-8.74352903E-01 6.12501498E-02-5.51474542E-05    3
 2.48491014E-08-4.42613472E-12-3.58060819E+04 3.59306224E+01                   4
CH3COCH3                C   3H   6O   1     G    300.00   5000.00 1394.00      1
 8.87619308E+00 1.45700263E-02-4.84823280E-06 7.38614777E-10-4.22831194E-14    2
-3.06046242E+04-2.12730484E+01 2.20008426E+00 2.74019559E-02-1.31342003E-05    3
 2.57150371E-09-6.21509091E-14-2.79933966E+04 1.55883508E+01                   4
CH3COCH2                C   3H   5O   1     G    300.00   5000.00 1387.00      1
 1.09524298E+01 1.11458668E-02-3.86262877E-06 6.05088857E-10-3.53293362E-14    2
-9.60833727E+03-3.15622776E+01 1.13381826E+00 3.25095045E-02-2.10424651E-05    3
 6.64421151E-09-8.12618901E-13-6.04868361E+03 2.17158655E+01                   4
C2H3CHO                 C   3H   4O   1     G    298.00   3000.00 1000.00      1
 4.27745325E+00 2.08995067E-02-1.10621906E-05 2.80392911E-09-2.76871274E-13    2
-1.01465486E+04 2.26814496E+00 1.30858881E+00 2.90665687E-02-1.85267312E-05    3
 5.10575873E-09-3.12357850E-13-9.34139504E+03 1.75831373E+01                   4
C2H3CO                  C   3H   3O   1     G    298.00   3000.00 1000.00      1
 4.57165627E+00 1.67235781E-02-8.58791816E-06 2.13315141E-09-2.07752945E-13    2
 9.48746848E+03 3.10327903E+00 1.67431562E+00 2.53644779E-02-1.74055511E-05    3
 5.43382478E-09-4.34352533E-13 1.02237218E+04 1.78417413E+01                   4
C3H4OH1-OO3             C   3H   5O   3     G    200.00   3000.00 1000.00      1
 9.71266600E+00 2.13956214E-02-1.04275672E-05 2.48967021E-09-2.35186006E-13    2
-1.64030773E+04-1.83176481E+01 3.44978698E+00 3.94220087E-02-2.61053268E-05    3
 4.37712320E-09 1.79161237E-12-1.48046949E+04 1.36214294E+01                   4
CH2OHCHCHO              C   3H   5O   2     G    300.00   5000.00 1396.00      1
 1.27437977E+01 1.15560145E-02-3.88004291E-06 5.95822049E-10-3.43333212E-14    2
-2.66357110E+04-3.90154170E+01 9.44869573E-01 3.63059024E-02-2.15428734E-05    3
 5.14003613E-09-2.16818532E-13-2.23844726E+04 2.51372516E+01                   4
CH2OHCH(OO)CHO          C   3H   5O   4     G    300.00   5000.00 1391.00      1
 1.95910335E+01 1.10654899E-02-3.94179601E-06 6.28952604E-10-3.71962339E-14    2
-4.22579561E+04-6.82897376E+01 6.60992971E-02 6.21337098E-02-5.59434692E-05    3
 2.49402766E-08-4.39803725E-12-3.60635502E+04 3.45708696E+01                   4
CH2OHCH(OOH)CO          C   3H   5O   4     G    300.00   5000.00 1392.00      1
 2.01742923E+01 1.01859136E-02-3.64793118E-06 5.84123359E-10-3.46295698E-14    2
-4.05344544E+04-7.06109304E+01 2.70381272E-02 6.34306968E-02-5.83164590E-05    3
 2.62851470E-08-4.65884967E-12-3.42139188E+04 3.53060673E+01                   4
CH2OCH(OOH)CHO          C   3H   5O   4     G    300.00   5000.00 1388.00      1
 2.07890311E+01 1.01503940E-02-3.65036399E-06 5.86111027E-10-3.48128457E-14    2
-3.27694717E+04-7.56412973E+01 2.00957928E+00 5.61618826E-02-4.66324082E-05    3
 1.87674105E-08-2.97027121E-12-2.65590273E+04 2.42970488E+01                   4
C2H3CHOHOJ              C   3H   5O   2     G    100.00   5000.00  747.72      1
 3.51421177E+00 2.75632168E-02-1.32991669E-05 2.59136910E-09-1.82682553E-13    2
-1.53904978E+04 1.55488096E+01 2.41258117E+00 3.85745284E-02-4.56562561E-05    3
 4.05952897E-08-1.59500529E-11-1.53688258E+04 1.95865548E+01                   4
C2H3COOH                C   3H   4O   2     G    100.00   5000.00 2312.89      1
 1.18117485E+01 5.29978061E-03-2.53648595E-06 4.59881701E-10-2.91768266E-14    2
-3.92063331E+04-3.69372675E+01 3.38944131E+00 1.70998208E-02-8.39552791E-06    3
 1.63165921E-09-9.99481343E-14-3.45705798E+04 1.23568379E+01                   4
QCH3CHCO3H              C   3H   5O   3     G    300.00   5000.00 1000.00      1
-8.08621500E+00 4.72749510E-02-1.99586520E-05 3.70908990E-09-2.54448560E-13    2
-1.81492340E+04 8.25734560E+01-6.71360550E-01 5.47433640E-02-5.05154570E-05    3
 2.06774240E-08-1.60770900E-12-2.30841250E+04 3.38456460E+01                   4
CH3#CHCOO#              C   3H   4O   2     G    300.00   5000.00 1000.00      1
 1.77303580E+01 1.27439010E-03-9.98938030E-08 2.75856880E-12 1.09031240E-16    2
-4.15509840E+04-7.01106800E+01-1.78550950E+00 4.28028330E-02-2.74468060E-05    3
 4.79215110E-09 5.42844790E-13-3.49895980E+04 3.51130260E+01                   4
QCH2CH2CO3H             C   3H   5O   3     G    300.00   5000.00 1000.00      1
-6.99692630E+00 4.46724970E-02-1.84600790E-05 3.37929910E-09-2.29352450E-13    2
-1.50972500E+04 7.90587840E+01-1.95984600E+00 6.40973080E-02-7.20852190E-05    3
 4.02476490E-08-7.98460170E-12-1.96377290E+04 4.13009910E+01                   4
CCH2COOCH2#             C   3H   4O   2     G    300.00   5000.00 1000.00      1
 1.77303580E+01 1.27439010E-03-9.98938030E-08 2.75856880E-12 1.09031240E-16    2
-4.15509840E+04-7.01106800E+01-1.78550950E+00 4.28028330E-02-2.74468060E-05    3
 4.79215110E-09 5.42844790E-13-3.49895980E+04 3.51130260E+01                   4
CH3CH(OO)CHO            C   3H   5O   3     G    300.00   5000.00 1393.00      1
 1.43787605E+01 1.34049190E-02-4.98128140E-06 8.55523297E-10-5.36378095E-14    2
-2.22169412E+04-4.39244104E+01 5.13860198E-01 4.91794584E-02-4.09710820E-05    3
 1.75184758E-08-3.02105145E-12-1.77576548E+04 2.93105958E+01                   4
QCH3CH(OOH)CO           C   3H   5O   3     G    300.00   5000.00 1406.00      1
 1.54753787E+01 1.19855535E-02-3.88647969E-06 5.82170268E-10-3.29481797E-14    2
-2.12076656E+04-4.85624010E+01-2.34265079E-01 5.80114470E-02-5.58943334E-05    3
 2.70757029E-08-5.10696754E-12-1.67362113E+04 3.24136213E+01                   4
O2CH2CH2CHO             C   3H   5O   3     G    300.00   5000.00 1364.00      1
 1.42466486E+01 1.38774326E-02-4.72236872E-06 7.31412674E-10-4.23878488E-14    2
-2.07174808E+04-4.30478483E+01 5.39789371E+00 2.95513603E-02-1.30041275E-05    3
 1.37239592E-09 3.19056347E-13-1.71188210E+04 6.29389060E+00                   4
QHO2CH2CH2CO            C   3H   5O   3     G    300.00   5000.00 1392.00      1
 1.50059645E+01 1.21594781E-02-4.23029617E-06 6.95971213E-10-4.26164619E-14    2
-1.95113260E+04-4.54941520E+01 4.68454560E+00 3.77336804E-02-2.89670492E-05    3
 1.17687715E-08-1.96356371E-12-1.60662180E+04 9.43165355E+00                   4
QHO2CH2CHCHO            C   3H   5O   3     G    300.00   5000.00 1505.00      1
 1.53340853E+01 1.19253609E-02-4.09847639E-06 6.38827985E-10-3.71808649E-14    2
-1.79686705E+04-5.04513425E+01 2.50236904E+00 3.91217942E-02-2.40342724E-05    3
 6.16731213E-09-3.85985663E-13-1.33565545E+04 1.92448575E+01                   4
CCY(CCOO)               C   3H   5O   2     G    100.00   5000.00 1399.71      1
 9.19669095E+00 1.83444862E-02-7.47318568E-06 1.34398078E-09-9.02656995E-14    2
 1.71156591E+04-2.22460799E+01 2.26984426E+00 3.32920499E-02-1.82968839E-05    3
 4.02492659E-09-1.27179821E-13 1.95296342E+04 1.51974891E+01                   4
CY(CCCOO)               C   3H   5O   2     G    100.00   5000.00  870.64      1
 1.10620983E+01 1.02890079E-02 3.44071652E-07-3.67513808E-10 3.11791715E-14    2
 6.47087618E+03-3.12288352E+01 2.77779759E+00 1.45126071E-02 5.13642245E-05    3
-8.40736565E-08 3.68848184E-11 9.19585947E+03 1.49555316E+01                   4
CY(CCO)CO               C   3H   5O   2     G    100.00   5000.00  990.05      1
 9.63956733E+00 1.65500601E-02-6.37028201E-06 1.21982688E-09-8.96005523E-14    2
-5.79365967E+03-2.29198579E+01 2.61317697E+00 2.05054819E-02 2.46545295E-05    3
-4.45978820E-08 1.77742901E-11-3.20493492E+03 1.69554967E+01                   4
CYC2H3OCHO              C   3H   4O   2     G    300.00   5000.00 1374.00      1
 8.70566732E+00 1.81979350E-02-7.29434992E-06 1.24691330E-09-7.70180076E-14    2
-2.55049125E+04-2.12921665E+01 7.12499787E+00 4.70671619E-03 2.20592122E-05    3
-1.80381528E-08 4.05467913E-12-2.28419321E+04-6.04871852E+00                   4
C2H5CHO                 C   3H   6O   1     G    298.00   3000.00 1000.00      1
 2.18064033E+00 2.86296012E-02-1.46253971E-05 3.61594180E-09-3.50828195E-13    2
-2.45475248E+04 1.65642220E+01 5.17478484E+00 8.50643399E-03 2.98201309E-05    3
-3.68849444E-08 1.28335527E-11-2.48069163E+04 3.98600787E+00                   4
C2H5CO                  C   3H   5O   1     G    200.00   6000.00 1000.00      1
 6.52325448E+00 1.54211952E-02-5.50898157E-06 8.85889862E-10-5.28846399E-14    2
-7.19631634E+03-5.19862218E+00 6.25722402E+00-9.17612184E-03 7.61190493E-05    3
-9.05514997E-08 3.46198215E-11-5.91616484E+03 2.23330599E+00                   4
CH2CH2CHO               C   3H   5O   1     G    300.00   5000.00 1437.00      1
 1.00673122E+01 1.14971005E-02-3.90137798E-06 6.03029101E-10-3.48958224E-14    2
-2.75080876E+03-2.58818404E+01 2.55799036E+00 2.23391941E-02-4.89741478E-06    3
-3.58874384E-09 1.47175030E-12 4.53127696E+02 1.67016285E+01                   4
CH2CHCHOH               C   3H   5O   1     G    300.00   5000.00 1378.00      1
 1.15297558E+01 1.14381097E-02-4.04415495E-06 6.41949269E-10-3.78242456E-14    2
-3.45486444E+03-3.65385497E+01 4.06368169E-01 3.70231405E-02-2.72202689E-05    3
 1.05783475E-08-1.73632514E-12 5.27160824E+02 2.34781848E+01                   4
CH3C(OH)CH              C   3H   5O   1     G    100.00   5000.00  919.43      1
 1.26923286E+01 6.41552381E-03-9.05373809E-07 8.95210996E-11-6.89036619E-15    2
 1.89266671E+03-4.05308456E+01 2.24453209E+00 3.04146455E-02-5.05733147E-06    3
-2.22788452E-08 1.29759284E-11 4.72069227E+03 1.39275314E+01                   4
PC4H9O                  C   4H   9O   1     G    300.00   5000.00 1396.00      1
 1.53371588E+01 1.92789649E-02-6.56856538E-06 1.01724003E-09-5.89183466E-14    2
-1.41958782E+04-5.45071855E+01 1.84659093E+00 4.61054365E-02-2.44856516E-05    3
 5.11293268E-09-1.07538298E-13-9.09206746E+03 1.95237441E+01                   4
SC4H9O                  C   4H   9O   1     G    300.00   5000.00 1411.00      1
 1.52130012E+01 1.90029969E-02-6.39004701E-06 9.80774402E-10-5.64493733E-14    2
-1.59888805E+04-5.43195369E+01 2.01772535E+00 4.70083969E-02-2.74726645E-05    3
 7.36290028E-09-6.30414237E-13-1.11892176E+04 1.74371746E+01                   4
PC4H9O2                 C   4H   9O   2    0G   300.000  5000.000 1395.000    41
 1.70250843E+01 2.01921283E-02-6.93166224E-06 1.07882375E-09-6.26995529E-14    2
-1.57819564E+04-6.06102563E+01 1.00730338E+00 5.58828280E-02-3.67532973E-05    3
 1.21883718E-08-1.61966384E-12-1.00519523E+04 2.60181949E+01                   4
SC4H9O2                 C   4H   9O   2    0G   300.000  5000.000 1395.000    41
 1.69861709E+01 2.01694871E-02-6.91077876E-06 1.07414213E-09-6.23675129E-14    2
-1.78752395E+04-6.09683227E+01 9.40051923E-01 5.78086779E-02-4.10460039E-05    3
 1.53520167E-08-2.38412850E-12-1.22897927E+04 2.52013962E+01                   4
PC4H9O2H                C   4H  10O   2    0G   300.000  5000.000 1393.000    51
 1.79999365E+01 2.14216862E-02-7.34041367E-06 1.14095896E-09-6.62479174E-14    2
-3.25579374E+04-6.55503842E+01 1.86189064E+00 5.84870848E-02-4.01246108E-05    3
 1.44933631E-08-2.18296910E-12-2.68489400E+04 2.14141564E+01                   4
SC4H9O2H                C   4H  10O   2    0G   300.000  5000.000 1394.000    51
 1.80003297E+01 2.13273955E-02-7.28731363E-06 1.13054398E-09-6.55559474E-14    2
-3.45346501E+04-6.62100438E+01 2.26841437E+00 5.72137095E-02-3.86511377E-05    3
 1.36838413E-08-2.01234409E-12-2.89532295E+04 1.86388581E+01                   4
C4H8OOH1-2              C   4H   9O   2    0G   300.000  5000.000 1394.000    51
 1.75645570E+01 1.90898880E-02-6.50191323E-06 1.00650266E-09-5.82738551E-14    2
-7.82267619E+03-6.04282123E+01 4.42804518E+00 4.81728567E-02-3.07961204E-05    3
 1.01433529E-08-1.36815440E-12-3.07782063E+03 1.07286770E+01                   4
C4H8OOH1-3              C   4H   9O   2    0G   300.000  5000.000 1395.000    51
 1.80061813E+01 1.88255366E-02-6.43498331E-06 9.98563534E-10-5.79125211E-14    2
-8.72947202E+03-6.31507127E+01 4.01881701E+00 5.08395834E-02-3.45215199E-05    3
 1.22833439E-08-1.81386583E-12-3.78021795E+03 1.22466864E+01                   4
C4H8OOH1-4              C   4H   9O   2    0G   300.000  5000.000 1405.000    51
 1.90612856E+01 1.78046185E-02-6.05753830E-06 9.37198075E-10-5.42460800E-14    2
-7.91273721E+03-6.92865072E+01 1.98868698E+00 5.97910909E-02-4.57121362E-05    3
 1.79930874E-08-2.86269255E-12-2.24667412E+03 2.15685083E+01                   4
C4H8OOH2-1              C   4H   9O   2    0G   300.000  5000.000 1398.000    51
 1.84616407E+01 1.82742363E-02-6.20788249E-06 9.59224102E-10-5.54630606E-14    2
-8.55719717E+03-6.62951974E+01 4.45179463E+00 5.27637310E-02-3.95212652E-05    3
 1.59193934E-08-2.66653708E-12-3.83162535E+03 8.38124597E+00                   4
C4H8OOH2-3              C   4H   9O   2    0G   300.000  5000.000 1395.000    51
 1.73303638E+01 1.92499403E-02-6.54809611E-06 1.01273709E-09-5.85963605E-14    2
-1.00938791E+04-5.98741764E+01 4.33276036E+00 4.83375408E-02-3.12984804E-05    3
 1.05825996E-08-1.48295395E-12-5.42351432E+03 1.04308787E+01                   4
C4H8OOH2-4              C   4H   9O   2    0G   300.000  5000.000 1400.000    51
 1.97514747E+01 1.74865351E-02-6.00776369E-06 9.35723954E-10-5.44166526E-14    2
-9.96291382E+03-7.43456826E+01 2.63787303E+00 5.74859017E-02-4.13184221E-05    3
 1.49176671E-08-2.14809048E-12-4.08197073E+03 1.74564203E+01                   4
C4H8O1-2                C   4H   8O   1     G    300.00   5000.00 1463.00      1
 1.41886108E+01 1.63162740E-02-5.16581368E-06 7.60173986E-10-4.24548403E-14    2
-2.02839382E+04-5.12817914E+01-4.29657099E+00 6.75906816E-02-5.89614134E-05    3
 2.59401158E-08-4.45926746E-12-1.48799944E+04 4.47755567E+01                   4
C4H8O1-3                C   4H   8O   1     G    300.00   5000.00 1447.00      1
 1.32076917E+01 1.77467973E-02-5.69933762E-06 8.47771212E-10-4.77345874E-14    2
-2.11717546E+04-4.78386420E+01-5.37284363E+00 6.62224444E-02-5.35318273E-05    3
 2.19451842E-08-3.54479816E-12-1.54144887E+04 4.98345472E+01                   4
C4H8O1-4                C   4H   8O   1     G    300.00   5000.00 1484.00      1
 1.22763349E+01 1.89105920E-02-6.09113637E-06 9.08066245E-10-5.12149503E-14    2
-2.92260872E+04-4.41235671E+01-7.78117916E+00 6.98405060E-02-5.45315920E-05    3
 2.13029617E-08-3.24666872E-12-2.28996340E+04 6.17620955E+01                   4
C4H8O2-3                C   4H   8O   1     G    300.00   5000.00 1403.00      1
 1.06341771E+01 2.41442268E-02-1.13123977E-05 2.25480711E-09-1.54043041E-13    2
-2.10383343E+04-3.36763636E+01-4.48183187E+00 6.89313360E-02-6.15371646E-05    3
 2.73743747E-08-4.85890996E-12-1.68924193E+04 4.38882874E+01                   4
C4H8OOH1-2O2            C   4H   9O   4    0G   300.000  5000.000 1402.000    61
 2.23047240E+01 1.98917474E-02-6.81458114E-06 1.05918165E-09-6.15016963E-14    2
-2.70122426E+04-8.17591821E+01 4.75431166E+00 6.07606034E-02-4.28769699E-05    3
 1.53911894E-08-2.22505720E-12-2.09453146E+04 1.24736103E+01                   4
C4H8OOH1-3O2            C   4H   9O   4    0G   300.000  5000.000 1394.000    61
 2.35286187E+01 1.91414403E-02-6.62147544E-06 1.03602105E-09-6.04399907E-14    2
-2.90100163E+04-9.01836867E+01 5.03350545E+00 6.14195078E-02-4.30062611E-05    3
 1.50506627E-08-2.09954797E-12-2.25357041E+04 9.40655690E+00                   4
C4H8OOH1-4O2            C   4H   9O   4    0G   300.000  5000.000 1395.000    61
 2.29579072E+01 1.94074027E-02-6.66243647E-06 1.03693527E-09-6.02654733E-14    2
-2.64534116E+04-8.52453545E+01 6.01483209E+00 6.02341605E-02-4.48915942E-05    3
 1.75806357E-08-2.83992617E-12-2.06750191E+04 5.33886996E+00                   4
C4H8OOH2-1O2            C   4H   9O   4    0G   300.000  5000.000 1398.000    61
 2.33181250E+01 1.90488669E-02-6.52597131E-06 1.01421045E-09-5.88817922E-14    2
-2.70428650E+04-8.83446799E+01 4.35242014E+00 6.98155057E-02-6.02191103E-05    3
 2.72722978E-08-4.98382627E-12-2.10516186E+04 1.13057038E+01                   4
C4H8OOH2-3O2            C   4H   9O   4    0G   300.000  5000.000 1404.000    61
 2.37029751E+01 1.86413051E-02-6.36793146E-06 9.87756528E-10-5.72702760E-14    2
-2.92380249E+04-9.21211440E+01 2.86806440E+00 7.57339597E-02-6.76470096E-05    3
 3.11276425E-08-5.70448155E-12-2.28419517E+04 1.67911052E+01                   4
C4H8OOH2-4O2            C   4H   9O   4    0G   300.000  5000.000 1398.000    61
 2.25727841E+01 1.97657999E-02-6.79312470E-06 1.05808174E-09-6.15273842E-14    2
-2.84352638E+04-8.42498945E+01 2.70947064E+00 7.05662127E-02-5.76731854E-05    3
 2.46031384E-08-4.26262980E-12-2.19664983E+04 2.08852097E+01                   4
C4H71-2,4OOH            C   4H   9O   4     G    300.00   5000.00 1398.00      1
 2.18629952E+01 1.99359398E-02-6.85103949E-06 1.06712096E-09-6.20561893E-14    2
-2.10042547E+04-7.80706874E+01 2.99387028E+00 6.52913914E-02-4.87958562E-05    3
 1.88107554E-08-2.95256716E-12-1.46021097E+04 2.27763716E+01                   4
C4H72-1,3OOH            C   4H   9O   4     G    300.00   5000.00 1395.00      1
 2.14626449E+01 2.02946207E-02-6.97889021E-06 1.08750673E-09-6.32605387E-14    2
-2.22196721E+04-7.60671568E+01 3.85542428E+00 6.05523559E-02-4.18122063E-05    3
 1.46680029E-08-2.07881996E-12-1.60359412E+04 1.87734959E+01                   4
C4H72-1,4OOH            C   4H   9O   4     G    300.00   5000.00 1387.00      1
 2.10228668E+01 2.10127561E-02-7.30349553E-06 1.14623341E-09-6.70076491E-14    2
-2.02908167E+04-7.29927491E+01 3.41714555E+00 5.89885977E-02-3.76843121E-05    3
 1.18450422E-08-1.46347291E-12-1.38437952E+04 2.27094787E+01                   4
C4H71-2,3OOH            C   4H   9O   4     G    300.00   5000.00 1406.00      1
 2.22828679E+01 1.92253507E-02-6.52860872E-06 1.00881573E-09-5.83408336E-14    2
-2.29719991E+04-8.11231836E+01 3.30790561E+00 6.66513240E-02-5.21744859E-05    3
 2.10434152E-08-3.42495389E-12-1.67536738E+04 1.95806784E+01                   4
C4H7O1-3OOH-4           C   4H   8O   3     G    300.00   5000.00 1418.00      1
 1.87250111E+01 1.88463312E-02-6.40165949E-06 9.89754621E-10-5.72727585E-14    2
-3.29825730E+04-7.18225468E+01-5.40949665E+00 8.05102667E-02-6.64646030E-05    3
 2.73711905E-08-4.44856733E-12-2.53005240E+04 5.56327196E+01                   4
C4H7O1-3OOH-2           C   4H   8O   3     G    300.00   5000.00 1425.00      1
 1.97110479E+01 1.79060432E-02-6.05724664E-06 9.34110479E-10-5.39628469E-14    2
-3.52532541E+04-7.83129016E+01-4.68244067E+00 8.03419743E-02-6.67264700E-05    3
 2.74081300E-08-4.41623778E-12-2.75307409E+04 5.04193128E+01                   4
C4H7O1-2OOH-4           C   4H   8O   3     G    300.00   5000.00 1417.00      1
 1.96187267E+01 1.77382423E-02-6.03563743E-06 9.34268374E-10-5.41073277E-14    2
-3.21917914E+04-7.50295988E+01-3.06056578E+00 7.52777235E-02-6.16382083E-05    3
 2.51520765E-08-4.05109146E-12-2.49310387E+04 4.48871201E+01                   4
C4H7O1-4OOH-2           C   4H   8O   3     G    300.00   5000.00 1470.00      1
 1.74906412E+01 1.87794733E-02-6.05491558E-06 9.03185679E-10-5.09571870E-14    2
-4.22716632E+04-6.51860330E+01-5.17426936E+00 7.89225917E-02-6.62654132E-05    3
 2.77698767E-08-4.54377840E-12-3.53780833E+04 5.35508489E+01                   4
C4H7O1-2OOH-3           C   4H   8O   3     G    300.00   5000.00 1435.00      1
 1.83476383E+01 1.72627711E-02-5.53440131E-06 8.21396496E-10-4.61479654E-14    2
-3.29223599E+04-6.69919656E+01-9.44964311E-01 7.31026695E-02-6.71227799E-05    3
 3.12252290E-08-5.67206759E-12-2.74510619E+04 3.25427282E+01                   4
C4H7O2-3OOH-1           C   4H   8O   3     G    300.00   5000.00 1424.00      1
 2.03028185E+01 1.69331534E-02-5.71128715E-06 8.79005552E-10-5.07088176E-14    2
-3.43451470E+04-7.95919117E+01-3.04171082E+00 7.75254740E-02-6.55776743E-05    3
 2.74944445E-08-4.52476822E-12-2.70343494E+04 4.33136810E+01                   4
C4H72-1OOH              C   4H   8O   2     G    300.00   5000.00 1394.00      1
 1.57821769E+01 1.83478191E-02-6.22052512E-06 9.60238594E-10-5.54947738E-14    2
-1.71462438E+04-5.30236541E+01 5.20573481E-01 5.42543796E-02-3.85597337E-05    3
 1.42390245E-08-2.15289461E-12-1.18857077E+04 2.88267978E+01                   4
NC4KET12                C   4H   8O   3     G    300.00   5000.00 1389.00      1
 2.17577434E+01 1.64473301E-02-5.79961988E-06 9.19149624E-10-5.41037382E-14    2
-4.47115295E+04-8.37725285E+01-7.24231793E-01 7.26648886E-02-6.04779190E-05    3
 2.54348857E-08-4.30152907E-12-3.72936909E+04 3.56276963E+01                   4
NC4KET13                C   4H   8O   3     G    300.00   5000.00 1411.00      1
 1.93085398E+01 1.73455091E-02-5.85046818E-06 9.00297947E-10-5.19274609E-14    2
-4.51023813E+04-7.04869509E+01 3.31775682E+00 5.28482064E-02-3.43211665E-05    3
 1.04562704E-08-1.12796519E-12-3.94868388E+04 1.58443308E+01                   4
NC4KET14                C   4H   8O   3     G    300.00   5000.00 1385.00      1
 1.89231898E+01 1.82270124E-02-6.27434124E-06 9.78729382E-10-5.69844333E-14    2
-4.32508875E+04-6.78717188E+01 2.92378737E+00 5.07578011E-02-2.88360718E-05    3
 6.64649914E-09-2.83907499E-13-3.72946444E+04 1.96328202E+01                   4
NC4KET21                C   4H   8O   3     G    300.00   5000.00 1389.00      1
 2.10786402E+01 1.61788162E-02-5.53076294E-06 8.59641186E-10-4.99535144E-14    2
-4.57563821E+04-7.88014765E+01-3.88449068E-01 6.92735051E-02-5.58731127E-05    3
 2.25791086E-08-3.63900158E-12-3.86875801E+04 3.52948090E+01                   4
NC4KET23                C   4H   8O   3     G    300.00   5000.00 1411.00      1
 1.76877593E+01 1.84820224E-02-6.18384585E-06 9.45792334E-10-5.42981801E-14    2
-4.78594254E+04-6.06681612E+01 3.56926969E+00 5.20285891E-02-3.64134216E-05    3
 1.32007682E-08-1.93576774E-12-4.30650503E+04 1.48669401E+01                   4
NC4KET24                C   4H   8O   3     G    300.00   5000.00 1394.00      1
 1.74146206E+01 1.92744267E-02-6.57971403E-06 1.02023879E-09-5.91418353E-14    2
-4.60663138E+04-5.80320911E+01 3.12062686E+00 5.01343936E-02-3.10194950E-05    3
 9.36512355E-09-1.07548923E-12-4.08644270E+04 1.96071994E+01                   4
C4H71-3OOH              C   4H   8O   2     G    300.00   5000.00 1402.00      1
 1.56878552E+01 1.84587978E-02-6.26237062E-06 9.66887500E-10-5.58787900E-14    2
-1.77050056E+04-5.22788542E+01 1.57205430E+00 5.09799175E-02-3.46252518E-05    3
 1.21001485E-08-1.71484187E-12-1.27789223E+04 2.36553208E+01                   4
C4H71-4OOH              C   4H   8O   2     G    300.00   5000.00 1392.00      1
 1.59871304E+01 1.86028119E-02-6.40003189E-06 9.97531711E-10-5.80334203E-14    2
-1.70152141E+04-5.46227137E+01 1.31653247E+00 5.16546159E-02-3.47310922E-05    3
 1.20405755E-08-1.71650639E-12-1.17754576E+04 2.46384545E+01                   4
C4H71-3,4OOH            C   4H   9O   4     G    300.00   5000.00 1400.00      1
 2.18394783E+01 1.98802807E-02-6.81505369E-06 1.05975117E-09-6.15560073E-14    2
-2.09468667E+04-7.79984909E+01 2.56890026E+00 6.71962184E-02-5.16999792E-05    3
 2.05770379E-08-3.32914310E-12-1.45125600E+04 2.46332539E+01                   4
C4H72-3,4OOH            C   4H   9O   4     G    300.00   5000.00 1395.00      1
 2.14626449E+01 2.02946207E-02-6.97889021E-06 1.08750673E-09-6.32605387E-14    2
-2.22196721E+04-7.60671568E+01 3.85542428E+00 6.05523559E-02-4.18122063E-05    3
 1.46680029E-08-2.07881996E-12-1.60359412E+04 1.87734959E+01                   4
C4H71-O                 C   4H   7O   1     G    300.00   5000.00 1395.00      1
 1.45580641E+01 1.61030756E-02-5.65736991E-06 8.94192859E-10-5.25294685E-14    2
-1.51761090E+02-5.02288099E+01 2.96004734E+00 3.83211316E-02-2.04859258E-05    3
 4.77379501E-09-3.32725518E-13 4.45054328E+03 1.39372466E+01                   4
C4H10                   C   4H  10    0    0G   300.000  5000.000 1388.000    31
 1.23779961E+01 2.18726083E-02-7.47802566E-06 1.16050456E-09-6.73055787E-14    2
-2.18572464E+04-4.35339102E+01-4.06673801E-01 4.76308824E-02-2.61598050E-05    3
 6.83860089E-09-6.49263228E-13-1.69414438E+04 2.66930786E+01                   4
PC4H9                   C   4H   9    0    0G   300.000  5000.000 1392.000    31
 1.23908900E+01 1.92893670E-02-6.58127337E-06 1.01991380E-09-5.90938009E-14    2
 3.35174089E+03-4.02504047E+01-1.68301826E-01 4.70587125E-02-3.00072236E-05    3
 1.00619223E-08-1.41546257E-12 7.92263149E+03 2.78438286E+01                   4
SC4H9                   C   4H   9    0    0G   300.000  5000.000 1384.000    31
 1.14222379E+01 2.01944831E-02-6.91208067E-06 1.07351476E-09-6.22951892E-14    2
 1.94473503E+03-3.42675796E+01 4.57688905E-01 4.03764409E-02-1.89353711E-05    3
 3.16946767E-09 7.57214993E-14 6.35272635E+03 2.66405774E+01                   4
TC4H9O                  C   4H   9O   1     G    300.00   5000.00 1373.00      1
 1.51889028E+01 2.01475610E-02-7.03124743E-06 1.10634275E-09-6.47863602E-14    2
-1.85728281E+04-5.68068356E+01 4.11245323E+00 3.82049645E-02-1.49012588E-05    3
 6.45321553E-10 5.86115592E-13-1.38207918E+04 5.66243109E+00                   4
IC4H9O                  C   4H   9O   1     G    300.00   5000.00 1402.00      1
 1.49421227E+01 1.93741698E-02-6.54752781E-06 1.00828610E-09-5.81656529E-14    2
-1.49775648E+04-5.33188211E+01 1.09851986E+00 5.02843927E-02-3.22536137E-05    3
 1.04323043E-08-1.33546250E-12-1.00529442E+04 2.14919206E+01                   4
IC3H7CHO                C   4H   8O   1     G    300.00   5000.00 1394.00      1
 1.29766920E+01 1.87000663E-02-6.35895549E-06 9.83327930E-10-5.68904057E-14    2
-3.27088179E+04-4.32219468E+01 1.86220420E+00 3.98563193E-02-1.94105801E-05    3
 3.33397221E-09 1.06658598E-13-2.83772520E+04 1.81586444E+01                   4
SC4H7OH-I               C   4H   8O   1     G    300.00   5000.00 1402.00      1
 1.34330784E+01 1.79508756E-02-6.02080685E-06 9.22260135E-10-5.29997986E-14    2
-2.88426255E+04-4.51691129E+01-6.20160937E-01 5.44765221E-02-4.33619190E-05    3
 1.85775528E-08-3.26546366E-12-2.43092156E+04 2.90306779E+01                   4
SC4H7OH-IP              C   4H   7O   1     G    300.00   5000.00 1404.00      1
 1.28532722E+01 1.59115633E-02-5.32043943E-06 8.13219296E-10-4.66608023E-14    2
-3.70066328E+03-3.92170407E+01-2.57966648E-01 5.11048685E-02-4.24292949E-05    3
 1.88176967E-08-3.38705165E-12 4.09454265E+02 2.95998265E+01                   4
SC4H7OOH-I              C   4H   8O   3     G    300.00   5000.00 1403.00      1
 1.89485904E+01 1.74675392E-02-5.84994408E-06 8.95620528E-10-5.14642204E-14    2
-3.92449431E+04-6.75023000E+01-8.92616955E-01 7.21005911E-02-6.44218369E-05    3
 2.95473487E-08-5.37907411E-12-3.32203693E+04 3.60559606E+01                   4
SC4H7O-I                C   4H   7O   2     G    300.00   5000.00 1450.00      1
 2.00585876E+01 1.40365223E-02-5.05965236E-06 8.13566514E-10-4.83692115E-14    2
-2.25274829E+04-8.08206413E+01 6.05402039E+00 3.22112205E-02-2.60340764E-06    3
-9.99139753E-09 3.44155770E-12-1.63561162E+04-6.89087519E-01                   4
IC4H6OH                 C   4H   7O   1     G    300.00   5000.00 1402.00      1
 1.53490714E+01 1.38856699E-02-4.56427754E-06 6.90418690E-10-3.93540403E-14    2
-1.20164758E+04-5.55975530E+01-1.46664187E+00 6.03351671E-02-5.43112644E-05    3
 2.49299933E-08-4.52282491E-12-6.95012413E+03 3.20768458E+01                   4
IC3H7CO                 C   4H   7O   1     G    300.00   5000.00 1393.00      1
 1.25863080E+01 1.65238947E-02-5.61743965E-06 8.68554008E-10-5.02473367E-14    2
-1.37567304E+04-3.94621018E+01 2.57209982E+00 3.53095269E-02-1.66919705E-05    3
 2.44662394E-09 2.33864246E-13-9.83843227E+03 1.59199901E+01                   4
IC3H6CHO                C   4H   7O   1     G    300.00   5000.00 1395.00      1
 1.24044546E+01 1.66628632E-02-5.66157213E-06 8.75016713E-10-5.06054669E-14    2
-7.58164276E+03-3.66465169E+01 2.21808419E+00 3.64322475E-02-1.83733544E-05    3
 3.52192722E-09-8.37387201E-15-3.65519377E+03 1.94646784E+01                   4
TC3H6CHO                C   4H   7O   1     G    300.00   5000.00 1382.00      1
 1.28170473E+01 1.63863074E-02-5.58241271E-06 8.64342353E-10-5.00516700E-14    2
-1.33106445E+04-4.19080121E+01 4.10473726E+00 3.17646401E-02-1.35943689E-05    3
 1.36014260E-09 3.48270608E-13-9.76048594E+03 6.69198472E+00                   4
IC3H5CHO                C   4H   6O   1     G    300.00   5000.00 1396.00      1
 1.33892118E+01 1.39115420E-02-4.75820958E-06 7.38736618E-10-4.28606559E-14    2
-1.97917448E+04-4.60146004E+01 1.09372823E+00 4.43315368E-02-3.41918451E-05    3
 1.39369607E-08-2.33791460E-12-1.56745978E+04 1.94458467E+01                   4
IC3H6CO                 C   4H   6O   1     G    300.00   5000.00 1397.00      1
 1.32548232E+01 1.40142787E-02-4.78910215E-06 7.42924342E-10-4.30737566E-14    2
-2.00529779E+04-4.44810221E+01 2.28039055E+00 4.17016989E-02-3.25089661E-05    3
 1.37243419E-08-2.40573132E-12-1.63939712E+04 1.38187714E+01                   4
IC3H5CO                 C   4H   5O   1     G    300.00   5000.00 1396.00      1
 1.29634401E+01 1.17954996E-02-4.04361488E-06 6.28771516E-10-3.65209867E-14    2
-8.26519462E+02-4.20562575E+01 1.87306990E+00 3.95188508E-02-3.11404053E-05    3
 1.28844447E-08-2.18165308E-12 2.85270691E+03 1.68774016E+01                   4
IC3H4CHO-A              C   4H   5O   1     G    300.00   5000.00 1392.00      1
 1.41736959E+01 1.09161978E-02-3.69020878E-06 5.69228087E-10-3.29023246E-14    2
-1.92867979E+03-5.02663740E+01 7.64345054E-01 4.45242412E-02-3.61033720E-05    3
 1.48295287E-08-2.43809290E-12 2.44732544E+03 2.08541848E+01                   4
IC4H8O                  C   4H   8O   1     G    100.00   5000.00  852.74      1
 1.27742600E+01 1.54858639E-02-1.19899823E-06-1.63389764E-10 2.10586048E-14    2
-2.03983886E+04-4.32365596E+01 1.96926347E+00 3.38140680E-02 2.34751734E-05    3
-6.39483957E-08 3.17656975E-11-1.73792238E+04 1.40677752E+01                   4
TC3H6O2HCO              C   4H   7O   3     G    300.00   5000.00 1387.00      1
 2.06472678E+01 1.48526500E-02-5.25104875E-06 8.33619219E-10-4.91256069E-14    2
-2.88719869E+04-7.95951389E+01 2.03864428E+00 5.80421003E-02-4.32123528E-05    3
 1.58792094E-08-2.32209543E-12-2.24284673E+04 2.03680990E+01                   4
TC3H6OCHO               C   4H   7O   2     G    300.00   5000.00 1394.00      1
 1.70371287E+01 1.54400645E-02-5.28332886E-06 8.21085347E-10-4.76898429E-14    2
-2.75871941E+04-6.37271230E+01 3.70830259E-01 5.38475661E-02-3.82477565E-05    3
 1.32882237E-08-1.79228730E-12-2.18391262E+04 2.58142112E+01                   4
IC4H9O2                 C   4H   9O   2    0G   300.000  5000.000 1397.000    41
 1.72536042E+01 1.99524451E-02-6.83900265E-06 1.06332903E-09-6.17558759E-14    2
-1.67871180E+04-6.34259224E+01 1.02444900E+00 5.67028680E-02-3.82169682E-05    3
 1.30822639E-08-1.80561458E-12-1.10485406E+04 2.41230688E+01                   4
TC4H9O2                 C   4H   9O   2    0G   300.000  5000.000 1397.000    41
 1.72770613E+01 1.98029771E-02-6.75713144E-06 1.04726028E-09-6.06829632E-14    2
-2.03778073E+04-6.57420339E+01 8.28837137E-01 6.12686516E-02-4.79870550E-05    3
 2.01336329E-08-3.48735381E-12-1.49196746E+04 2.15993333E+01                   4
IC4H8O2H-I              C   4H   9O   2    0G   300.000  5000.000 1398.000    51
 1.81862659E+01 1.87131823E-02-6.40636144E-06 9.95243740E-10-5.77685932E-14    2
-8.34571658E+03-6.48486510E+01 2.34780893E+00 5.56626647E-02-3.93019430E-05    3
 1.43037246E-08-2.12282846E-12-2.85406442E+03 2.02075893E+01                   4
IC4H8O2H-T              C   4H   9O   2    0G   300.000  5000.000 1393.000    51
 1.64943945E+01 2.00768658E-02-6.86076060E-06 1.06452162E-09-6.17361225E-14    2
-1.05650527E+04-5.62796902E+01 1.24058685E+00 5.44558219E-02-3.62277123E-05    3
 1.24086672E-08-1.73885597E-12-5.13104399E+03 2.61060384E+01                   4
TC4H8O2H-I              C   4H   9O   2    0G   300.000  5000.000 1400.000    51
 1.87647262E+01 1.79592442E-02-6.08677439E-06 9.39045479E-10-5.42372481E-14    2
-1.09398524E+04-7.01381054E+01 3.81531531E+00 5.61957879E-02-4.45132142E-05    3
 1.88227696E-08-3.26619040E-12-6.05570396E+03 9.01269192E+00                   4
CC4H8O                  C   4H   8O   1     G    100.00   5000.00  882.04      1
 9.94106056E+00 1.95445153E-02-3.20216014E-06 2.72555346E-10-1.29897362E-14    2
-1.81943272E+04-2.88134674E+01 2.66099211E+00 1.55575127E-02 6.65037335E-05    3
-9.99737478E-08 4.18806729E-11-1.54707183E+04 1.35540926E+01                   4
IC4H8OOH-IO2            C   4H   9O   4    0G   300.000  5000.000 1406.000    61
 2.33199865E+01 1.90322744E-02-6.51952452E-06 1.01333654E-09-5.88428319E-14    2
-2.74366644E+04-8.82421154E+01 2.42453875E+00 7.22174589E-02-5.88338856E-05    3
 2.45229215E-08-4.10433250E-12-2.06813893E+04 2.23199385E+01                   4
IC4H8OOH-TO2            C   4H   9O   4    0G   300.000  5000.000 1397.000    61
 2.30123910E+01 1.94933905E-02-6.72115553E-06 1.04911151E-09-6.10957956E-14    2
-2.98532372E+04-8.88435933E+01 4.72793438E+00 6.44429280E-02-4.98027791E-05    3
 2.01439685E-08-3.34080983E-12-2.37110996E+04 8.58821948E+00                   4
TC4H8OOH-IO2            C   4H   9O   4    0G   300.000  5000.000 1396.000    61
 2.28273492E+01 1.96612446E-02-6.78175769E-06 1.05887917E-09-6.16778488E-14    2
-2.96826367E+04-8.83427499E+01 3.63312995E+00 6.78641087E-02-5.42420964E-05    3
 2.27226728E-08-3.89084255E-12-2.33262148E+04 1.35940477E+01                   4
IC4KETII                C   4H   8O   3     G    300.00   5000.00 1396.00      1
 1.80532391E+01 1.88411210E-02-6.45472857E-06 1.00330789E-09-5.82612587E-14    2
-4.39462527E+04-6.43254899E+01 2.90712469E+00 5.18272292E-02-3.27937625E-05    3
 1.00565978E-08-1.16478570E-12-3.84811883E+04 1.78100760E+01                   4
IC4KETIT                C   4H   8O   3     G    300.00   5000.00 1388.00      1
 2.18540247E+01 1.63159801E-02-5.74387588E-06 9.09404654E-10-5.34954586E-14    2
-4.69965758E+04-8.73908175E+01 2.49840271E-01 6.82139739E-02-5.34836261E-05    3
 2.09168011E-08-3.27534096E-12-3.96942865E+04 2.80367630E+01                   4
TIC4H7Q2-I              C   4H   9O   4     G    300.00   5000.00 1399.00      1
 2.18907783E+01 1.97980385E-02-6.77622540E-06 1.05244937E-09-6.10758470E-14    2
-2.40197593E+04-8.03198120E+01 2.51722049E+00 7.08465550E-02-5.97742700E-05    3
 2.64959462E-08-4.75554291E-12-1.78351196E+04 2.17330572E+01                   4
IIC4H7Q2-I              C   4H   9O   4     G    300.00   5000.00 1399.00      1
 2.19675802E+01 1.98626972E-02-6.82817963E-06 1.06372042E-09-6.18623690E-14    2
-2.00151718E+04-7.82483264E+01 1.38028011E+00 7.33737301E-02-6.14052686E-05    3
 2.67722991E-08-4.72150490E-12-1.33923032E+04 3.04212014E+01                   4
IIC4H7Q2-T              C   4H   9O   4     G    300.00   5000.00 1379.00      1
 2.18350589E+01 2.04316457E-02-7.12958582E-06 1.12205108E-09-6.57258116E-14    2
-2.27472121E+04-7.79937167E+01 4.05162864E+00 5.52104766E-02-2.96323166E-05    3
 5.83207271E-09 7.32315096E-15-1.59531744E+04 1.98176067E+01                   4
IC4H7OOH                C   4H   8O   2     G    300.00   5000.00 1425.00      1
 1.44778130E+01 2.00176051E-02-6.38000134E-06 9.43456882E-10-5.28823593E-14    2
-1.67207530E+04-4.61591612E+01-4.17611045E-01 5.77650805E-02-4.27135576E-05    3
 1.66549177E-08-2.61827018E-12-1.19563554E+04 3.26001977E+01                   4
IC4H9O2H                C   4H  10O   2    0G   300.000  5000.000 1394.000    51
 1.82175038E+01 2.11390115E-02-7.21971399E-06 1.11958044E-09-6.48965244E-14    2
-3.33992748E+04-6.82659842E+01 2.84037635E+00 5.85575478E-02-4.32790451E-05    3
 1.74442944E-08-2.96038187E-12-2.81229125E+04 1.39307812E+01                   4
TC4H9O2H                C   4H  10O   2    0G   300.000  5000.000 1398.000    51
 1.86709129E+01 2.07206500E-02-7.06994032E-06 1.09578463E-09-6.34988702E-14    2
-3.71570791E+04-7.35317748E+01 5.84146934E-01 6.60679314E-02-5.16217815E-05    3
 2.13773202E-08-3.63724400E-12-3.11601517E+04 2.25488648E+01                   4
IC4H10                  C   4H  10    0    0G   300.000  5000.000 1393.000    31
 1.29102701E+01 2.13819019E-02-7.30037645E-06 1.13191535E-09-6.56065714E-14    2
-2.30716348E+04-4.84983760E+01-1.55140112E+00 5.37572293E-02-3.50518812E-05    3
 1.20467004E-08-1.73603126E-12-1.78554956E+04 2.97571735E+01                   4
IC4H9                   C   4H   9    0    0G   300.000  5000.000 1395.000    31
 1.26458865E+01 1.89876343E-02-6.45854956E-06 9.98831284E-10-5.77887615E-14    2
 2.43172168E+03-4.29662353E+01-4.88383134E-01 4.95141525E-02-3.39919613E-05    3
 1.25126213E-08-1.93945502E-12 7.05377886E+03 2.77028976E+01                   4
TC4H9                   C   4H   9    0    0G   300.000  5000.000 1373.000    31
 1.09951937E+01 2.05511203E-02-7.03467384E-06 1.09267783E-09-6.34143313E-14    2
 1.72227382E+02-3.40394473E+01 1.59545869E+00 3.38074745E-02-8.84946322E-06    3
-3.01321223E-09 1.41307521E-12 4.35577972E+03 1.96115484E+01                   4
IC4H7O2                 C   4H   7O   2     G    300.00   5000.00 1400.00      1
 1.46985770E+01 1.63053754E-02-5.42530561E-06 8.26739426E-10-4.73443541E-14    2
-1.17858643E+02-4.50639360E+01 4.15084299E+00 3.94752452E-02-2.41391105E-05    3
 7.35785373E-09-8.62734111E-13 3.66398034E+03 1.20572678E+01                   4
IC4H6OOH-I              C   4H   7O   2     G    300.00   5000.00 1405.00      1
 1.59806985E+01 1.59781407E-02-5.29783783E-06 8.05692146E-10-4.60836172E-14    2
 6.62141140E+02-5.42493681E+01-1.31470525E+00 6.26867271E-02-5.42175698E-05    3
 2.41626850E-08-4.29112187E-12 5.98065597E+03 3.63048635E+01                   4
CCYCCOOC-T1             C   4H   7O   2     G    300.00   5000.00 1394.00      1
 1.68269657E+01 1.64471921E-02-5.63767184E-06 8.78001611E-10-5.10959632E-14    2
-3.65710841E+03-6.74096786E+01-5.29767923E+00 6.65082201E-02-4.67054235E-05    3
 1.51029775E-08-1.74322091E-12 3.97935712E+03 5.16412476E+01                   4
C2CYCOOC-I1             C   4H   7O   2     G    300.00   5000.00 1367.00      1
 1.87629973E+01 1.50367878E-02-5.38017210E-06 8.60853071E-10-5.10054654E-14    2
 8.73336309E+03-7.56880157E+01 1.27587809E+00 5.28857775E-02-3.71879366E-05    3
 1.40170234E-08-2.46252972E-12 1.51755285E+04 1.94581533E+01                   4
CCYCCOOC-I2             C   4H   7O   2     G    300.00   5000.00 1398.00      1
 1.63388791E+01 1.65879474E-02-5.61829108E-06 8.67331033E-10-5.01476782E-14    2
 6.66946988E+03-6.40322040E+01-4.55772603E+00 7.10221387E-02-6.05228430E-05    3
 2.61773944E-08-4.51390528E-12 1.32922215E+04 4.60828737E+01                   4
IC3H5OOCH2              C   4H   7O   2     G    300.00   5000.00 1396.00      1
 1.19659532E+01 1.88149897E-02-6.32218756E-06 9.69163065E-10-5.57099430E-14    2
 6.90000073E+03-2.90610993E+01 4.32470732E+00 3.64907235E-02-2.30507078E-05    3
 8.69026260E-09-1.48780775E-12 9.70163890E+03 1.22549044E+01                   4
CHOIC3H6O               C   4H   7O   2     G    300.00   5000.00 1386.00      1
 1.55511970E+01 1.67360034E-02-5.73573457E-06 8.92095191E-10-5.18351848E-14    2
-2.50674335E+04-5.23215658E+01 2.55559437E-01 5.22086026E-02-3.72283766E-05    3
 1.36714420E-08-2.05638885E-12-1.97284649E+04 2.99210251E+01                   4
CVCYCCOC                C   4H   6O   1     G    300.00   5000.00 1397.00      1
 1.14363523E+01 1.63250968E-02-5.57146218E-06 8.63795613E-10-5.00701899E-14    2
-5.44653450E+03-3.87179379E+01-2.45566808E+00 4.88377067E-02-3.46186324E-05    3
 1.26590643E-08-1.88737988E-12-6.43460880E+02 3.58434061E+01                   4
CCYC2OCO                C   4H   7O   2     G    300.00   5000.00 1401.00      1
 1.64352871E+01 1.65843210E-02-5.71790511E-06 8.92586562E-10-5.19865043E-14    2
-1.60938498E+04-5.96946106E+01-2.97381263E+00 6.75615160E-02-5.79901709E-05    3
 2.55213006E-08-4.49991674E-12-9.93607156E+03 4.25127997E+01                   4
CCYCCO-T1               C   3H   5O   1     G    300.00   5000.00 1389.00      1
 1.03394781E+01 1.15180335E-02-3.87496644E-06 5.95744364E-10-3.43539552E-14    2
 7.17658970E+03-2.89687593E+01-1.39311392E+00 3.81789194E-02-2.62316288E-05    3
 8.74877238E-09-1.11296763E-12 1.12534953E+04 3.41877003E+01                   4
IC4H7O                  C   4H   7O   1     G    300.00   5000.00 1386.00      1
 1.33457615E+01 1.61218588E-02-5.44376403E-06 8.38199374E-10-4.83608280E-14    2
 6.11443644E+02-4.36818838E+01 1.74700687E+00 4.07783436E-02-2.44750243E-05    3
 7.06502958E-09-7.51570589E-13 4.86979233E+03 1.94535999E+01                   4
IC4H7-I1OO              C   4H   7O   2     G    100.00   5000.00 1100.23      1
 9.07244672E+00 2.64984490E-02-1.09301959E-05 2.00162078E-09-1.37298941E-13    2
 2.61873238E+03-1.56049688E+01 1.56915814E+00 5.37773699E-02-4.81208649E-05    3
 2.45366578E-08-5.25781615E-12 4.26980472E+03 2.13107866E+01                   4
IC4H7O-1                C   4H   7O   1     G    100.00   5000.00 1809.65      1
 6.40845942E+00 2.49381769E-02-8.78182138E-06 1.14304231E-09-5.46860977E-14    2
 3.12870222E+03-1.34988508E+00 8.20769813E-01 5.08043783E-02-4.14247231E-05    3
 1.72955367E-08-2.85626122E-12 2.93802530E+03 2.28072197E+01                   4
IC4H7CO                 C   5H   7O   1     G    300.00   5000.00 1372.00      1
 1.81541506E+01 1.55421664E-02-5.55190518E-06 8.87389891E-10-5.25397699E-14    2
-2.79313191E+03-7.00991690E+01-6.02805120E-01 5.53889357E-02-3.61990198E-05    3
 1.08474598E-08-1.16630773E-12 4.08121058E+03 3.19888242E+01                   4
IC4H7CHO-A              C   5H   7O   1     G    300.00   5000.00 1382.00      1
 1.89927555E+01 1.52188529E-02-5.43214729E-06 8.67813802E-10-5.13634100E-14    2
-3.83952415E+03-7.65641406E+01-2.37441388E+00 6.55704288E-02-5.07845332E-05    3
 1.94836931E-08-2.99456851E-12 3.49953340E+03 3.79770201E+01                   4
IC4H7CHO                C   5H   8O   1     G    300.00   5000.00 1391.00      1
 1.59171638E+01 1.93357284E-02-6.70857943E-06 1.05155191E-09-6.14175906E-14    2
-2.16140735E+04-5.67616631E+01-1.20982776E+00 5.92603375E-02-4.26960089E-05    3
 1.60356164E-08-2.49347521E-12-1.56205327E+04 3.53137305E+01                   4
IC4YAA                  C   4H   4O   2     G    100.00   5000.00 2209.56      1
 1.41981726E+01 1.65996832E-02-9.87583982E-06 1.98570617E-09-1.37820223E-13    2
-3.00593106E+04-4.96187050E+01 2.85658537E+00 3.71315035E-02-2.38142211E-05    3
 6.19117782E-09-6.13646416E-13-2.50473205E+04 1.40894478E+01                   4
IC4YAA-R                C   4H   3O   2     G    100.00   5000.00  746.96      1
 6.17912551E+00 2.59813934E-02-1.52670682E-05 3.16692137E-09-2.29097063E-13    2
-6.16009203E+03-9.87492840E-01 1.56757905E+00 6.06070014E-02-1.04742394E-04    3
 1.00823056E-07-3.88707836E-11-5.74819892E+03 1.80607356E+01                   4
OVCC(VC)COOH            C   4H   6O   3     G    298.00   5000.00 1188.27      1
 1.22538709E+01 2.05997480E-02-7.93045667E-06 1.42102700E-09-9.66114709E-14    2
-2.74824945E+04-2.86733076E+01 1.19810105E+00 5.88300370E-02-5.73499724E-05    3
 2.96922175E-08-6.12883484E-12-2.49294986E+04 2.62615568E+01                   4
OVCC(VC)COJ             C   4H   5O   2     G    298.00   5000.00 1359.89      1
 1.16375363E+01 1.94453981E-02-8.51370490E-06 1.67007193E-09-1.21180238E-13    2
-9.82510880E+03-3.10978640E+01 5.66255554E+00 3.09901345E-02-1.39408583E-05    3
 5.56576321E-10 7.88818668E-13-7.71956584E+03 1.48661471E+00                   4
CVC(COOJ)COOH           C   4H   7O   4     G    300.00   5000.00 1396.00      1
 2.05693525E+01 1.61361787E-02-5.41230237E-06 8.30438953E-10-4.78223583E-14    2
-1.06790137E+04-7.21159970E+01 3.33941884E-01 6.80588785E-02-5.67396297E-05    3
 2.39522852E-08-4.03033990E-12-4.20871930E+03 3.47589530E+01                   4
IC4QA-AOJ               C   4H   7O   3     G    298.00   5000.00 1354.05      1
 1.47661285E+01 2.60086280E-02-1.15940233E-05 2.30187864E-09-1.68433886E-13    2
-7.43878376E+03-4.55257815E+01 3.62743070E+00 4.90249450E-02-2.50052050E-05    3
 2.60292421E-09 9.66410957E-13-3.64403586E+03 1.47200572E+01                   4
C4H5-2C2H               C   6H   6          G    300.00   5000.00 1392.00      1
 1.51418894E+01 1.53451745E-02-5.33604163E-06 8.37648226E-10-4.89739255E-14    2
 3.25198482E+04-5.51785698E+01-5.37624545E-01 5.68526169E-02-5.05423991E-05    3
 2.47779427E-08-5.12990122E-12 3.76156523E+04 2.75815403E+01                   4
CHCCH2CH2CHCH2          C   6H   8          G    300.00   5000.00 1393.00      1
 1.58986683E+01 1.94296840E-02-6.66342364E-06 1.03635152E-09-6.02003473E-14    2
 2.21782846E+04-5.68810732E+01 6.87646296E-01 5.47687715E-02-3.83961688E-05    3
 1.41935352E-08-2.18610547E-12 2.75168752E+04 2.49416913E+01                   4
CH2CCHCH2CHCH2          C   6H   8          G    300.00   5000.00 1379.00      1
 1.58520129E+01 1.97066390E-02-6.90722981E-06 1.08998926E-09-6.39582431E-14    2
 2.22042203E+04-5.71482464E+01 4.75032479E-01 5.61981818E-02-4.40031144E-05    3
 2.07777749E-08-4.49682996E-12 2.77606909E+04 2.57614601E+01                   4
IC4H8                   C   4H   8          G    200.00   3000.00 1000.00      1
 2.59951995E+00 3.30500495E-02-1.59845905E-05 3.76087525E-09-3.49019653E-13    2
-4.42749559E+03 1.08165064E+01 4.25619782E+00 1.13628096E-02 4.71398093E-05    3
-6.57197372E-08 2.60377549E-11-4.18922195E+03 6.06113167E+00                   4
IC4H7                   C   4H   7          G    200.00   3000.00 1000.00      1
 4.11695304E+00 2.85129941E-02-1.37562429E-05 3.23914002E-09-3.01700354E-13    2
 1.34747999E+04 3.05916151E+00 1.35060422E+00 2.48568416E-02 2.24583683E-05    3
-4.92084539E-08 2.23537835E-11 1.45784895E+04 1.95359293E+01                   4
IC4H7-I1                C   4H   7          G    200.00   3000.00 1000.00      1
 3.81747346E+00 2.82045353E-02-1.34816969E-05 3.12734123E-09-2.85487392E-13    2
 2.56581098E+04 6.72673594E+00 4.20074138E+00 1.54728513E-02 2.81446899E-05    3
-4.47674478E-08 1.83313309E-11 2.60155552E+04 7.30843069E+00                   4
SC3H5CHO                C   4H   6O   1     G    300.00   5000.00 1396.00      1
 1.33892118E+01 1.39115420E-02-4.75820958E-06 7.38736618E-10-4.28606559E-14    2
-1.97917448E+04-4.60146004E+01 1.09372823E+00 4.43315368E-02-3.41918451E-05    3
 1.39369607E-08-2.33791460E-12-1.56745978E+04 1.94458467E+01                   4
SC3H5CO                 C   4H   5O   1     G    300.00   5000.00 1396.00      1
 1.29925654E+01 1.22140721E-02-4.19305277E-06 6.52697685E-10-3.79407376E-14    2
-2.74782380E+03-4.51092470E+01 7.76401404E-01 4.26828436E-02-3.37881191E-05    3
 1.39128174E-08-2.33331638E-12 1.29903132E+03 1.98102013E+01                   4
AC3H5OCH2               C   4H   7O   1     G    300.00   5000.00 1397.00      1
 1.19880368E+01 1.70263516E-02-5.78617265E-06 8.94150465E-10-5.16994613E-14    2
 3.48367473E+03-3.35860630E+01 1.20089076E+00 4.24760987E-02-2.94114641E-05    3
 1.11824860E-08-1.81309530E-12 7.26792055E+03 2.43628654E+01                   4
C4H7O1-4                C   4H   7O   1     G    300.00   5000.00 1388.00      1
 1.33251126E+01 1.65057558E-02-5.65235890E-06 8.78319847E-10-5.09914580E-14    2
 1.91281414E+03-4.28181479E+01 2.44895430E+00 3.69423519E-02-1.77510852E-05    3
 2.64537530E-09 2.43666218E-13 6.16385921E+03 1.73174889E+01                   4
C4H7O2-1                C   4H   7O   1     G    300.00   5000.00 1684.00      1
 1.12685690E+01 2.01724820E-02-7.41925667E-06 1.21275519E-09-7.30115348E-14    2
 2.13876442E+03-3.15208064E+01 5.16434924E+00 2.53427725E-02-1.39669041E-06    3
-6.00713944E-09 1.76696879E-12 5.03210693E+03 4.37441148E+00                   4
SC3H5OCH2-1             C   4H   7O   1     G    300.00   5000.00 1382.00      1
 1.47022035E+01 1.55342107E-02-5.45701052E-06 8.62544885E-10-5.06734446E-14    2
 1.81294800E+03-5.05120353E+01 2.35694446E-01 4.67367652E-02-3.04880689E-05    3
 9.75216148E-09-1.23281228E-12 7.11668364E+03 2.81378517E+01                   4
C4H71-1O2               C   4H   7O   2     G    300.00   5000.00 1390.00      1
 1.63738534E+01 1.62685376E-02-5.62192103E-06 8.78982520E-10-5.12510706E-14    2
-1.06318473E+03-5.69005716E+01 2.02223104E+00 4.85577506E-02-3.30293697E-05    3
 1.13406677E-08-1.57078109E-12 4.04143594E+03 2.06106646E+01                   4
C4H71-2O2               C   4H   7O   2     G    300.00   5000.00 1394.00      1
 1.63565639E+01 1.61768136E-02-5.56610316E-06 8.67700997E-10-5.04886444E-14    2
-3.40245466E+03-5.75260769E+01 1.42459973E+00 5.20547601E-02-3.89440869E-05    3
 1.51726193E-08-2.42611664E-12 1.68854104E+03 2.23230947E+01                   4
C4H71-3O2               C   4H   7O   2     G    200.00   3000.00 1000.00      1
 7.49930199E+00 2.96168943E-02-1.37612228E-05 3.07120467E-09-2.67351048E-13    2
 2.33126907E+03-7.00385154E+00 6.97088616E+00 7.93432309E-03 6.52868882E-05    3
-9.04825562E-08 3.64492858E-11 3.39671301E+03 8.10259145E-01                   4
C4H72-1O2               C   4H   7O   2     G    300.00   5000.00 1391.00      1
 1.49133658E+01 1.68566945E-02-5.68505081E-06 8.74627174E-10-5.04330107E-14    2
 4.66363025E+01-4.75165847E+01 1.29712744E+00 4.82156354E-02-3.30645624E-05    3
 1.16680269E-08-1.67383807E-12 4.80097907E+03 2.57387128E+01                   4
C4H71-4O2               C   4H   7O   2     G    300.00   5000.00 1390.00      1
 1.50240251E+01 1.72860962E-02-5.94297061E-06 9.25861430E-10-5.38461748E-14    2
 1.92460667E+02-4.85941022E+01 2.09042625E+00 4.57130080E-02-2.94815830E-05    3
 9.69604853E-09-1.30061388E-12 4.88932667E+03 2.15456077E+01                   4
C4H72OO1-3              C   4H   7O   2     G    300.00   5000.00 1421.00      1
 1.75191377E+01 1.48932834E-02-4.88254100E-06 7.36884149E-10-4.19250867E-14    2
-5.40121829E+03-7.12526209E+01-9.84713332E+00 9.65294066E-02-9.76557621E-05    3
 4.78425967E-08-8.98643297E-12 2.14570156E+03 6.91264458E+01                   4
C4H71OO2-3              C   4H   7O   2     G    300.00   5000.00 1425.00      1
 1.90464747E+01 1.33395731E-02-4.38619559E-06 6.63714136E-10-3.78443490E-14    2
 3.71588540E+03-7.78860602E+01-6.05373523E+00 8.56396716E-02-8.37418673E-05    3
 3.96851771E-08-7.24057523E-12 1.08576151E+04 5.17199728E+01                   4
C4H7O2-3O-1             C   4H   7O   2     G    300.00   5000.00 1328.00      1
 1.18340469E+01 2.13058862E-02-8.41424444E-06 1.39720588E-09-7.87940325E-14    2
-1.21575020E+04-3.31277006E+01-2.10524330E+00 6.53309833E-02-5.66161939E-05    3
 2.37692357E-08-3.90922691E-12-9.06811240E+03 3.66674717E+01                   4
C4H7O1-2O-3             C   4H   7O   2     G    300.00   5000.00 1328.00      1
 1.18340469E+01 2.13058862E-02-8.41424444E-06 1.39720588E-09-7.87940325E-14    2
-1.21575020E+04-3.45066638E+01-2.10524330E+00 6.53309833E-02-5.66161939E-05    3
 2.37692357E-08-3.90922691E-12-9.06811240E+03 3.52885084E+01                   4
C4H72OO1-4              C   4H   7O   2     G    300.00   5000.00 1422.00      1
 1.69374277E+01 1.61394291E-02-5.38202799E-06 8.21897687E-10-4.71542872E-14    2
-2.82922838E+03-6.99111468E+01-9.79609728E+00 9.19393817E-02-8.76118090E-05    3
 4.09338131E-08-7.41272496E-12 4.92600768E+03 6.86028015E+01                   4
C4H71OO2-4              C   4H   7O   2     G    300.00   5000.00 1424.00      1
 1.82256430E+01 1.41741767E-02-4.61506918E-06 6.93628644E-10-3.93610811E-14    2
-3.07301596E+03-7.47874530E+01-6.64386989E+00 8.56333077E-02-8.28845202E-05    3
 3.91182545E-08-7.12333661E-12 4.02180107E+03 5.36920577E+01                   4
C4H7O1-2O-4             C   4H   7O   2     G    300.00   5000.00 1673.00      1
 1.48654175E+01 1.84983686E-02-6.57303691E-06 1.05177235E-09-6.24441918E-14    2
-1.22303998E+04-5.11975904E+01-1.16668372E+00 5.61736585E-02-3.83338590E-05    3
 1.24754702E-08-1.54252932E-12-7.05306774E+03 3.42838867E+01                   4
C4H61OOH4-3O2           C   4H   7O   4     G    300.00   5000.00 1395.00      1
 1.92129866E+01 1.80533797E-02-6.22644844E-06 9.72185617E-10-5.66311792E-14    2
-1.17228340E+04-6.38124953E+01 2.96908603E+00 5.52680431E-02-3.85071732E-05    3
 1.35964918E-08-1.93740519E-12-6.02696693E+03 2.36558653E+01                   4
C4H61KET43              C   4H   6O   3     G    300.00   5000.00 1687.00      1
 1.93400193E+01 1.52280645E-02-5.76749959E-06 9.61281722E-10-5.86603392E-14    2
-2.60569184E+04-7.24582398E+01 1.97344949E-01 5.98353250E-02-4.31206916E-05    3
 1.43394930E-08-1.79143988E-12-1.98132694E+04 2.97843447E+01                   4
C4H61KET43O             C   4H   5O   2     G    300.00   5000.00 1576.00      1
 1.40297317E+01 1.40503932E-02-4.96021975E-06 7.86557797E-10-4.63116539E-14    2
-1.05436332E+04-4.31732706E+01 8.19196692E+00 1.50440855E-02 8.95205463E-06    3
-1.21031469E-08 3.22361516E-12-7.20905947E+03-7.25996721E+00                   4
C4H61-3OOH4             C   4H   7O   2     G    200.00   3000.00 1000.00      1
 9.22381532E+00 2.79078832E-02-1.32157859E-05 3.04934991E-09-2.77876774E-13    2
 3.62384370E+03-1.64025914E+01 1.04231020E+01-4.74450704E-03 9.17063011E-05    3
-1.16764851E-07 4.60673408E-11 4.46122984E+03-1.61438612E+01                   4
C4H61-3,4OOH            C   4H   8O   4     G    300.00   5000.00 1391.00      1
 2.22064950E+01 1.79157720E-02-6.24576339E-06 9.82514765E-10-5.75399144E-14    2
-2.98532846E+04-8.17637569E+01 2.68230066E+00 5.99615242E-02-3.85442662E-05    3
 1.11137886E-08-1.05525309E-12-2.28387629E+04 2.41539010E+01                   4
C4H61KET34              C   4H   6O   3     G    300.00   5000.00 1386.00      1
 1.99520776E+01 1.30179004E-02-4.55687713E-06 7.19300638E-10-4.22406337E-14    2
-2.98289813E+04-7.25227274E+01 1.06349690E-01 6.30960714E-02-5.35634324E-05    3
 2.27532054E-08-3.85949494E-12-2.33521942E+04 3.26736769E+01                   4
C4H6O1-3OOH4            C   4H   7O   3     G    300.00   5000.00 1410.00      1
 1.85964502E+01 1.60692227E-02-5.45665975E-06 8.43110956E-10-4.87538931E-14    2
-1.12344038E+04-6.45766962E+01 3.59144477E+00 5.24859875E-02-3.91442008E-05    3
 1.49301208E-08-2.28973597E-12-6.22159396E+03 1.54206300E+01                   4
C4H8-1                  C   4H   8          G    200.00   3000.00 1000.00      1
 2.67205835E+00 3.31975886E-02-1.62151604E-05 3.86021045E-09-3.62768107E-13    2
-2.41530492E+03 1.19940362E+01 4.36790433E+00 6.84043075E-03 6.44986048E-05    3
-8.77815388E-08 3.52265277E-11-2.04458226E+03 7.92974829E+00                   4
C4H71-1                 C   4H   7          G    200.00   3000.00 1000.00      1
 4.22666203E+00 2.77294238E-02-1.32193951E-05 3.05575689E-09-2.78037652E-13    2
 2.70313078E+04 5.21036873E+00 3.95766099E+00 1.31569933E-02 4.12154274E-05    3
-6.31213175E-08 2.63056457E-11 2.76691152E+04 9.83668527E+00                   4
C4H71-2                 C   4H   7          G    200.00   3000.00 1000.00      1
 3.63134970E+00 2.88554185E-02-1.40806421E-05 3.35021613E-09-3.14995736E-13    2
 2.54970453E+04 8.65004051E+00 5.50662391E+00 2.32021109E-03 6.59188745E-05    3
-8.70483168E-08 3.47439538E-11 2.58107126E+04 3.59966127E+00                   4
C4H71-3                 C   4H   7          G    200.00   3000.00 1000.00      1
 3.77722957E+00 2.90760185E-02-1.40829363E-05 3.31992553E-09-3.08855186E-13    2
 1.36338509E+04 5.79522029E+00 4.55418873E+00 4.72431475E-03 6.65555180E-05    3
-9.07166484E-08 3.66640091E-11 1.42678295E+04 6.56296176E+00                   4
C4H71-4                 C   4H   7          G    200.00   3000.00 1000.00      1
 4.34333501E+00 2.71993788E-02-1.27617861E-05 2.90080389E-09-2.59294983E-13    2
 2.21379901E+04 5.67731357E+00 5.22887064E+00 3.45242637E-03 6.48461016E-05    3
-8.72394137E-08 3.51344518E-11 2.27129399E+04 5.70156135E+00                   4
C4H6-1                  C   4H   6          G    298.15   2000.00 1000.00      1
 3.94365744E+00 2.61885493E-02-1.30711417E-05 3.18676492E-09-3.05127218E-13    2
 1.76368506E+04 4.59598196E+00-1.29199411E-01 4.22021279E-02-3.66747365E-05    3
 1.86446460E-08-4.10013530E-12 1.84653144E+04 2.43146241E+01                   4
C4H5-3                  C   4H   5          G    100.00   5000.00 1024.96      1
 7.56401606E+00 1.54357161E-02-5.85469236E-06 1.05459843E-09-7.28518041E-14    2
 3.52995766E+04-1.23384188E+01 2.65549438E+00 2.50205427E-02-5.87480810E-06    3
-8.04287765E-09 4.36829518E-12 3.68085307E+04 1.39158852E+01                   4
C3H4O1-2                C   3H   4O   1     G    300.00   5000.00 1392.00      1
 1.06504553E+01 9.79338636E-03-3.41620321E-06 5.37520677E-10-3.14813318E-14    2
-3.35826468E+02-3.46444834E+01 4.34560074E-01 3.25502219E-02-2.21414898E-05    3
 7.25174896E-09-9.07264863E-13 3.28581956E+03 2.05528232E+01                   4
C4H5-4                  C   4H   5          G    300.00   5000.00 1371.00      1
 1.05929860E+01 1.17740087E-02-4.15137757E-06 6.57713838E-10-3.87005456E-14    2
 3.95597102E+04-2.99078620E+01 2.58626163E+00 2.70305859E-02-1.46761252E-05    3
 3.82609532E-09-4.04404397E-13 4.27949682E+04 1.45030678E+01                   4
C2HCOCH3                C   4H   4O   1     G    100.00   5000.00 1466.02      1
 6.56229951E+00 1.87842335E-02-7.96415478E-06 1.46155571E-09-9.95365387E-14    2
 3.62025520E+03-6.29117586E+00 2.69770434E+00 2.93287316E-02-1.87531024E-05    3
 6.36780643E-09-9.36201649E-13 4.75336524E+03 1.38316515E+01                   4
C2H5CCO                 C   4H   5O   1     G    300.00   5000.00 1399.00      1
 1.31499741E+01 1.16367084E-02-3.98760298E-06 6.19807860E-10-3.59872512E-14    2
 8.83180941E+03-4.13793237E+01 1.39213635E+00 4.32769072E-02-3.75924160E-05    3
 1.70975109E-08-3.13039612E-12 1.25258987E+04 2.03338315E+01                   4
CH3C3H2O                C   4H   5O   1     G    300.00   5000.00 1406.00      1
 1.38562774E+01 1.11394424E-02-3.74584095E-06 5.74835092E-10-3.30782994E-14    2
 6.36649331E+03-4.80308094E+01-1.85113708E+00 5.91874452E-02-6.05049446E-05    3
 3.06718051E-08-5.99463684E-12 1.06929110E+04 3.23107861E+01                   4
C2H5CCHOH               C   4H   7O   1     G    300.00   5000.00 1405.00      1
 1.51051821E+01 1.41475761E-02-4.74333647E-06 7.26290184E-10-4.17231910E-14    2
-3.30178570E+03-5.29656729E+01-1.79945438E+00 6.58134432E-02-6.59804128E-05    3
 3.33691902E-08-6.54395456E-12 1.38754930E+03 3.35628588E+01                   4
C2H5CCHO                C   4H   6O   1     G    300.00   5000.00 1403.00      1
 1.40841355E+01 1.31059523E-02-4.43132758E-06 6.82502623E-10-3.93721277E-14    2
 1.51239987E+04-4.73477254E+01-2.06594640E+00 6.17528566E-02-6.14859288E-05    3
 3.08933126E-08-6.03411694E-12 1.96798663E+04 3.55795201E+01                   4
C2H5COCH                C   4H   6O   1     G    300.00   5000.00 1399.00      1
 1.45234641E+01 1.29398440E-02-4.41896466E-06 6.85184191E-10-3.97126993E-14    2
 1.91285529E+04-5.04728034E+01-1.58853499E-01 5.66434989E-02-5.56054301E-05    3
 2.79325260E-08-5.49138196E-12 2.33684999E+04 2.51804128E+01                   4
C2H4COCH2               C   4H   6O   1     G    300.00   5000.00 1393.00      1
 1.47550395E+01 1.31684928E-02-4.59457176E-06 7.22878363E-10-4.23301390E-14    2
 5.81319920E+03-5.51797967E+01-1.24620767E+00 5.75711786E-02-5.36076899E-05    3
 2.57246456E-08-4.90902744E-12 1.07541560E+04 2.84116823E+01                   4
C2H5COCHO               C   4H   6O   2     G    300.00   5000.00 1449.00      1
 1.74195699E+01 1.37180486E-02-4.94704368E-06 7.95692724E-10-4.73161760E-14    2
-4.33347051E+04-6.56279074E+01 3.54205897E+00 3.18846140E-02-2.82590212E-06    3
-9.70352116E-09 3.36502880E-12-3.72369225E+04 1.37178649E+01                   4
C4H612OOH               C   4H   6O   2     G    300.00   5000.00 1392.00      1
 1.68133627E+01 1.33778287E-02-4.63209483E-06 7.25283261E-10-4.23355798E-14    2
 2.09578650E+03-6.03711374E+01 2.32394021E+00 4.84141423E-02-3.72786933E-05    3
 1.46639080E-08-2.33787737E-12 6.98869813E+03 1.69918150E+01                   4
C4H5O1-4                C   4H   5O   1     G    300.00   5000.00 1374.00      1
 1.29080711E+01 1.23955707E-02-4.37536222E-06 6.93735302E-10-4.08427746E-14    2
 2.19411693E+04-4.05657103E+01 2.78409518E+00 3.36026592E-02-2.12772199E-05    3
 6.93093383E-09-9.62555862E-13 2.57927506E+04 1.48289436E+01                   4
C4H5-4O2H               C   4H   6O   2     G    300.00   5000.00 1391.00      1
 1.58611925E+01 1.29399964E-02-4.30962129E-06 6.57866965E-10-3.77422445E-14    2
 3.55873594E+03-5.39115368E+01 2.76262515E+00 4.62858649E-02-3.73178653E-05    3
 1.56823154E-08-2.67032317E-12 7.81158385E+03 1.54273072E+01                   4
C4H5-4O2                C   4H   5O   2     G    300.00   5000.00 1388.00      1
 1.34186561E+01 1.27455260E-02-4.20871679E-06 6.38462607E-10-3.64602987E-14    2
 2.15648756E+04-3.97266693E+01 3.77040890E+00 3.72406457E-02-2.88269764E-05    3
 1.21900351E-08-2.14132355E-12 2.47546947E+04 1.14558474E+01                   4
C2H5COHCH               C   4H   7O   1     G    300.00   5000.00 1404.00      1
 1.53554858E+01 1.39773073E-02-4.69323575E-06 7.19311590E-10-4.13491191E-14    2
 7.57766683E+02-5.50269884E+01-1.27533509E+00 6.54314869E-02-6.64192365E-05    3
 3.39665001E-08-6.71973686E-12 5.32753673E+03 2.99099246E+01                   4
C2H5COH                 C   3H   6O   1     G    300.00   5000.00 1408.00      1
 1.13586597E+01 1.22614553E-02-4.01110711E-06 6.03961174E-10-3.42894318E-14    2
 6.44381121E+03-3.09487266E+01 2.66381793E+00 3.45056506E-02-2.60758233E-05    3
 1.06232140E-08-1.77703500E-12 9.25123654E+03 1.50296953E+01                   4
CH3CHCCO                C   4H   4O   1     G    300.00   5000.00 1392.00      1
 1.28985196E+01 9.91719131E-03-3.43775392E-06 5.38584765E-10-3.14471779E-14    2
 1.91698232E+03-4.18183373E+01 3.65358607E+00 3.12759365E-02-2.22735527E-05    3
 8.10232741E-09-1.20072835E-12 5.15032140E+03 7.91558451E+00                   4
C4H6OHOOH1-1-3          C   4H   8O   3     G    100.00   5000.00  946.15      1
 2.24885147E+01 1.25670693E-02-3.11265773E-06 5.29500608E-10-4.13514909E-14    2
-4.50820531E+04-8.78524704E+01 1.85014838E-01 6.81989993E-02-3.00204425E-05    3
-2.36959135E-08 1.77703094E-11-3.91311429E+04 2.76589271E+01                   4
CH3CHOCHCHOH            C   4H   7O   2     G    100.00   5000.00  925.25      1
 2.09471910E+01 6.43930870E-03 3.28787876E-07-1.49540578E-10 5.58014220E-15    2
-2.56878236E+04-8.13831728E+01 1.07385171E+00 4.66802661E-02 9.13744516E-06    3
-5.98487477E-08 3.05517477E-11-2.00551832E+04 2.35153362E+01                   4
CH3COCHCHOH             C   4H   6O   2     G    100.00   5000.00  981.76      1
 1.47981962E+01 1.47671649E-02-5.27030415E-06 9.81448434E-10-7.17732302E-14    2
-4.39683153E+04-4.94469698E+01 1.45201869E+00 4.58419310E-02-1.71466074E-05    3
-1.51293133E-08 1.01868509E-11-4.02247868E+04 2.04141426E+01                   4
C4H6OHOOH2-2-4          C   4H   8O   3     G    100.00   5000.00 1213.51      1
 1.55337793E+01 2.43523309E-02-9.82197529E-06 1.79074602E-09-1.22985557E-13    2
-4.27533906E+04-4.94304310E+01 4.29227752E-01 7.41400131E-02-7.13633581E-05    3
 3.55995707E-08-7.08803437E-12-3.90874642E+04 2.63633753E+01                   4
CH3COHCHCH2O            C   4H   7O   2     G    100.00   5000.00 1151.88      1
 8.70067179E+00 2.75396111E-02-1.17775808E-05 2.19664076E-09-1.52172840E-13    2
-2.22079120E+04-1.28855533E+01 1.68259781E+00 5.19103943E-02-4.35135889E-05    3
 2.05642483E-08-4.13860294E-12-2.05911117E+04 2.19649396E+01                   4
CH2COHCHCHO             C   4H   6O   2     G    100.00   5000.00 1421.86      1
 1.44154756E+01 1.72245277E-02-7.58974868E-06 1.44296411E-09-1.00888903E-13    2
-4.35503742E+04-4.79005230E+01 1.29559522E+00 5.41332861E-02-4.65265495E-05    3
 1.96990881E-08-3.31076416E-12-3.98194168E+04 2.00131745E+01                   4
C4H72-2O2               C   4H   7O   2     G    300.00   5000.00 1390.00      1
 1.63301022E+01 1.60698895E-02-5.50238293E-06 8.55098973E-10-4.96517196E-14    2
-4.70039715E+03-5.78736400E+01 2.49537080E+00 4.75680882E-02-3.26452548E-05    3
 1.14069694E-08-1.61494862E-12 1.76383849E+02 1.67027189E+01                   4
C4H8-2                  C   4H   8          G    200.00   3000.00 1000.00      1
 2.22705946E+00 3.35927737E-02-1.62945399E-05 3.84272021E-09-3.57393198E-13    2
-3.57672912E+03 1.31065161E+01 6.13560736E+00-1.31767265E-03 7.50447067E-05    3
-9.17853524E-08 3.49333312E-11-3.62759613E+03-1.59861010E+00                   4
C4H72-2                 C   4H   7          G    200.00   3000.00 1000.00      1
 2.95094841E+00 2.94404730E-02-1.41445545E-05 3.28207135E-09-2.98429490E-13    2
 2.45899929E+04 1.19463617E+01 7.22877520E+00-7.51433266E-03 8.14405167E-05    3
-9.63703432E-08 3.64458927E-11 2.44921177E+04-4.41015777E+00                   4
SC4H8OH-1O2             C   4H   9O   3     G    300.00   5000.00 1405.00      1
 1.88547090E+01 2.02217653E-02-6.82328766E-06 1.04961552E-09-6.05032676E-14    2
-3.65721162E+04-6.59105449E+01 1.47037864E+00 6.38295256E-02-4.92333916E-05    3
 1.99704964E-08-3.30499356E-12-3.08602292E+04 2.63462505E+01                   4
SC4H8OH-3O2             C   4H   9O   3     G    300.00   5000.00 1417.00      1
 1.93082953E+01 1.92156764E-02-6.34250732E-06 9.60912935E-10-5.47939937E-14    2
-3.84370805E+04-6.88887622E+01 1.78918281E+00 6.62988026E-02-5.52280656E-05    3
 2.40247962E-08-4.18762027E-12-3.30428157E+04 2.28885942E+01                   4
PQC4H8OS                C   4H   9O   3     G    300.00   5000.00 1403.00      1
 1.99993833E+01 1.96391125E-02-6.70755815E-06 1.04036085E-09-6.03187960E-14    2
-2.71257575E+04-7.31284601E+01 2.68979886E+00 6.10664073E-02-4.46910607E-05    3
 1.68939056E-08-2.59692346E-12-2.12460925E+04 1.94271757E+01                   4
PQC4H7OHS-3             C   4H   9O   3     G    300.00   5000.00 1404.00      1
 1.89703648E+01 1.96512375E-02-6.61522830E-06 1.01590849E-09-5.84889733E-14    2
-2.92876345E+04-6.40682635E+01 3.14058820E+00 5.94343278E-02-4.55414505E-05    3
 1.85507067E-08-3.10109441E-12-2.40765022E+04 1.99412365E+01                   4
SQC4H7OHS-4             C   4H   9O   3     G    300.00   5000.00 1414.00      1
 2.06664415E+01 1.78772156E-02-5.93193686E-06 9.02005813E-10-5.15691990E-14    2
-3.04132233E+04-7.44595459E+01 3.37952725E+00 6.50949152E-02-5.59109752E-05    3
 2.49644089E-08-4.44896795E-12-2.51501593E+04 1.58596901E+01                   4
SQC4H8OS                C   4H   9O   3     G    300.00   5000.00 1424.00      1
 2.05363895E+01 1.85261859E-02-6.18257770E-06 9.44045247E-10-5.41390400E-14    2
-2.90453556E+04-7.66224497E+01 3.45579406E+00 6.10420456E-02-4.64106547E-05    3
 1.80687264E-08-2.81124474E-12-2.34835698E+04 1.39991890E+01                   4
NC4KET12OH              C   4H   8O   2     G    300.00   5000.00 1384.00      1
 1.68650782E+01 1.83319076E-02-6.41389893E-06 1.01105283E-09-5.92858731E-14    2
-5.27353126E+04-5.97188408E+01 5.20269850E-01 5.40316915E-02-3.57074151E-05    3
 1.18022134E-08-1.57485744E-12-4.67781081E+04 2.89999061E+01                   4
NC4KET23OH              C   4H   8O   2     G    300.00   5000.00 1386.00      1
 1.54636087E+01 1.92120108E-02-6.64681122E-06 1.03988604E-09-6.06552757E-14    2
-5.57292725E+04-5.19147488E+01 1.64761234E+00 4.74122084E-02-2.72508571E-05    3
 7.25755846E-09-6.68682869E-13-5.04946247E+04 2.37800424E+01                   4
CH3COCOHCH3             C   4H   7O   2     G    300.00   5000.00 1395.00      1
 1.65624631E+01 1.59037217E-02-5.54554278E-06 8.72274939E-10-5.10735025E-14    2
-3.65884887E+04-6.10833920E+01-1.65607674E+00 6.08409982E-02-4.85215440E-05    3
 1.97794382E-08-3.26305133E-12-3.05158227E+04 3.58911868E+01                   4
CH3COHCO                C   3H   4O   2     G    300.00   5000.00 1410.00      1
 1.50110709E+01 7.26697312E-03-2.42872486E-06 3.71246886E-10-2.13068531E-14    2
-3.87354954E+04-5.41005540E+01 8.25855205E-01 5.22217422E-02-5.66992291E-05    3
 2.94815948E-08-5.81714952E-12-3.50157127E+04 1.78488731E+01                   4
CH2COHCHO               C   3H   4O   2     G    300.00   5000.00 1406.00      1
 1.40200417E+01 7.95092924E-03-2.63244516E-06 3.99896432E-10-2.28538120E-14    2
-3.76808145E+04-4.80457990E+01 5.76639663E-02 5.16589617E-02-5.49773816E-05    3
 2.83487148E-08-5.57464421E-12-3.39594513E+04 2.29757289E+01                   4
C4H71-3OH               C   4H   8O   1     G    300.00   5000.00 1385.00      1
 1.42401634E+01 1.83038695E-02-6.37213444E-06 1.00099740E-09-5.85511411E-14    2
-2.68183960E+04-4.83949774E+01 7.16707858E-02 5.04772909E-02-3.50356983E-05    3
 1.30539199E-08-2.07783174E-12-2.16983717E+04 2.82072724E+01                   4
C4H72-2OH               C   4H   8O   1     G    300.00   5000.00 1402.00      1
 1.49411596E+01 1.66289929E-02-5.55627511E-06 8.48898851E-10-4.86949390E-14    2
-3.12496851E+04-5.51730870E+01-1.84033728E-01 5.90104774E-02-5.22507028E-05    3
 2.44135801E-08-4.56518659E-12-2.66717960E+04 2.36075268E+01                   4
C4H63,1-3OH             C   4H   7O   1     G    300.00   5000.00 1380.00      1
 1.33633351E+01 1.70222596E-02-5.95245190E-06 9.37896168E-10-5.49767305E-14    2
-9.90113178E+03-4.54753472E+01 5.96155469E-01 4.35893351E-02-2.65985265E-05    3
 8.14250262E-09-1.02316366E-12-5.05630797E+03 2.43923636E+01                   4
C4H61-3OH-3O            C   4H   7O   2     G    100.00   5000.00 1572.00      1
 1.79552182E+01 1.03138137E-02-1.48960188E-06 7.48378794E-11 1.48948499E-16    2
-2.45321000E+04-6.35531343E+01 2.27726219E-01 6.55096693E-02-6.37830663E-05    3
 3.05748765E-08-5.49955491E-12-2.02050136E+04 2.60262882E+01                   4
CCY(COCC)OH             C   4H   8O   2     G    300.00   5000.00 1328.00      1
 1.03816782E+01 2.53052690E-02-1.00511826E-05 1.68204740E-09-9.58092966E-14    2
-3.94348914E+04-2.73522595E+01-6.13260697E+00 7.75376285E-02-6.73066149E-05    3
 2.82841623E-08-4.65470382E-12-3.57825027E+04 5.53089299E+01                   4
SQC4H7OHS-4O2           C   4H   9O   5     G    300.00   5000.00 1414.00      1
 2.46607662E+01 1.92947770E-02-6.45433722E-06 9.87246207E-10-5.66889630E-14    2
-4.98467067E+04-9.10424907E+01 2.90986916E+00 7.76596028E-02-6.68513896E-05    3
 2.93627835E-08-5.12008013E-12-4.31551961E+04 2.29130715E+01                   4
C4H7O2-1,3OOH           C   4H   9O   5     G    300.00   5000.00 1425.00      1
 2.54691227E+01 1.86441036E-02-6.23825706E-06 9.54422873E-10-5.48154425E-14    2
-4.01531561E+04-9.60389710E+01 4.88339443E+00 7.18219147E-02-5.86792171E-05    3
 2.42823866E-08-3.98538527E-12-3.36575518E+04 1.24696185E+01                   4
NC4KET13OH-2            C   4H   8O   4     G    300.00   5000.00 1395.00      1
 2.25434165E+01 1.76377030E-02-6.14926113E-06 9.67201484E-10-5.66321794E-14    2
-6.59724022E+04-8.48522697E+01 2.13332105E+00 6.69840817E-02-5.19672275E-05    3
 2.03864253E-08-3.22074763E-12-5.90962942E+04 2.40964870E+01                   4
C4H6OHOOH1-2-3          C   4H   8O   3     G    300.00   5000.00 1403.00      1
 2.32793098E+01 1.38280934E-02-4.61330737E-06 7.05319574E-10-4.05174739E-14    2
-4.26348237E+04-9.51979841E+01-2.88475927E+00 9.16099207E-02-9.37152074E-05    3
 4.66406895E-08-8.92736049E-12-3.52899912E+04 3.92851633E+01                   4
ET12IC4-1OOH            C   4H   8O   3     G    100.00   5000.00 1314.47      1
 1.56469444E+01 2.15259318E-02-5.02933136E-06 5.67225321E-10-2.60505514E-14    2
-3.13417403E+04-5.24862284E+01 2.36331490E-02 7.71610261E-02-7.77517123E-05    3
 4.21338017E-08-8.82239593E-12-2.79335986E+04 2.44997910E+01                   4
SQC4H7OHS-3             C   4H   9O   3     G    300.00   5000.00 1393.00      1
 2.06467109E+01 1.91720112E-02-6.83072275E-06 1.15548224E-09-7.23093312E-14    2
-3.47563286E+04-7.62958114E+01 4.26637136E+00 6.00637174E-02-4.66958173E-05    3
 1.91294366E-08-3.20884256E-12-2.93228197E+04 1.07586574E+01                   4
CCY(COC)OHC             C   4H   8O   2     G    300.00   5000.00 1395.00      1
 1.85891850E+01 1.81778184E-02-6.26997460E-06 9.78748280E-10-5.69946149E-14    2
-4.82187066E+04-7.76227659E+01-4.92114422E+00 9.15443040E-02-9.60919177E-05    3
 5.05467788E-08-1.02505979E-11-4.16866566E+04 4.24555544E+01                   4
SC4H8OH-1               C   4H   9O   1     G    300.00   5000.00 1405.00      1
 1.50517242E+01 1.84748629E-02-6.15327969E-06 9.38017339E-10-5.37214281E-14    2
-1.71974443E+04-5.03733848E+01 1.78282749E+00 5.18872497E-02-3.89600849E-05    3
 1.57818686E-08-2.64133852E-12-1.28305019E+04 2.00308244E+01                   4
SC4H8OH-2               C   4H   9O   1     G    300.00   5000.00 1395.00      1
 1.45514712E+01 1.92722299E-02-6.50955109E-06 1.00200009E-09-5.77830714E-14    2
-2.09909632E+04-4.82454428E+01 1.96361387E+00 4.77673982E-02-3.11652479E-05    3
 1.07498897E-08-1.54834306E-12-1.65000330E+04 1.97286755E+01                   4
SC4H8OH-3               C   4H   9O   1     G    300.00   5000.00 1403.00      1
 1.42453780E+01 1.89491000E-02-6.27403528E-06 9.52692609E-10-5.44157896E-14    2
-1.81803642E+04-4.56206494E+01 1.93185505E+00 4.79506224E-02-3.23719194E-05    3
 1.16232751E-08-1.72498918E-12-1.39431370E+04 2.03995003E+01                   4
PC4H8OH-1O2             C   4H   9O   3     G    298.00   5000.00 1328.71      1
 1.63470261E+01 2.56236689E-02-1.02307859E-05 1.88884366E-09-1.31517676E-13    2
-3.85477514E+04-5.39601670E+01 9.10010285E-01 6.93023153E-02-5.57401717E-05    3
 2.25768634E-08-3.59128118E-12-3.42627022E+04 2.57180548E+01                   4
PC4H8OH-3O2             C   4H   9O   3     G    298.00   5000.00 1404.43      1
 1.34407879E+01 2.91211589E-02-1.17890362E-05 2.19190467E-09-1.53150659E-13    2
-3.40433955E+04-3.59101291E+01 1.39329312E+00 6.60646043E-02-5.45913313E-05    3
 2.44553627E-08-4.54477677E-12-3.08896299E+04 2.54441633E+01                   4
PC4H8OH-4O2             C   4H   9O   3     G    298.00   5000.00 1392.27      1
 1.22282914E+01 3.13480694E-02-1.29932592E-05 2.45566134E-09-1.73585244E-13    2
-3.18049001E+04-2.85786783E+01 1.21653600E+00 6.27348086E-02-4.66821825E-05    3
 1.87209033E-08-3.17575631E-12-2.87251783E+04 2.82726981E+01                   4
C4H7OH-1OOH-2           C   4H   9O   3     G    298.00   5000.00 1293.06      1
 1.64544759E+01 2.42696491E-02-9.38088373E-06 1.69655284E-09-1.16563306E-13    2
-3.21671984E+04-5.19842666E+01 1.63599078E+00 6.31983090E-02-4.56037773E-05    3
 1.54315508E-08-1.77948744E-12-2.78429264E+04 2.53958984E+01                   4
C4H7OH-1OOH-3           C   4H   9O   3     G    298.00   5000.00 1293.06      1
 1.64544759E+01 2.42696491E-02-9.38088373E-06 1.69655284E-09-1.16563306E-13    2
-3.21671984E+04-5.19842666E+01 1.63599078E+00 6.31983090E-02-4.56037773E-05    3
 1.54315508E-08-1.77948744E-12-2.78429264E+04 2.53958984E+01                   4
C4H7OH-3OOH-1           C   4H   9O   3     G    298.00   5000.00 1098.81      1
 1.38083726E+01 2.84518380E-02-1.12860094E-05 2.06752389E-09-1.42894737E-13    2
-2.90879383E+04-3.70961582E+01 1.82020902E+00 6.71623913E-02-5.84512858E-05    3
 2.77637145E-08-5.41912614E-12-2.61011455E+04 2.33418094E+01                   4
C4H7OH-3OOH-2           C   4H   9O   3     G    298.00   5000.00 1360.03      1
 1.30358030E+01 2.83851484E-02-1.10467223E-05 1.99727600E-09-1.36775878E-13    2
-2.74265571E+04-3.09609116E+01 1.92346904E+00 6.12641543E-02-4.72926127E-05    3
 1.96829435E-08-3.36687421E-12-2.44487332E+04 2.59553814E+01                   4
C4H7OH-3OOH-4           C   4H   9O   3     G    298.00   5000.00 1089.88      1
 1.37676573E+01 2.80934145E-02-1.10355898E-05 2.00800857E-09-1.38120273E-13    2
-2.60683039E+04-3.55219732E+01 7.02813055E-01 7.02863665E-02-6.23185885E-05    3
 2.98132158E-08-5.80883582E-12-2.28220001E+04 3.03253388E+01                   4
C4H7OH-4OOH-1           C   4H   9O   3     G    298.00   5000.00 1405.66      1
 1.25134700E+01 3.08198445E-02-1.25603791E-05 2.34558741E-09-1.64375140E-13    2
-2.68154051E+04-2.93044586E+01 1.63839866E+00 6.38894088E-02-5.07120646E-05    3
 2.22037331E-08-4.10399094E-12-2.39365304E+04 2.61883144E+01                   4
C4H7OH-4OOH-2           C   4H   9O   3     G    298.00   5000.00 1363.88      1
 1.16062776E+01 3.09734392E-02-1.24255187E-05 2.29574493E-09-1.59693013E-13    2
-2.51024500E+04-2.24161680E+01 1.71369795E+00 5.81887434E-02-4.00074483E-05    3
 1.45225361E-08-2.16497470E-12-2.22812877E+04 2.89191643E+01                   4
C4H7OH-4OOH-3           C   4H   9O   3     G    298.00   5000.00 1363.88      1
 1.16062776E+01 3.09734392E-02-1.24255187E-05 2.29574493E-09-1.59693013E-13    2
-2.51024500E+04-2.24161680E+01 1.71369795E+00 5.81887434E-02-4.00074483E-05    3
 1.45225361E-08-2.16497470E-12-2.22812877E+04 2.89191643E+01                   4
C4H7OHCYO1-3            C   4H   8O   2     G    298.00   5000.00 1356.74      1
 1.09032347E+01 2.65304036E-02-1.05803327E-05 1.94998806E-09-1.35535706E-13    2
-4.31517022E+04-3.16197593E+01-3.44301912E+00 6.83167979E-02-5.58620368E-05    3
 2.36410677E-08-4.02137886E-12-3.92523704E+04 4.20746632E+01                   4
C4H7OHCYO1-4            C   4H   8O   2     G    298.00   5000.00 1349.52      1
 9.15489155E+00 2.96063663E-02-1.20807000E-05 2.26229050E-09-1.59026348E-13    2
-5.09391671E+04-2.28622844E+01-5.21416315E+00 6.89442841E-02-5.15527667E-05    3
 1.94488898E-08-2.89418966E-12-4.68340286E+04 5.17466359E+01                   4
C4H7OHCYO3-4            C   4H   8O   2     G    298.00   5000.00 1332.85      1
 1.30516212E+01 2.13489281E-02-7.82720363E-06 1.36086355E-09-9.08251513E-14    2
-3.78084240E+04-4.03412157E+01-5.34568837E+00 7.86130064E-02-7.43385169E-05    3
 3.55611275E-08-6.66567440E-12-3.31090908E+04 5.29770476E+01                   4
NC4KET12OH-1            C   4H   8O   4     G    298.00   5000.00 1397.55      1
 1.62064352E+01 2.97163078E-02-1.30135682E-05 2.55335909E-09-1.85308415E-13    2
-7.42132722E+04-5.12065495E+01-6.26510443E-01 7.83900034E-02-6.64140536E-05    3
 2.91057240E-08-5.26289695E-12-6.95429207E+04 3.55143923E+01                   4
NC4KET13OH-1            C   4H   8O   4     G    298.00   5000.00 1382.66      1
 1.42370292E+01 2.99258009E-02-1.25768056E-05 2.40010347E-09-1.70840006E-13    2
-7.49237592E+04-4.08107938E+01 2.97226526E+00 6.06906562E-02-4.38280863E-05    3
 1.65026279E-08-2.58005505E-12-7.16707780E+04 1.77638508E+01                   4
NC4KET21OH-1            C   4H   8O   4     G    298.00   5000.00 1380.58      1
 1.46679490E+01 3.03294163E-02-1.29874605E-05 2.51013374E-09-1.80267098E-13    2
-6.25442432E+04-3.84264961E+01 2.93543802E+00 6.11105312E-02-4.26822158E-05    3
 1.50721982E-08-2.16788498E-12-5.90501049E+04 2.29925476E+01                   4
NC4KET31OH-1            C   4H   8O   4     G    298.00   5000.00 1288.92      1
 1.81880435E+01 2.22257833E-02-8.47085283E-06 1.51851515E-09-1.03754049E-13    2
-6.94370324E+04-6.07667444E+01 2.70906357E+00 6.38555752E-02-4.85866516E-05    3
 1.76393031E-08-2.29689452E-12-6.49954597E+04 1.97586690E+01                   4
NC4KET42OH-1            C   4H   8O   4     G    298.00   5000.00 1372.57      1
 1.53208588E+01 2.74364065E-02-1.11621918E-05 2.08426739E-09-1.46144562E-13    2
-6.13271345E+04-4.33994019E+01 2.35151392E+00 6.49455258E-02-5.16312239E-05    3
 2.14622885E-08-3.63466039E-12-5.77716058E+04 2.33262682E+01                   4
PC4H8OH-2O2H            C   4H  10O   3     G    298.00   5000.00 1409.81      1
 1.38390517E+01 3.11515625E-02-1.24717265E-05 2.30065920E-09-1.59840893E-13    2
-5.09890518E+04-3.86442065E+01 4.34789428E-01 7.31043807E-02-6.20306800E-05    3
 2.85258016E-08-5.40607719E-12-4.75504568E+04 2.93443626E+01                   4
PC4H8OH-4O2H            C   4H  10O   3     G    298.00   5000.00 1397.65      1
 1.25614742E+01 3.34888921E-02-1.37304901E-05 2.57548075E-09-1.81080718E-13    2
-4.87253580E+04-3.09501360E+01 2.51653220E-01 6.98324290E-02-5.42779959E-05    3
 2.29438518E-08-4.08294774E-12-4.53855716E+04 3.21976943E+01                   4
C4H7OH-1OOH-2O2         C   4H   9O   5     G    298.00   5000.00 1321.04      1
 2.24628073E+01 2.36225775E-02-9.07560965E-06 1.63422031E-09-1.11933215E-13    2
-5.18956283E+04-8.12993741E+01 2.11576015E+00 8.47676993E-02-7.74379117E-05    3
 3.53827665E-08-6.32760175E-12-4.65297635E+04 2.25918124E+01                   4
C4H7OH-1OOH-3O2         C   4H   9O   5     G    298.00   5000.00 1321.04      1
 2.24628073E+01 2.36225775E-02-9.07560965E-06 1.63422031E-09-1.11933215E-13    2
-5.18956283E+04-8.12993741E+01 2.11576015E+00 8.47676993E-02-7.74379117E-05    3
 3.53827665E-08-6.32760175E-12-4.65297635E+04 2.25918124E+01                   4
C4H7OH-2OOH-1O2         C   4H   9O   5     G    298.00   5000.00 1321.04      1
 2.24628073E+01 2.36225775E-02-9.07560965E-06 1.63422031E-09-1.11933215E-13    2
-5.18956283E+04-8.12993741E+01 2.11576015E+00 8.47676993E-02-7.74379117E-05    3
 3.53827665E-08-6.32760175E-12-4.65297635E+04 2.25918124E+01                   4
C4H7OH-3OOH-1O2         C   4H   9O   5     G    298.00   5000.00 1321.04      1
 2.24628073E+01 2.36225775E-02-9.07560965E-06 1.63422031E-09-1.11933215E-13    2
-5.18956283E+04-8.12993741E+01 2.11576015E+00 8.47676993E-02-7.74379117E-05    3
 3.53827665E-08-6.32760175E-12-4.65297635E+04 2.25918124E+01                   4
C4H7OH-4OOH-2O2         C   4H   9O   5     G    298.00   5000.00 1410.99      1
 1.77867189E+01 3.02502987E-02-1.22557475E-05 2.28061429E-09-1.59473512E-13    2
-4.49284565E+04-5.27894293E+01 2.31050883E+00 7.89883716E-02-7.01981358E-05    3
 3.31333704E-08-6.36713869E-12-4.09808416E+04 2.56158399E+01                   4
PC4H8OH-1O              C   4H   9O   2     G    298.00   5000.00 1351.91      1
 1.12609236E+01 3.11121706E-02-1.32706153E-05 2.55768770E-09-1.83306680E-13    2
-3.54408291E+04-2.76803852E+01 5.50544977E+00 3.89496394E-02-1.07638851E-05    3
-4.52753558E-09 2.23706482E-12-3.31558676E+04 4.74037149E+00                   4
PC4H8OH-2O              C   4H   9O   2     G    298.00   5000.00 1348.98      1
 1.24594070E+01 2.68344266E-02-1.06508384E-05 1.95452007E-09-1.35355069E-13    2
-3.26416829E+04-3.39606452E+01 1.09135178E+00 5.91358187E-02-4.45932588E-05    3
 1.76115715E-08-2.81519180E-12-2.94903775E+04 2.46863894E+01                   4
PC4H8OH-3O              C   4H   9O   2     G    298.00   5000.00 1348.98      1
 1.24594070E+01 2.68344266E-02-1.06508384E-05 1.95452007E-09-1.35355069E-13    2
-3.26416829E+04-3.39606452E+01 1.09135178E+00 5.91358187E-02-4.45932588E-05    3
 1.76115715E-08-2.81519180E-12-2.94903775E+04 2.46863894E+01                   4
PC4H8OH-4O              C   4H   9O   2     G    298.00   5000.00 1354.91      1
 1.12789466E+01 2.91402963E-02-1.19058248E-05 2.22893808E-09-1.56547827E-13    2
-3.03608387E+04-2.62129286E+01 1.40290995E+00 5.48457599E-02-3.59904697E-05    3
 1.17500649E-08-1.46822989E-12-2.74296709E+04 2.54975908E+01                   4
PC4H8OH-2O2             C   4H   9O   3     G    300.00   5000.00 1407.00      1
 1.90513685E+01 2.00624257E-02-6.76970282E-06 1.04136985E-09-6.00271674E-14    2
-3.65966815E+04-6.71202048E+01 1.97780900E+00 6.25692373E-02-4.76730210E-05    3
 1.90561997E-08-3.10596799E-12-3.09625439E+04 2.35880251E+01                   4
SQC4H8OP                C   4H   9O   3     G    300.00   5000.00 1421.00      1
 2.02482113E+01 1.90403096E-02-6.41818812E-06 9.86791658E-10-5.68666168E-14    2
-2.70686177E+04-7.43734665E+01 3.92966105E+00 5.67740736E-02-3.88077818E-05    3
 1.31554059E-08-1.72822772E-12-2.14649445E+04 1.32313419E+01                   4
SQC4H7OHP-4             C   4H   9O   3     G    300.00   5000.00 1410.00      1
 1.99207495E+01 1.89422879E-02-6.39488327E-06 9.84231371E-10-5.67606301E-14    2
-2.89250584E+04-7.01061222E+01 1.44518283E+00 6.52944119E-02-5.10380130E-05    3
 2.05238910E-08-3.32050656E-12-2.29059890E+04 2.78546218E+01                   4
SQC4H7OHP-1             C   4H   9O   3     G    300.00   5000.00 1405.00      1
 1.95444650E+01 1.92958888E-02-6.52157752E-06 1.00427876E-09-5.79320306E-14    2
-3.16981728E+04-6.90384887E+01 2.74422361E+00 6.19167385E-02-4.85718275E-05    3
 2.00663510E-08-3.37930572E-12-2.62188841E+04 1.99607477E+01                   4
SQC4H7OHP-3             C   4H   9O   3     G    300.00   5000.00 1392.00      1
 2.07595185E+01 1.88069226E-02-6.47841669E-06 1.01104138E-09-5.88855620E-14    2
-3.09295712E+04-7.57363142E+01 3.34023470E+00 5.44619807E-02-3.12715402E-05    3
 7.17274939E-09-2.69672003E-13-2.44980548E+04 1.93996540E+01                   4
PQC4H7OHS-2             C   4H   9O   3     G    300.00   5000.00 1402.00      1
 1.95398919E+01 1.94356555E-02-6.59988244E-06 1.01963939E-09-5.89535445E-14    2
-3.18016164E+04-6.90612879E+01 2.02224208E+00 6.39502710E-02-5.07314681E-05    3
 2.11788510E-08-3.60508720E-12-2.60820538E+04 2.37357937E+01                   4
PQC4H7OHS-4             C   4H   9O   3     G    300.00   5000.00 1406.00      1
 1.92506324E+01 1.95222852E-02-6.59556833E-06 1.01548124E-09-5.85727970E-14    2
-2.86816224E+04-6.61047459E+01 1.05580624E+00 6.63031409E-02-5.33304532E-05    3
 2.24236182E-08-3.81872426E-12-2.28230293E+04 3.00396502E+01                   4
CY(CCCO)COH             C   4H   8O   2     G    300.00   5000.00 1396.00      1
 1.34636332E+01 2.28745777E-02-9.93619553E-06 1.89605197E-09-1.26466856E-13    2
-3.96396606E+04-4.51064489E+01-6.97589766E+00 7.98392838E-02-7.11131714E-05    3
 3.16611877E-08-5.61324136E-12-3.35777839E+04 6.12093340E+01                   4
C4H7OH1O1-2             C   4H   8O   2     G    300.00   5000.00 1416.00      1
 1.68298837E+01 1.78156219E-02-6.02289310E-06 9.27989148E-10-5.35623359E-14    2
-4.47867317E+04-6.24291187E+01-9.92132232E-01 6.10442023E-02-4.56735658E-05    3
 1.72218666E-08-2.57793481E-12-3.88660386E+04 3.25362317E+01                   4
C4H7OH1O2-3             C   4H   8O   2     G    300.00   5000.00 1061.00      1
 1.11336075E+01 2.34669206E-02-7.95359478E-06 1.02492341E-09-3.66263811E-14    2
-3.87221027E+04-2.90094667E+01-6.45285066E+00 8.81094960E-02-9.54773597E-05    3
 5.45771562E-08-1.30053791E-11-3.50803469E+04 5.69806126E+01                   4
C4H7OH2O1-2             C   4H   8O   2     G    300.00   5000.00 1417.00      1
 1.56708992E+01 1.86805313E-02-6.29482402E-06 9.67683006E-10-5.57621212E-14    2
-4.39642982E+04-5.64811727E+01-5.00079139E-01 5.59210642E-02-3.80809577E-05    3
 1.28185406E-08-1.66644772E-12-3.83959339E+04 3.03860802E+01                   4
C4H7OH2O1-4             C   4H   8O   2     G    300.00   5000.00 1434.00      1
 1.48636951E+01 1.90487399E-02-6.18537084E-06 9.27600884E-10-5.25469530E-14    2
-5.03597396E+04-5.38844634E+01-6.90682854E+00 7.53882795E-02-6.14015350E-05    3
 2.51602924E-08-4.05715830E-12-4.35547562E+04 6.07439403E+01                   4
NC4KET21OH              C   4H   8O   2     G    300.00   5000.00 1507.00      1
 1.52252911E+01 1.86615017E-02-6.30658772E-06 9.72355897E-10-5.61770184E-14    2
-5.34759661E+04-5.00397269E+01 5.46677192E+00 3.01119974E-02-2.59548850E-06    3
-7.61700554E-09 2.55573161E-12-4.89909104E+04 6.33307684E+00                   4
C2H5CHOHCO              C   4H   7O   2     G    300.00   5000.00 1389.00      1
 1.82917246E+01 1.48007410E-02-5.24974573E-06 8.35220286E-10-4.92942253E-14    2
-3.36703722E+04-7.12363783E+01-2.44749259E+00 6.46308488E-02-5.10457937E-05    3
 1.99850773E-08-3.12214490E-12-2.66670442E+04 3.95566556E+01                   4
C2H4COCH2OH             C   4H   7O   2     G    300.00   5000.00 1462.00      1
 1.40828195E+01 1.76833414E-02-6.09759192E-06 9.52794521E-10-5.55571628E-14    2
-3.37518398E+04-4.08944306E+01 7.98874348E+00 1.41152447E-02 1.86299924E-05    3
-1.99223089E-08 5.12983835E-12-2.98706372E+04-1.87192030E+00                   4
C4H71-1OH               C   4H   8O   1     G    300.00   5000.00 1402.00      1
 1.42586569E+01 1.71932504E-02-5.74956414E-06 8.79089774E-10-5.04586493E-14    2
-2.78051048E+04-4.96581579E+01-4.65981165E-01 5.56573217E-02-4.50578305E-05    3
 1.93726056E-08-3.38967639E-12-2.31007894E+04 2.79744544E+01                   4
C4H71-4OH               C   4H   8O   1     G    300.00   5000.00 1396.00      1
 1.33437331E+01 1.82063693E-02-6.15150719E-06 9.47318576E-10-5.46543216E-14    2
-2.48479001E+04-4.27998774E+01-2.12276307E-01 4.86358034E-02-3.17241965E-05    3
 1.04986646E-08-1.39007078E-12-2.00365173E+04 3.04092052E+01                   4
C4H72-1OH               C   4H   8O   1     G    300.00   5000.00 1367.00      1
 1.32893235E+01 1.93843938E-02-6.80733358E-06 1.07559847E-09-6.31698641E-14    2
-2.58627911E+04-4.34782359E+01 2.94637661E+00 3.45852975E-02-1.10024787E-05    3
-1.33281467E-09 9.54964043E-13-2.12241816E+04 1.55037145E+01                   4
C4H71-2OH               C   4H   8O   1     G    300.00   5000.00 1404.00      1
 1.50658194E+01 1.65276030E-02-5.52197706E-06 8.43591643E-10-4.83870716E-14    2
-2.99737946E+04-5.53405024E+01-1.28560619E+00 6.35758020E-02-5.85328191E-05    3
 2.80452715E-08-5.32187122E-12-2.51538600E+04 2.93802791E+01                   4
C4H63,1-2OH             C   4H   7O   1     G    300.00   5000.00 1394.00      1
 1.61270706E+01 1.34064683E-02-4.52868031E-06 6.98041338E-10-4.03213039E-14    2
-1.36027321E+04-6.27784082E+01-1.87421935E+00 6.37347064E-02-5.96704660E-05    3
 2.83476648E-08-5.31080139E-12-8.17175220E+03 3.09780367E+01                   4
C4H61-2OH-3O2           C   4H   7O   3     G    100.00   5000.00  970.19      1
 1.80813974E+01 1.60023637E-02-5.29467167E-06 9.27095021E-10-6.53319627E-14    2
-2.59641467E+04-6.19189371E+01 5.02233898E-01 6.73750760E-02-5.20920486E-05    3
 1.06626330E-08 3.20355467E-12-2.15598711E+04 2.74772019E+01                   4
C4H61OOH3-2O            C   4H   7O   3     G    100.00   5000.00 1073.56      1
 1.67263968E+01 1.96893428E-02-7.58174380E-06 1.38139619E-09-9.61973096E-14    2
-2.74468983E+04-5.44299889E+01 5.16391298E-01 6.79913990E-02-5.81706298E-05    3
 2.23018247E-08-2.52403813E-12-2.32694201E+04 2.81707096E+01                   4
C4H64,2-1OH             C   4H   7O   1     G    200.00   3000.00 1000.00      1
 6.99484305E+00 2.71578662E-02-1.26449922E-05 2.85998342E-09-2.55974783E-13    2
-4.31506589E+03-6.80303691E+00 2.30683531E+00 4.98180321E-02-5.76168051E-05    3
 4.46016280E-08-1.49979646E-11-3.45354998E+03 1.51779297E+01                   4
CC5H9OH-A               C   5H  10O   1     G    300.00   5000.00 1401.00      1
 1.67027481E+01 2.23706539E-02-7.54212173E-06 1.15952204E-09-6.68109144E-14    2
-2.99326799E+04-5.97485918E+01-6.99028359E-01 6.47245648E-02-4.74429066E-05    3
 1.84315434E-08-2.95187402E-12-2.40658443E+04 3.30938023E+01                   4
CC5H8OHA-B              C   5H   9O   1     G    300.00   5000.00 1399.00      1
 1.57722409E+01 2.11268667E-02-7.13325337E-06 1.09783530E-09-6.33065048E-14    2
-1.35807398E+04-5.37136913E+01-2.23121688E-01 5.85988455E-02-4.06829105E-05    3
 1.47632489E-08-2.19930762E-12-8.04969601E+03 3.21303656E+01                   4
CC5H8OHA-BO             C   5H   9O   2     G    300.00   5000.00 1384.00      1
 2.30223115E+01 1.84065959E-02-6.48927839E-06 1.02827067E-09-6.05180103E-14    2
-2.71148159E+04-9.40704417E+01 2.49257829E+00 6.35033542E-02-4.29709381E-05    3
 1.38469575E-08-1.69239853E-12-1.97551334E+04 1.71106559E+01                   4
C4H64,1-1OH             C   4H   7O   1     G    200.00   3000.00 1000.00      1
 8.10569131E+00 2.56073550E-02-1.18628860E-05 2.70463566E-09-2.45709850E-13    2
-8.05048007E+02-1.32630821E+01 5.33564512E+00 2.68284559E-02 7.94877621E-06    3
-3.11509692E-08 1.53471780E-11 9.58839619E+01 2.13176667E+00                   4
CH2CYC3H4OH             C   4H   7O   1     G    200.00   3000.00 1000.00      1
 7.79228593E+00 2.58973851E-02-1.19987720E-05 2.73476484E-09-2.48011419E-13    2
 3.48491130E+03-1.23174861E+01 2.88363775E+00 3.00054963E-02 1.39997361E-05    3
-4.40307385E-08 2.13195208E-11 5.05120390E+03 1.46795070E+01                   4
C4H64,1OH-2O2           C   4H   7O   3     G    300.00   5000.00 1410.00      1
 1.70073756E+01 1.71168159E-02-5.75336586E-06 8.82856098E-10-5.08074013E-14    2
-1.94748454E+04-5.40055736E+01 1.94392661E+00 5.37682926E-02-3.97517994E-05    3
 1.51409061E-08-2.32559491E-12-1.44537763E+04 2.62672284E+01                   4
C4H64,OOH2-1O           C   4H   7O   3     G    300.00   5000.00 1403.00      1
 1.83720025E+01 1.65585745E-02-5.69290934E-06 8.87122626E-10-5.16087696E-14    2
-1.02365756E+04-6.27585795E+01 3.55665177E+00 4.81101775E-02-2.94987271E-05    3
 8.10017039E-09-6.99956946E-13-4.87128324E+03 1.77497890E+01                   4
C4H54,1OHQ2-1           C   4H   7O   3     G    300.00   5000.00 1396.00      1
 1.85222770E+01 1.61109322E-02-5.56225965E-06 8.69252700E-10-5.06719046E-14    2
-1.52779873E+04-6.24930845E+01 2.75799118E+00 5.09275384E-02-3.36514386E-05    3
 1.05577897E-08-1.22428971E-12-9.67849503E+03 2.27564974E+01                   4
C4H5OH1O1-2             C   4H   6O   2     G    300.00   5000.00 1428.00      1
 1.58322744E+01 1.41005546E-02-4.76727655E-06 7.34828881E-10-4.24339810E-14    2
-2.91399057E+04-5.64012873E+01 2.59539371E-03 5.18351431E-02-3.82497308E-05    3
 1.37917593E-08-1.91812373E-12-2.38552029E+04 2.81156051E+01                   4
C4H54,1OHQ2-1O2         C   4H   7O   5     G    300.00   5000.00 1392.00      1
 2.33453679E+01 1.75721315E-02-7.14474680E-06 1.28074882E-09-8.14059209E-14    2
-3.61216371E+04-8.51280737E+01 1.68534679E+00 7.71868497E-02-7.05990064E-05    3
 3.19932894E-08-5.73043129E-12-2.96004803E+04 2.78402145E+01                   4
C2H3COCHOHOOH           C   4H   6O   4     G    300.00   5000.00 1377.00      1
 2.17774501E+01 1.41229346E-02-5.05288043E-06 8.08469986E-10-4.79017331E-14    2
-5.00847789E+04-7.79170812E+01 2.56330807E+00 5.87622033E-02-4.47903114E-05    3
 1.70124039E-08-2.61091245E-12-4.33901674E+04 2.53626684E+01                   4
C2H3COCHO               C   4H   4O   2     G    100.00   5000.00 1700.65      1
 8.59542249E+00 2.16331097E-02-1.01279617E-05 1.92554932E-09-1.32724123E-13    2
-2.39755481E+04-1.48764687E+01 2.51372913E+00 3.59374590E-02-2.27445799E-05    3
 6.87133506E-09-8.59765122E-13-2.19069747E+04 1.76936500E+01                   4
C2H3COCHOH              C   4H   5O   2     G    100.00   5000.00 1727.15      1
 1.97181804E+01 4.14232145E-04 4.02546052E-06-9.74065681E-10 6.95443647E-14    2
-2.64682245E+04-7.43917296E+01-6.29620597E-01 6.98864279E-02-7.57183674E-05    3
 3.72979040E-08-6.55457530E-12-2.27727021E+04 2.52447146E+01                   4
C4H6OH1-3OO2-4          C   4H   7O   3     G    300.00   5000.00 1422.00      1
 1.98228317E+01 1.50754470E-02-4.95684376E-06 7.50286389E-10-4.27969759E-14    2
-2.45289843E+04-7.93487432E+01-7.48668188E+00 9.22599741E-02-8.81885039E-05    3
 4.10486266E-08-7.38467517E-12-1.66124021E+04 6.21879547E+01                   4
C4H6OH1-4OO2-3          C   4H   7O   3     G    300.00   5000.00 1423.00      1
 2.18391186E+01 1.32856105E-02-4.41219543E-06 6.72543701E-10-3.85554618E-14    2
-1.55788006E+04-8.88167520E+01-6.21423868E+00 9.36658031E-02-9.21945822E-05    3
 4.36487359E-08-7.94266797E-12-7.55721483E+03 5.61849410E+01                   4
C4H6OH1O3-4O-2          C   4H   7O   3     G    300.00   5000.00 1367.00      1
 1.83882887E+01 1.08512761E-02-7.08320505E-07-5.76288705E-10 8.23121408E-14    2
-3.22117752E+04-6.30915228E+01-2.35294948E+00 7.31184294E-02-6.51367841E-05    3
 2.77942817E-08-4.62940471E-12-2.74458474E+04 4.17029593E+01                   4
C4H6OH1O2-3O-4          C   4H   7O   3     G    300.00   5000.00 1367.00      1
 1.83882887E+01 1.08512761E-02-7.08320505E-07-5.76288705E-10 8.23121408E-14    2
-3.22117752E+04-6.30915228E+01-2.35294948E+00 7.31184294E-02-6.51367841E-05    3
 2.77942817E-08-4.62940471E-12-2.74458474E+04 4.17029593E+01                   4
C4H63,1-1OH             C   4H   7O   1     G    300.00   5000.00 1401.00      1
 1.38675222E+01 1.54795810E-02-5.17720236E-06 7.91828077E-10-4.54656891E-14    2
-1.07655481E+04-4.87820652E+01-5.96640682E-01 5.31885124E-02-4.34791765E-05    3
 1.86514084E-08-3.23780972E-12-6.15543596E+03 2.74734171E+01                   4
C4H5OH-13               C   4H   6O   1     G    200.00   3000.00 1000.00      1
 1.02463715E+01 1.99358234E-02-9.15446495E-06 2.08480471E-09-1.90113987E-13    2
-1.13698340E+04-2.82361154E+01 1.58209534E+00 3.33282443E-02 1.67112966E-05    3
-5.84105322E-08 2.97113166E-11-8.88014077E+03 1.79790370E+01                   4
CH2OHCHCHCHOH           C   4H   7O   2     G    100.00   5000.00  923.07      1
 2.06219098E+01 8.54442204E-03-9.48848763E-07 6.70533365E-11-6.41132241E-15    2
-3.73130637E+04-8.10043942E+01 6.66872396E-01 5.97705433E-02-2.69162737E-05    3
-2.25445286E-08 1.73209514E-11-3.21274841E+04 2.18034429E+01                   4
SQC4H7OHP-4O2           C   4H   9O   5     G    300.00   5000.00 1402.00      1
 2.35936348E+01 2.08588461E-02-7.13602285E-06 1.10820581E-09-6.43133049E-14    2
-4.78452356E+04-8.49505816E+01 2.62618431E+00 7.26812595E-02-5.64956508E-05    3
 2.25892409E-08-3.65246549E-12-4.08999596E+04 2.65615323E+01                   4
PQC4H7OHS-3O2           C   4H   9O   5     G    300.00   5000.00 1414.00      1
 2.46607662E+01 1.92947770E-02-6.45433722E-06 9.87246207E-10-5.66889630E-14    2
-4.98467067E+04-9.10424907E+01 2.90986916E+00 7.76596028E-02-6.68513896E-05    3
 2.93627835E-08-5.12008013E-12-4.31551961E+04 2.29130715E+01                   4
SQC4H7OHP-3O2           C   4H   9O   5     G    300.00   5000.00 1410.00      1
 2.40084725E+01 2.01386711E-02-6.80801612E-06 1.04885463E-09-6.05317937E-14    2
-4.98223562E+04-8.79941573E+01 2.92763565E+00 7.38931629E-02-5.95503688E-05    3
 2.45920228E-08-4.07125393E-12-4.30436252E+04 2.34692007E+01                   4
PQC4H7OHS-4O2           C   4H   9O   5     G    300.00   5000.00 1406.00      1
 2.37597176E+01 2.04589819E-02-6.94055252E-06 1.07167721E-09-6.19420580E-14    2
-4.77108910E+04-8.52742247E+01 2.63081952E+00 7.53959560E-02-6.23826512E-05    3
 2.66789868E-08-4.58778517E-12-4.09826634E+04 2.61342882E+01                   4
C4H6OH1KET2-3           C   4H   8O   4     G    300.00   5000.00 1379.00      1
 2.29503837E+01 1.72420788E-02-6.01097058E-06 9.46132708E-10-5.54479772E-14    2
-6.60775499E+04-8.52610332E+01 2.81352623E+00 6.43342267E-02-4.83293841E-05    3
 1.84070207E-08-2.85317549E-12-5.90889364E+04 2.28741295E+01                   4
C4H6OH2KET1-4           C   4H   8O   4     G    300.00   5000.00 1386.00      1
 2.20278679E+01 1.83527740E-02-6.45862629E-06 1.02212900E-09-6.01023639E-14    2
-6.40053438E+04-8.06243531E+01 1.67818535E+00 6.54110991E-02-4.79975000E-05    3
 1.77295660E-08-2.65097793E-12-5.68976215E+04 2.88263985E+01                   4
NC4KET24OH-1            C   4H   8O   4     G    298.00   5000.00 1356.97      1
 1.23415245E+01 3.18859323E-02-1.34032896E-05 2.55782117E-09-1.82051618E-13    2
-6.14585097E+04-2.62876015E+01 5.02923145E+00 4.66354766E-02-2.13860565E-05    3
 2.14240204E-09 7.13005185E-13-5.89383147E+04 1.33782501E+01                   4
NC4KET24OH-3            C   4H   8O   4     G    300.00   5000.00 1392.00      1
 2.02237496E+01 1.94540798E-02-6.73928381E-06 1.05529414E-09-6.15931037E-14    2
-6.68651215E+04-6.99676945E+01 2.60979522E+00 6.11530456E-02-4.50409252E-05    3
 1.73313054E-08-2.75573967E-12-6.07708447E+04 2.44892030E+01                   4
C4H6OHOOH1-4-3          C   4H   8O   3     G    300.00   5000.00 1409.00      1
 1.79247738E+01 1.85441921E-02-6.26318355E-06 9.64179854E-10-5.56110668E-14    2
-3.66933215E+04-5.97996625E+01 1.19834615E+00 5.95917814E-02-4.48335467E-05    3
 1.74162840E-08-2.73426434E-12-3.11432319E+04 2.92271146E+01                   4
C4H6OHOOH2-2-1          C   4H   8O   3     G    300.00   5000.00 1396.00      1
 2.16656460E+01 1.59965487E-02-5.52214578E-06 8.62740322E-10-5.02768063E-14    2
-4.14875437E+04-8.39377540E+01 4.72576793E-02 7.85787048E-02-7.68006410E-05    3
 3.79206120E-08-7.33203833E-12-3.51140091E+04 2.80064858E+01                   4
C4H6OHOOH1-3-4          C   4H   8O   3     G    300.00   5000.00 1391.00      1
 1.93445152E+01 1.82185729E-02-6.34491630E-06 9.97097673E-10-5.83420009E-14    2
-3.79952136E+04-6.88144861E+01 9.44277749E-01 6.34330602E-02-4.99455695E-05    3
 2.05720571E-08-3.48143957E-12-3.17827282E+04 2.92923796E+01                   4
HOCH2COCH2              C   3H   5O   2     G    300.00   5000.00 1366.00      1
 1.23378279E+01 1.20062416E-02-4.05455337E-06 6.24739376E-10-3.60749061E-14    2
-2.69692876E+04-3.38413471E+01 4.96399769E+00 2.53655424E-02-1.15510125E-05    3
 1.55208411E-09 1.79127472E-13-2.40032494E+04 7.16506942E+00                   4
HOCH2CHO                H   4O   2C   2     G    300.00   5000.00 1680.00      1
 7.99598542E+00 1.20664034E-02-4.43693399E-06 7.25167046E-10-4.36535460E-14    2
-4.09020567E+04-1.33754312E+01 4.35084369E+00 1.50412895E-02-5.95083030E-07    3
-3.75736217E-09 1.09353598E-12-3.91654526E+04 8.09610238E+00                   4
HOCH2CO                 H   3O   2C   2     G    300.00   5000.00 1487.00      1
 9.43496508E+00 7.68897340E-03-2.74959280E-06 4.39772312E-10-2.60488233E-14    2
-2.29700136E+04-2.04618579E+01 5.12916864E+00 9.07172819E-03 6.49228146E-06    3
-8.56591893E-09 2.31070825E-12-2.06151607E+04 5.73007596E+00                   4
HOCHCHO                 H   3O   2C   2     G    300.00   5000.00 1680.00      1
 9.99251726E+00 7.77560619E-03-2.94238616E-06 4.90136333E-10-2.98979778E-14    2
-2.20440827E+04-2.73957153E+01 5.42856274E-01 2.95295948E-02-2.08315490E-05    3
 6.72777461E-09-8.06116446E-13-1.89378452E+04 2.31681075E+01                   4
CH3COCHOH               C   3H   5O   2     G    300.00   5000.00 1378.00      1
 1.23884831E+01 1.23099892E-02-4.32263800E-06 6.83043939E-10-4.01192794E-14    2
-2.97609476E+04-3.85682589E+01 2.11183979E+00 3.32521318E-02-1.96834015E-05    3
 5.40736760E-09-5.32450556E-13-2.58545486E+04 1.77643465E+01                   4
HOCH2COCH2O2            C   3H   5O   4     G    300.00   5000.00 1378.00      1
 1.83609652E+01 1.21734596E-02-4.33754085E-06 6.92098897E-10-4.09273345E-14    2
-4.23794247E+04-6.00859100E+01 3.53177800E+00 4.74556334E-02-3.72940787E-05    3
 1.51257821E-08-2.53051431E-12-3.72348871E+04 1.94315578E+01                   4
HOCH2COCH2O             C   3H   5O   3     G    100.00   5000.00 1010.42      1
 9.41818153E+00 2.06961156E-02-9.00182080E-06 1.69313357E-09-1.17964979E-13    2
-3.50944281E+04-1.46458238E+01 1.73479125E+00 5.11128434E-02-5.41565621E-05    3
 3.14859600E-08-7.48938780E-12-3.35417434E+04 2.25017123E+01                   4
NC4H9OH                 C   4H  10O   1     G    300.00   5000.00 1393.00      1
 1.51127706E+01 2.14133785E-02-7.35686844E-06 1.14553648E-09-6.65956542E-14    2
-4.09982953E+04-5.33683579E+01-7.11080317E-01 5.63964322E-02-3.65352995E-05    3
 1.21054090E-08-1.63707322E-12-3.52763271E+04 3.23654705E+01                   4
PC4H8OH-1               C   4H   9O   1     G    300.00   5000.00 1392.00      1
 1.47813217E+01 1.89692972E-02-6.38671427E-06 9.81341181E-10-5.65332084E-14    2
-1.88487062E+04-4.98892364E+01 7.72566991E-01 5.00429367E-02-3.20163534E-05    3
 1.02913291E-08-1.30709217E-12-1.38421800E+04 2.58928300E+01                   4
PC4H8OH-2               C   4H   9O   1     G    300.00   5000.00 1396.00      1
 1.47198620E+01 1.93691825E-02-6.59356634E-06 1.02018538E-09-5.90410746E-14    2
-1.53023402E+04-4.85296396E+01 1.89476538E+00 4.87803114E-02-3.26702980E-05    3
 1.17119949E-08-1.77100238E-12-1.07455371E+04 2.06226225E+01                   4
PC4H8OH-3               C   4H   9O   1     G    300.00   5000.00 1398.00      1
 1.45944628E+01 1.92223378E-02-6.48868808E-06 9.98309067E-10-5.75488987E-14    2
-1.52392636E+04-4.85127747E+01 2.21685429E+00 4.71340178E-02-3.04254756E-05    3
 1.03165429E-08-1.45043599E-12-1.08208508E+04 1.83497891E+01                   4
PC4H8OH-4               C   4H   9O   1     G    300.00   5000.00 1401.00      1
 1.41519859E+01 1.96439700E-02-6.64537615E-06 1.02402720E-09-5.91001981E-14    2
-1.56141213E+04-4.50604102E+01-6.95634735E-02 5.20263179E-02-3.44849029E-05    3
 1.17704221E-08-1.63047436E-12-1.06053581E+04 3.15909567E+01                   4
TQJC4H8OH               C   4H   9O   3     G    300.00   5000.00 1415.00      1
 2.29681617E+01 1.65162786E-02-5.50247318E-06 8.39335285E-10-4.81030625E-14    2
-4.10051460E+04-9.34897892E+01-6.43419503E-01 8.49131517E-02-8.17210578E-05    3
 3.90979927E-08-7.27092842E-12-3.42375932E+04 2.84394025E+01                   4
TQC4H7OHI               C   4H   9O   3     G    300.00   5000.00 1404.00      1
 2.08281225E+01 1.81675094E-02-6.12943202E-06 9.43194119E-10-5.43937008E-14    2
-3.37386684E+04-7.74823720E+01 2.55843807E+00 6.37086077E-02-4.97169945E-05    3
 1.99225109E-08-3.21373436E-12-2.77526909E+04 1.95001368E+01                   4
IQJC4H8OH               C   4H   9O   3     G    300.00   5000.00 1410.00      1
 2.11752212E+01 1.75144254E-02-5.73227292E-06 8.63386596E-10-4.90282414E-14    2
-3.98881576E+04-8.19187015E+01 1.81448831E+00 7.47452750E-02-7.10895172E-05    3
 3.44973679E-08-6.54646593E-12-3.44023586E+04 1.77380434E+01                   4
TQC4H8OI                C   4H   9O   3     G    300.00   5000.00 1411.00      1
 2.13200701E+01 1.80489663E-02-6.06124072E-06 9.29740751E-10-5.34977374E-14    2
-3.12966663E+04-8.20046659E+01 7.45747835E-02 7.46499596E-02-6.42255048E-05    3
 2.80908988E-08-4.87692045E-12-2.47182737E+04 2.94511549E+01                   4
QC4H7OHP                C   4H   9O   3     G    300.00   5000.00 1416.00      1
 2.43481084E+01 1.50316366E-02-5.01788017E-06 7.66774357E-10-4.40093220E-14    2
-3.31922320E+04-9.68211106E+01-1.27864186E+00 8.94492926E-02-8.78565423E-05    3
 4.22110919E-08-7.83450876E-12-2.58975226E+04 3.53963909E+01                   4
IQC4H8OT                C   4H   9O   3     G    300.00   5000.00 1405.00      1
 2.04823628E+01 1.82966721E-02-6.04413378E-06 9.16380548E-10-5.22866551E-14    2
-2.94287153E+04-7.53563247E+01 3.72211529E+00 6.42864861E-02-5.52809053E-05    3
 2.50036630E-08-4.53471908E-12-2.43110525E+04 1.21981167E+01                   4
IQC4H7OHT               C   4H   9O   3     G    300.00   5000.00 1413.00      1
 2.19945886E+01 1.62011186E-02-5.23758492E-06 7.81898296E-10-4.41125515E-14    2
-3.07383725E+04-8.16613568E+01 3.58900054E+00 7.25591129E-02-7.14080484E-05    3
 3.55250907E-08-6.84991795E-12-2.57241250E+04 1.23766657E+01                   4
IC4H7OH                 C   4H   8O   1     G    300.00   5000.00 1398.00      1
 1.23304221E+01 1.83885172E-02-6.06721733E-06 9.19054723E-10-5.24036171E-14    2
-2.59452023E+04-3.67418286E+01 2.04124240E+00 4.14387207E-02-2.55228632E-05    3
 8.28133017E-09-1.10654457E-12-2.22709637E+04 1.88699473E+01                   4
IC4H8OH                 C   4H   9O   1     G    300.00   5000.00 1376.00      1
 1.25605997E+01 2.10637488E-02-7.15019648E-06 1.10439262E-09-6.38428695E-14    2
-1.86203249E+04-3.67889430E+01 3.29612707E+00 3.47649647E-02-1.02505618E-05    3
-2.04641931E-09 1.18879408E-12-1.45627247E+04 1.58606320E+01                   4
CCY(CCOC)OH             C   4H   8O   2     G    300.00   5000.00 1404.00      1
 1.43404718E+01 1.98311504E-02-6.60657660E-06 1.00779570E-09-5.77614335E-14    2
-4.30959414E+04-5.30535015E+01-2.84914896E+00 6.23736856E-02-4.70326536E-05    3
 1.84908286E-08-2.94976027E-12-3.74257004E+04 3.83163588E+01                   4
CCY(CCO)COH             C   4H   8O   2     G    300.00   5000.00 1412.00      1
 1.91884885E+01 1.56255714E-02-5.22569800E-06 7.99171074E-10-4.58832445E-14    2
-4.71120302E+04-7.84579023E+01-7.10048774E+00 9.53371808E-02-9.78701612E-05    3
 4.90005646E-08-9.41685766E-12-3.98987202E+04 5.60924667E+01                   4
C2CY(COC)OH             C   4H   8O   2     G    300.00   5000.00 1393.00      1
 1.56829970E+01 1.92910506E-02-6.63718495E-06 1.03441014E-09-6.01715267E-14    2
-4.10598236E+04-5.85686221E+01 5.92324183E-01 5.52429007E-02-4.02419018E-05    3
 1.57152217E-08-2.57388393E-12-3.58241476E+04 2.23378086E+01                   4
IC3H6OHCHO              C   4H   8O   2     G    300.00   5000.00 1393.00      1
 1.60254376E+01 1.85402212E-02-6.36973877E-06 9.91732739E-10-5.76472640E-14    2
-5.50198923E+04-5.83074874E+01 1.84080874E+00 5.29601347E-02-3.94261774E-05    3
 1.59063430E-08-2.69565279E-12-5.01437169E+04 1.75482756E+01                   4
CH2COHCH2O              C   3H   5O   2     G    300.00   5000.00 1381.00      1
 1.45684365E+01 1.08981466E-02-3.83847360E-06 6.07726872E-10-3.57429471E-14    2
-1.80383184E+04-5.03354517E+01 4.12822743E+00 3.61492278E-02-2.83466192E-05    3
 1.19441836E-08-2.11109175E-12-1.44063959E+04 5.58642020E+00                   4
CH2COHCH2OOH            C   3H   6O   3     G    300.00   5000.00 1417.00      1
 1.53914723E+01 1.20773605E-02-3.73779252E-06 5.40389197E-10-2.97699504E-14    2
-3.55746086E+04-4.88426511E+01-4.35112929E-01 6.36542090E-02-6.69140843E-05    3
 3.46184937E-08-6.81745647E-12-3.16048176E+04 3.08627599E+01                   4
TQC4H7OHIO2             C   4H   9O   5     G    300.00   5000.00 1402.00      1
 2.82564819E+01 1.66969871E-02-5.67314614E-06 8.78350442E-10-5.09090253E-14    2
-5.66017464E+04-1.15147927E+02 3.17336206E+00 7.94005900E-02-6.51165712E-05    3
 2.62035931E-08-4.13406290E-12-4.84943162E+04 1.77867184E+01                   4
TQC4H7OHTO2             C   4H   9O   5     G    300.00   5000.00 1402.00      1
 2.82564819E+01 1.66969871E-02-5.67314614E-06 8.78350442E-10-5.09090253E-14    2
-5.66017464E+04-1.15147927E+02 3.17336206E+00 7.94005900E-02-6.51165712E-05    3
 2.62035931E-08-4.13406290E-12-4.84943162E+04 1.77867184E+01                   4
TQC4H7OHIQ-I            C   4H   9O   5     G    300.00   5000.00 1384.00      1
 2.88466964E+01 1.66289773E-02-5.74301906E-06 8.98791324E-10-5.24794891E-14    2
-4.69249234E+04-1.19117836E+02 6.09881562E+00 6.93745451E-02-5.12049498E-05    3
 1.81276221E-08-2.46329781E-12-3.91393707E+04 2.93862639E+00                   4
TQC4H7OHIQ-P            C   4H   9O   5     G    300.00   5000.00 1400.00      1
 2.81439191E+01 1.63524649E-02-5.54998081E-06 8.58603978E-10-4.97359401E-14    2
-4.84502814E+04-1.11572783E+02 3.36947511E+00 7.96855226E-02-6.74365765E-05    3
 2.82233283E-08-4.65270820E-12-4.05567534E+04 1.92726029E+01                   4
IQC4H7OHTO2             C   4H   9O   5     G    300.00   5000.00 1389.00      1
 2.41720261E+01 2.09397176E-02-7.29061406E-06 1.14554056E-09-6.70217517E-14    2
-5.04772118E+04-8.95996685E+01 3.83287364E+00 6.90926177E-02-5.15031144E-05    3
 1.99235553E-08-3.17456897E-12-4.34442789E+04 1.94648622E+01                   4
IQC4H8OTQ-I             C   4H   9O   5     G    300.00   5000.00 1386.00      1
 2.53249383E+01 2.00634820E-02-7.01249558E-06 1.10475030E-09-6.47561724E-14    2
-4.09610593E+04-9.73592779E+01 5.90219800E+00 6.26952142E-02-4.17351838E-05    3
 1.35422162E-08-1.71169663E-12-3.39620020E+04 7.89290087E+00                   4
IQC4H7OHTQ-P            C   4H   9O   5     G    300.00   5000.00 1391.00      1
 2.45769593E+01 2.01889393E-02-7.03584537E-06 1.10623327E-09-6.47523225E-14    2
-4.25783112E+04-9.05052742E+01 3.45242802E+00 7.14541224E-02-5.54616790E-05    3
 2.22754676E-08-3.66067450E-12-3.54133076E+04 2.23024492E+01                   4
CH2CQCOHQ               C   3H   6O   5     G    300.00   5000.00 1418.00      1
 3.86574091E+01 4.83815026E-04-2.10413843E-07 3.81490832E-11-2.46187754E-15    2
-6.56392184E+04-1.61083579E+02-1.61171759E+01 1.78866440E-01-2.16751308E-04    3
 1.15450289E-07-2.27163078E-11-5.21165145E+04 1.14441286E+02                   4
IC3H5COHQ               C   4H   8O   3     G    300.00   5000.00 1504.00      1
 2.07387831E+01 1.58360934E-02-5.27614462E-06 8.05932218E-10-4.62682425E-14    2
-4.41821241E+04-7.94239893E+01 2.64360992E+00 5.72485066E-02-3.95907807E-05    3
 1.27775635E-08-1.47241476E-12-3.80099993E+04 1.77322273E+01                   4
IC3H5Q                  C   3H   6O   2     G    300.00   5000.00 1397.00      1
 1.43424294E+01 1.28053632E-02-4.40584813E-06 6.86848148E-10-3.99675209E-14    2
-1.65261025E+04-4.89934539E+01 1.32903007E+00 4.49170722E-02-3.51235127E-05    3
 1.41982181E-08-2.33335008E-12-1.21898396E+04 2.02696565E+01                   4
COHQCYC(COC)            C   4H   8O   4     G    300.00   5000.00 1319.00      1
 2.44599226E+01 1.64187782E-02-5.74024372E-06 9.05710407E-10-5.31829152E-14    2
-6.01811228E+04-1.02049722E+02 2.40687943E+00 5.95180442E-02-3.16913659E-05    3
 4.23694824E-09 8.42033474E-13-5.19694864E+04 1.88941416E+01                   4
QCYC(CCOC)OH            C   4H   8O   4     G    300.00   5000.00 1411.00      1
 2.20860197E+01 1.83743733E-02-6.29478769E-06 9.78787994E-10-5.68621317E-14    2
-5.89652037E+04-8.64964494E+01-2.09099972E+00 8.02656739E-02-6.69756245E-05    3
 2.79282034E-08-4.60981823E-12-5.12529252E+04 4.11897260E+01                   4
HOCOCQ(CH3)2            C   4H   8O   4     G    300.00   5000.00 1380.00      1
 2.28935401E+01 1.78627606E-02-6.34627520E-06 1.01068546E-09-5.96885712E-14    2
-8.05400680E+04-9.08953779E+01 1.56326363E+00 6.77165643E-02-5.14600149E-05    3
 1.99184629E-08-3.16007445E-12-7.30943302E+04 2.37255421E+01                   4
CHOC(CH3)OHCH2Q         C   4H   8O   4     G    300.00   5000.00 1383.00      1
 2.24480753E+01 1.78753902E-02-6.26904597E-06 9.90084046E-10-5.81417382E-14    2
-6.55093075E+04-8.56747327E+01 2.40933530E+00 6.13326038E-02-4.03874986E-05    3
 1.22738404E-08-1.32997480E-12-5.83049516E+04 2.29870742E+01                   4
CO(CH2OOH)2             C   3H   6O   5     G    300.00   5000.00 1393.00      1
 2.43376341E+01 1.14074110E-02-4.08931881E-06 6.55183244E-10-3.88570518E-14    2
-5.16862647E+04-9.01518175E+01-2.47626577E+00 8.93736793E-02-9.25891121E-05    3
 4.63168490E-08-8.93300309E-12-4.38924057E+04 4.84479477E+01                   4
IC4H8OH-IT              C   4H   9O   1     G    300.00   5000.00 1391.00      1
 1.29136746E+01 2.06583409E-02-6.98445966E-06 1.07562552E-09-6.20443876E-14    2
-1.81394866E+04-3.84972088E+01 3.05275715E+00 3.93926461E-02-1.90686417E-05    3
 3.86408022E-09-1.48005244E-13-1.42263749E+04 1.60840537E+01                   4
IC4H8OH-TI              C   4H   9O   1     G    300.00   5000.00 1402.00      1
 1.46323607E+01 1.88895981E-02-6.30561450E-06 9.62474230E-10-5.51640163E-14    2
-1.87976018E+04-4.93218793E+01 2.33169342E+00 5.13017040E-02-4.02698872E-05    3
 1.75150405E-08-3.16001727E-12-1.48318978E+04 1.55368130E+01                   4
CYHEXDN13               C   6H   8          G    300.00   5000.00 1392.00      1
 1.50997866E+01 2.12080269E-02-7.33544206E-06 1.14760359E-09-6.69433814E-14    2
 4.44900608E+03-6.16788333E+01-4.82039387E+00 6.70223856E-02-4.73487895E-05    3
 1.69645503E-08-2.45944445E-12 1.14209741E+04 4.55310016E+01                   4
CYHEXDN14               C   6H   8          G    300.00   5000.00 1385.00      1
 1.57263000E+01 2.09982638E-02-7.33474543E-06 1.15498418E-09-6.76769598E-14    2
 4.37984609E+03-6.64317549E+01-3.02043825E+00 6.10388887E-02-3.86837660E-05    3
 1.17505763E-08-1.35178604E-12 1.12646687E+04 3.55809099E+01                   4
C6H8                    C   6H   8          G    300.00   5000.00 1397.00      1
 1.69511085E+01 1.86092892E-02-6.39483993E-06 9.95781471E-10-5.78882385E-14    2
 1.19358759E+04-6.63328076E+01-2.80216545E+00 7.45728595E-02-6.92665672E-05    3
 3.34618343E-08-6.42278211E-12 1.79188255E+04 3.64469277E+01                   4
CYHEXEN-4J              C   6H   9          G    300.00   5000.00 1388.00      1
 1.45726981E+01 2.41687737E-02-8.34933859E-06 1.30512039E-09-7.60857953E-14    2
 1.40406544E+04-5.59995158E+01-3.84381292E+00 5.99346158E-02-3.11377445E-05    3
 5.82015177E-09 8.64222393E-14 2.11060274E+04 4.53885355E+01                   4
CYPENTN-4MJ             C   6H   9          G     10.00   3000.00  433.34      1
-2.41048175E+00 6.21591818E-02-3.89684972E-05 1.17648713E-08-1.36838719E-12    2
 2.57204512E+04 3.77632099E+01 3.94469866E+00 3.44171538E-03 1.64472094E-04    3
-3.01509598E-07 1.79533574E-10 2.51701784E+04 1.24235238E+01                   4
CYPENTN-4M4J            C   6H   9          G     10.00   3000.00  528.91      1
-3.37191907E+00 6.18953322E-02-3.77368199E-05 1.10138910E-08-1.23709218E-12    2
 2.17495406E+04 4.18567684E+01 4.00036055E+00-6.25727801E-04 1.58764283E-04    3
-2.60854825E-07 1.38700145E-10 2.10643320E+04 1.18801829E+01                   4
CYPENTN-4M3J            C   6H   9          G     10.00   3000.00  451.07      1
-3.01888829E+00 6.53666245E-02-4.25401593E-05 1.32583714E-08-1.58143371E-12    2
 1.74262118E+04 3.99119184E+01 3.94632666E+00 3.28517048E-03 1.64955619E-04    3
-2.94963183E-07 1.70105404E-10 1.68010595E+04 1.18895739E+01                   4
CH2CHCHCHO              C   4H   5O   1     G    300.00   5000.00 1400.00      1
 1.32551859E+01 1.19066619E-02-4.06547591E-06 6.30312610E-10-3.65301442E-14    2
 4.28822305E+03-4.47690775E+01-4.93209912E-01 5.26550104E-02-5.15159642E-05    3
 2.57409661E-08-5.03442115E-12 8.26367547E+03 2.61133171E+01                   4
FURAN                   C   4H   4O   1     G    100.00   5000.00  826.92      1
 5.72417062E+00 2.07489889E-02-9.21393108E-06 1.85135829E-09-1.37927702E-13    2
-7.25190605E+03-7.59062233E+00 1.05838883E+00 1.13229749E-02 6.59226383E-05    3
-1.05514436E-07 4.64675092E-11-5.38633448E+03 2.06467994E+01                   4
C4H5O-3                 H   5C   4O   1     G    300.00   5000.00 1000.00      1
 2.01807750E+01 1.27478480E-03-6.12605150E-08-9.96766910E-13 2.63288570E-16    2
-4.57069920E+03-8.70344770E+01 2.15517450E+00 3.28999530E-02-1.50940730E-05    3
 1.76896510E-09-3.36202180E-13 2.27805760E+03 1.28673170E+01                   4
C2H3CHOHCH2             C   4H   7O   1     G    200.00   3000.00 1000.00      1
 7.37484720E+00 2.56888060E-02-1.18386351E-05 2.68864697E-09-2.43623078E-13    2
 2.90835343E+03-6.61404529E+00 4.91304330E+00 3.78035281E-02-4.16812607E-05    3
 3.79102378E-08-1.52755065E-11 3.46131715E+03 5.21552494E+00                   4
C2H3CHOHCH2OO           C   4H   7O   3     G    300.00   5000.00 1408.00      1
 1.74820065E+01 1.65805837E-02-5.53868543E-06 8.46228891E-10-4.85477973E-14    2
-2.06770991E+04-5.74984892E+01 1.82907306E+00 5.79328791E-02-4.79555374E-05    3
 2.07311750E-08-3.60727100E-12-1.57605149E+04 2.47999343E+01                   4
C4H51OH3Q4-3            C   4H   7O   3     G    100.00   5000.00 1280.11      1
 1.87755833E+01 1.67511381E-02-5.94079659E-06 1.01810733E-09-6.79047484E-14    2
-2.56221474E+04-6.68209910E+01 1.40861453E-01 7.49798764E-02-7.41720128E-05    3
 3.65522897E-08-7.00760655E-12-2.08512680E+04 2.76824647E+01                   4
C4H6OH3-2OO1-4          C   4H   7O   3     G    100.00   5000.00  886.29      1
 1.58173988E+01 1.63636708E-02-1.99691211E-06 6.34382823E-11 7.48584005E-16    2
-1.94633557E+04-5.39794655E+01 1.47022676E+00 4.11745085E-02 2.36094879E-05    3
-7.00442832E-08 3.41188636E-11-1.53515070E+04 2.23552698E+01                   4
C4H6OH3-1OO2-4          C   4H   7O   3     G    100.00   5000.00  879.41      1
 1.75525674E+01 1.32306671E-02-3.99612008E-07-2.56928365E-10 2.37205181E-14    2
-1.87029382E+04-6.19281244E+01 1.23491446E+00 4.62890369E-02 1.34231303E-05    3
-6.39604938E-08 3.32641845E-11-1.42412693E+04 2.37479513E+01                   4
C4H6OH3O1-2O-4          C   4H   7O   3     G    100.00   5000.00  691.69      1
 9.51375572E+00 2.78765806E-02-8.99043383E-06 1.37658550E-09-8.31105280E-14    2
-2.95013752E+04-1.44071217E+01 1.32108882E+00 6.09211589E-02-4.95677470E-05    3
 1.05268109E-08 7.43806997E-12-2.80251498E+04 2.45762996E+01                   4
C4H51,3OH2              C   4H   6O   1     G    200.00   6000.00 1000.00      1
 1.17568770E+01 1.62957646E-02-5.86745770E-06 9.47794368E-10-5.68012244E-14    2
-1.33808588E+04-3.61322949E+01 5.32202847E-01 3.47944440E-02 9.07363332E-06    3
-4.26890292E-08 2.13649260E-11-9.76102764E+03 2.46259582E+01                   4
C3H4CH2OH-3O            C   4H   7O   2     G    300.00   5000.00 1384.00      1
 1.67237902E+01 1.62893097E-02-5.69978133E-06 8.98524197E-10-5.26886310E-14    2
-1.90975797E+04-5.73256364E+01 2.45139062E+00 4.76173501E-02-3.17417435E-05    3
 1.07287265E-08-1.48712660E-12-1.38958927E+04 2.01150648E+01                   4
C2H3COCH2OH             C   4H   6O   2     G    300.00   5000.00 1374.00      1
 1.45010066E+01 1.57293771E-02-5.52878496E-06 8.74135857E-10-5.13615582E-14    2
-3.95492218E+04-4.65251707E+01 3.52503727E+00 3.70498105E-02-2.04866837E-05    3
 5.38095100E-09-5.47927324E-13-3.51894190E+04 1.41521904E+01                   4
C2H3CHOHCO              C   4H   5O   2     G    100.00   5000.00 1012.54      1
 1.22183862E+01 1.50723377E-02-5.68004750E-06 1.04546487E-09-7.41146120E-14    2
-1.60472470E+04-2.91232338E+01 1.77601559E+00 4.18187765E-02-2.38138682E-05    3
-1.16348616E-09 3.96456102E-12-1.31889862E+04 2.50572266E+01                   4
C3H4CH2OH-1OOH          C   4H   8O   3     G    300.00   5000.00 1371.00      1
 2.15067146E+01 1.70137983E-02-6.07647747E-06 9.71108520E-10-5.74910586E-14    2
-3.70847019E+04-8.31229073E+01 1.59519971E+00 5.90033957E-02-3.81243508E-05    3
 1.13106606E-08-1.20736662E-12-2.97382895E+04 2.53893714E+01                   4
C3H4CH2OH-1O            C   4H   7O   2     G    300.00   5000.00 1502.00      1
 1.71974002E+01 1.64461405E-02-5.88477087E-06 9.41603116E-10-5.57896598E-14    2
-1.83089012E+04-6.07872595E+01 6.65239296E+00 2.39519793E-02 8.12599943E-06    3
-1.51386006E-08 4.29644312E-12-1.29560218E+04 1.89176185E+00                   4
CHCHCH2OH               C   3H   5O   1     G    100.00   5000.00 1664.46      1
 8.29143129E+00 1.38661702E-02-5.11198835E-06 8.67755416E-10-5.61393878E-14    2
 1.01874357E+04-1.40532647E+01 2.57027896E+00 2.76150996E-02-1.75023939E-05    3
 5.83047395E-09-8.01531913E-13 1.20919670E+04 1.64629361E+01                   4
CHOOCHCH2OH             C   3H   5O   3     G    100.00   5000.00 1005.82      1
 9.26488904E+00 1.96712721E-02-7.90816763E-06 1.42568186E-09-9.68510009E-14    2
-1.09668211E+04-1.26210473E+01 1.76383247E+00 4.95030849E-02-5.23987527E-05    3
 3.09156341E-08-7.42697446E-12-9.45793932E+03 2.36104423E+01                   4
CHOC3H4OH               C   4H   6O   2     G    300.00   5000.00 1380.00      1
 1.56483679E+01 1.46897907E-02-5.15632446E-06 8.14600326E-10-4.78399746E-14    2
-3.88944658E+04-5.34469355E+01 2.11996229E+00 4.43238416E-02-2.97127304E-05    3
 1.00484103E-08-1.39027193E-12-3.39592163E+04 1.99769992E+01                   4
C4H61OOH3-4             C   4H   7O   2     G    200.00   3000.00 1000.00      1
 1.00893329E+01 2.67167495E-02-1.27319814E-05 2.99651496E-09-2.81042918E-13    2
 1.07852212E+04-1.99620311E+01 4.70485016E+00 4.07146939E-02-1.92664625E-05    3
-5.19809090E-09 5.83458246E-12 1.21744186E+04 7.70458356E+00                   4
C4H61-OOH3-OO4          C   4H   7O   4     G    300.00   5000.00 1395.00      1
 1.92129866E+01 1.80533797E-02-6.22644844E-06 9.72185617E-10-5.66311792E-14    2
-1.17228340E+04-6.38124953E+01 2.96908603E+00 5.52680431E-02-3.85071732E-05    3
 1.35964918E-08-1.93740519E-12-6.02696693E+03 2.36558653E+01                   4
C4H61-2OOH34            C   4H   7O   4     G    300.00   5000.00 1392.00      1
 2.40461895E+01 1.35992427E-02-4.71882979E-06 7.40795046E-10-4.33461797E-14    2
-1.77729681E+03-9.19448524E+01 8.07371622E-01 7.42390637E-02-6.59005046E-05    3
 2.89287584E-08-5.01113774E-12 5.56275422E+03 3.04532122E+01                   4
C4H61-OOH34-OO2         C   4H   7O   6     G    300.00   5000.00 1397.00      1
 2.96189216E+01 1.36224652E-02-4.74693365E-06 7.47380161E-10-4.38219621E-14    2
-2.72652141E+04-1.17599351E+02 7.32401155E-01 9.27972124E-02-8.86481619E-05    3
 4.11651984E-08-7.44082707E-12-1.85343774E+04 3.31749869E+01                   4
C4H412-OOH34            C   4H   6O   4     G    300.00   5000.00 1390.00      1
 2.37714316E+01 1.22691980E-02-4.37585634E-06 6.98707223E-10-4.13399756E-14    2
-1.05419085E+04-9.05795816E+01 2.25296705E+00 7.03405671E-02-6.59546939E-05    3
 3.07772261E-08-5.66772762E-12-3.83724444E+03 2.22442095E+01                   4
C3H3CHO-OOH23           C   4H   6O   5     G    300.00   5000.00 1387.00      1
 2.70408781E+01 1.19361788E-02-4.33840618E-06 7.01448748E-10-4.18636928E-14    2
-4.19006207E+04-1.07701779E+02 1.21286535E+00 7.32715332E-02-5.85847446E-05    3
 2.18420551E-08-3.09398790E-12-3.32531372E+04 3.02888053E+01                   4
C4H4O-OOH24             C   4H   6O   5     G    300.00   5000.00 1388.00      1
 2.52105579E+01 1.33311572E-02-4.78042241E-06 7.66051638E-10-4.54376448E-14    2
-3.85672545E+04-9.41153859E+01 9.59575596E-01 7.65313711E-02-6.90784876E-05    3
 3.08837168E-08-5.46998241E-12-3.08308409E+04 3.37582000E+01                   4
C4H512-OO4              C   4H   5O   2     G    300.00   5000.00 1400.00      1
 1.42836297E+01 1.30646729E-02-4.44620310E-06 6.87917196E-10-3.98144345E-14    2
 2.10779108E+04-4.44989804E+01 1.52191421E+00 4.71698948E-02-4.03200254E-05    3
 1.80912888E-08-3.27484097E-12 2.50993362E+04 2.25474610E+01                   4
C4H513-OO2              C   4H   5O   2     G    300.00   5000.00 1405.00      1
 1.56904837E+01 1.19260796E-02-4.06874172E-06 6.30816230E-10-3.65702642E-14    2
 1.32535118E+04-5.61395385E+01-7.53229326E-01 5.71867156E-02-5.24258034E-05    3
 2.41573152E-08-4.38383698E-12 1.82311643E+04 2.96637047E+01                   4
CYCCCOO-3J              C   4H   5O   2     G    300.00   5000.00 1435.00      1
 1.14672989E+01 1.42206426E-02-4.40326338E-06 6.36684195E-10-3.50736114E-14    2
 5.20007820E+03-3.52043438E+01-5.17676439E+00 6.62920230E-02-6.57002376E-05    3
 3.25280180E-08-6.18840545E-12 9.52875936E+03 4.92800464E+01                   4
CH2CYCOO-CH2            C   4H   5O   2     G    300.00   5000.00 1398.00      1
 1.58989765E+01 1.20316212E-02-4.16546349E-06 6.52021319E-10-3.80466500E-14    2
 1.80307061E+04-5.73648764E+01 2.58755552E-01 5.57836767E-02-5.23131171E-05    3
 2.49455274E-08-4.69840113E-12 2.27704741E+04 2.41236108E+01                   4
C2H3COOCH2              C   4H   5O   2     G    300.00   5000.00 1378.00      1
 1.65803208E+01 1.15439736E-02-4.11631882E-06 6.57144442E-10-3.88749935E-14    2
-2.11309534E+04-6.07009305E+01 2.00791111E+00 4.51755954E-02-3.38733412E-05    3
 1.27342296E-08-1.94378047E-12-1.60205295E+04 1.77255740E+01                   4
CYCOOC-CH2              C   4H   5O   2     G    300.00   5000.00 1403.00      1
 1.49632112E+01 1.28724587E-02-4.37191522E-06 6.75553099E-10-3.90654123E-14    2
 2.28933543E+04-5.25926129E+01-2.66210588E-01 5.57788088E-02-5.16416215E-05    3
 2.44394027E-08-4.56852993E-12 2.74516568E+04 2.66023034E+01                   4
C4H6O25                 C   4H   6O   1     G    200.00   5000.00 1000.00      1
 8.60658242E+00 2.08310051E-02-8.42229481E-06 1.56717640E-09-1.09391202E-13    2
-1.76177415E+04-2.32464750E+01 2.67053463E+00 4.92586420E-03 8.86967406E-05    3
-1.26219194E-07 5.23991321E-11-1.46572472E+04 1.45722395E+01                   4
C2H3CHOCH2              C   4H   6O   1     G    300.00   5000.00 1431.00      1
 1.26762790E+01 1.40819509E-02-4.63473868E-06 7.01090838E-10-3.99438277E-14    2
-4.08065264E+03-4.22515995E+01-3.59388437E+00 5.79063450E-02-4.97163294E-05    3
 2.15818682E-08-3.69199072E-12 8.58852628E+02 4.28475443E+01                   4
C4H4O                   C   4H   4O   1     G    200.00   6000.00 1000.00      1
 9.38935003E+00 1.40291241E-02-5.07755110E-06 8.24137332E-10-4.95319963E-14    2
-8.68241814E+03-2.79162920E+01 8.47469463E-01 1.31773796E-02 5.99735901E-05    3
-9.71562904E-08 4.22733796E-11-5.36785445E+03 2.14945172E+01                   4
C4H6O23                 C   4H   6O   1     G    200.00   5000.00 1000.00      1
 8.60658242E+00 2.08310051E-02-8.42229481E-06 1.56717640E-09-1.09391202E-13    2
-1.32392815E+04-2.32464750E+01 2.67053463E+00 4.92586420E-03 8.86967406E-05    3
-1.26219194E-07 5.23991321E-11-1.02787872E+04 1.45722395E+01                   4
CPT                     C   5H  10          G    298.00   5000.00 1383.93      1
 5.91980186E+00 3.74330669E-02-1.57413711E-05 3.00551943E-09-2.14019306E-13    2
-1.41686641E+04-1.19750998E+01-8.04275668E+00 7.54034866E-02-5.41554603E-05    3
 2.02835911E-08-3.16090573E-12-1.01200965E+04 6.06865539E+01                   4
C4H61-3                 C   4H   6          G    200.00   3000.00 1000.00      1
 6.61828410E+00 2.16524014E-02-1.00808939E-05 2.30131063E-09-2.08591476E-13    2
 1.04264812E+04-1.19456637E+01 3.47058046E+00 3.11818008E-03 8.35374096E-05    3
-1.20922242E-07 5.10785834E-11 1.21836478E+04 9.77569638E+00                   4
C4H5-I                  C   4H   5          G    200.00   3000.00 1000.00      1
 5.21236330E+00 2.11904849E-02-1.01452904E-05 2.37196412E-09-2.19380798E-13    2
 3.55412121E+04-1.49204241E+00 2.33075629E+00 2.14211871E-02 1.33107444E-05    3
-3.53552783E-08 1.67027316E-11 3.65361778E+04 1.47998934E+01                   4
C4H5-N                  C   4H   5          G    200.00   3000.00 1000.00      1
 7.45536962E+00 1.74045229E-02-7.95862554E-06 1.77798873E-09-1.56947583E-13    2
 4.08746552E+04-1.38471684E+01 1.92352714E+00 1.92435082E-02 3.45401999E-05    3
-6.99782564E-08 3.27933293E-11 4.26697358E+04 1.69582267E+01                   4
C4H5-2                  C   4H   5          G    300.00   5000.00 1385.00      1
 1.03230828E+01 1.17625574E-02-4.00004665E-06 6.18727929E-10-3.58083530E-14    2
 3.25861413E+04-2.88794317E+01 2.31011292E+00 2.83747046E-02-1.63836755E-05    3
 4.46251967E-09-4.30510879E-13 3.55842945E+04 1.49105965E+01                   4
C4H4                    C   4H   4          G    300.00   3000.00 1000.00      1
 6.65070920E+00 1.61294340E-02-7.19388750E-06 1.49817870E-09-1.18641100E-13    2
 3.11959920E+04-9.79521180E+00-1.91524790E+00 5.27508780E-02-7.16559440E-05    3
 5.50724230E-08-1.72862280E-11 3.29785040E+04 3.14199830E+01                   4
C4H3-I                  C   4H   3          G    300.00   3000.00 1000.00      1
 9.09781650E+00 9.22071190E-03-3.38784410E-06 4.91604980E-10-1.45297800E-14    2
 5.66005740E+04-1.98025970E+01 2.08304120E+00 4.08342740E-02-6.21596850E-05    3
 5.16793580E-08-1.70291840E-11 5.80051290E+04 1.36174620E+01                   4
C4H3-N                  C   4H   3          G    300.00   3000.00 1000.00      1
 5.43282790E+00 1.68609810E-02-9.43131090E-06 2.57038950E-09-2.74563090E-13    2
 6.16006800E+04-1.56739810E+00-3.16841130E-01 4.69121000E-02-6.80938100E-05    3
 5.31799210E-08-1.65230050E-11 6.24761990E+04 2.46225590E+01                   4
C4H2                    H   2C   4          G    100.00   5000.00 1061.12      1
 8.53383593E+00 6.48510854E-03-2.11585438E-06 3.35827397E-10-2.11540291E-14    2
 5.22064556E+04-2.14748326E+01 2.01411625E+00 3.10619660E-02-3.68578732E-05    3
 2.21631889E-08-5.16370619E-12 5.35900904E+04 1.03657992E+01                   4
CH2CHCHCHCCH            C   6H   6          G    300.00   5000.00 1394.00      1
 1.71155812E+01 1.35873582E-02-4.71347534E-06 7.38927269E-10-4.31678854E-14    2
 3.34001333E+04-6.63949871E+01-1.63758241E+00 6.58049292E-02-6.19478129E-05    3
 2.95388753E-08-5.56039075E-12 3.91068149E+04 3.13986448E+01                   4
C4H612                  C   4H   6          G    300.00   5000.00 1392.00      1
 9.98419461E+00 1.45179551E-02-4.93059841E-06 7.61740334E-10-4.40397397E-14    2
 1.44449295E+04-2.87041308E+01 8.99818731E-01 3.46981453E-02-2.21151080E-05    3
 7.49527919E-09-1.07488909E-12 1.77465204E+04 2.05248012E+01                   4
C4H6-2                  C   4H   6          G    298.15   2000.00 1000.00      1
 3.28493310E+00 2.56208578E-02-1.13437876E-05 2.13794807E-09-1.05016221E-13    2
 1.53435097E+04 7.73047992E+00 2.65653419E+00 2.30439838E-02 1.57227991E-07    3
-1.06198653E-08 4.35705454E-12 1.57237129E+04 1.20347588E+01                   4
CH3CCOCH3               C   4H   6O   1     G    100.00   5000.00 2469.57      1
 1.22744139E+01 1.92872849E-02-8.23413518E-06 1.43793242E-09-9.18536887E-14    2
 1.60215753E+04-2.90936397E+01 2.68338109E+00 3.48218971E-02-1.76696744E-05    3
 3.98505890E-09-3.49702758E-13 2.07587600E+04 2.58483453E+01                   4
H2C4O                   C   4H   2O   1     G    300.00   4000.00 1000.00      1
 1.02688800E+01 4.89616400E-03-4.88508100E-07-2.70856600E-10 5.10701300E-14    2
 2.34690300E+04-2.81598500E+01 4.81097100E+00 1.31399900E-02 9.86507300E-07    3
-6.12072000E-09 1.64000300E-12 2.54580300E+04 2.11342400E+00                   4
CH2CCOCH3               C   4H   5O   1     G    100.00   5000.00 1009.08      1
 1.01301574E+01 1.52017904E-02-5.45542120E-06 9.51876230E-10-6.46431807E-14    2
 6.41528036E+03-2.46671760E+01 2.02971909E+00 3.87132455E-02-2.76231239E-05    3
 7.15255867E-09 4.91353913E-13 8.48785529E+03 1.66551721E+01                   4
SC4H6OH-2               C   4H   7O   1     G    100.00   5000.00 1021.94      1
 1.16011772E+01 1.79891688E-02-6.47558406E-06 1.13045256E-09-7.66857186E-14    2
-3.24465894E+03-3.27849990E+01 1.57811344E+00 4.77991522E-02-3.64016197E-05    3
 1.16314071E-08-4.38619568E-13-7.04092973E+02 1.81950731E+01                   4
CH3COCOCH3              C   4H   6O   2     G    100.00   5000.00 1988.34      1
 1.29515497E+01 1.98279423E-02-8.42117461E-06 1.50711770E-09-9.91824898E-14    2
-4.62733061E+04-4.15983013E+01 1.97038732E+00 4.19197283E-02-2.50876824E-05    3
 7.09536831E-09-8.01831447E-13-4.19065816E+04 1.89264805E+01                   4
CH3COHOJCOCH3           C   4H   7O   3     G    100.00   5000.00  926.39      1
 2.14034406E+01 9.08834838E-03-1.05469803E-06 9.32852819E-11-9.09403696E-15    2
-5.31467593E+04-8.06265370E+01 5.56850276E-01 6.09538299E-02-2.32680313E-05    3
-2.83708410E-08 1.96677809E-11-4.76474740E+04 2.71869558E+01                   4
CH2CCO2HCH3             C   4H   6O   2     G    100.00   5000.00  955.73      1
 7.81579719E+00 2.81610969E-02-1.31644936E-05 2.55613985E-09-1.81092000E-13    2
 5.72695425E+03-8.80268997E+00 1.72666497E+00 5.36459350E-02-5.31626176E-05    3
 3.04568236E-08-7.47938574E-12 6.89086295E+03 2.02981144E+01                   4
C3H6CHO-1O2             C   4H   7O   3     G    300.00   5000.00 1393.00      1
 1.76307908E+01 1.77434874E-02-6.47118922E-06 1.09915640E-09-6.85650955E-14    2
-2.63378408E+04-5.99652189E+01-1.44726948E-02 6.27634306E-02-5.12890992E-05    3
 2.16695721E-08-3.70789338E-12-2.06017447E+04 3.34348635E+01                   4
C3H6CHO-2O2             C   4H   7O   3     G    300.00   5000.00 1366.00      1
 1.83104922E+01 1.79423683E-02-6.10216813E-06 9.44908514E-10-5.47568930E-14    2
-2.67950870E+04-6.46618054E+01 4.58791021E+00 4.42780161E-02-2.26581832E-05    3
 4.18091082E-09 5.80557748E-14-2.14781823E+04 1.10346186E+01                   4
C3H6CHO-3O2             C   4H   7O   3     G    300.00   5000.00 1360.00      1
 1.80567176E+01 1.83423860E-02-6.27956292E-06 9.76597608E-10-5.67606901E-14    2
-2.52108602E+04-6.26976062E+01 5.36686428E+00 4.04034632E-02-1.70314395E-05    3
 9.61066124E-10 7.06963225E-13-2.00368280E+04 8.16284576E+00                   4
C3H6COQ1                C   4H   7O   3     G    300.00   5000.00 1394.00      1
 1.80065611E+01 1.84806776E-02-7.50685255E-06 1.37789888E-09-8.99606699E-14    2
-2.51840204E+04-6.09987511E+01 4.85903573E-01 6.53580465E-02-5.61950815E-05    3
 2.44886578E-08-4.27885474E-12-1.97512116E+04 3.08954041E+01                   4
C3H5CHOQ1-3             C   4H   7O   3     G    300.00   5000.00 1394.00      1
 1.81602515E+01 1.85208370E-02-7.47583958E-06 1.36028689E-09-8.81875145E-14    2
-1.99376163E+04-6.14297152E+01-5.69435201E-01 6.87595815E-02-5.97787242E-05    3
 2.62378664E-08-4.60504145E-12-1.41441927E+04 3.67582812E+01                   4
C3H6COQ2                C   4H   7O   3     G    300.00   5000.00 1392.00      1
 1.84872309E+01 1.64895776E-02-5.82067860E-06 9.69447452E-10-5.98644677E-14    2
-2.52684576E+04-6.35233858E+01 3.90868701E+00 5.28969908E-02-4.13170637E-05    3
 1.69715716E-08-2.85171551E-12-2.04357784E+04 1.39476760E+01                   4
C3H5CHOQ2-1             C   4H   7O   3     G    300.00   5000.00 1416.00      1
 2.04137456E+01 1.48247948E-02-4.73762615E-06 7.02188194E-10-3.94326053E-14    2
-2.80523711E+04-7.66836400E+01-2.06233500E+00 8.26258717E-02-8.27361297E-05    3
 4.07843322E-08-7.73505567E-12-2.19053153E+04 3.83843573E+01                   4
C3H6COQ3                C   4H   7O   3     G    300.00   5000.00 1392.00      1
 1.82030915E+01 1.65449087E-02-5.72142585E-06 9.36828903E-10-5.72202312E-14    2
-2.36005480E+04-6.12005415E+01 4.21432553E+00 5.11167086E-02-3.90769436E-05    3
 1.58352754E-08-2.63755528E-12-1.89203806E+04 1.32762008E+01                   4
C3H5CHOQ3-1             C   4H   7O   3     G    300.00   5000.00 1393.00      1
 1.98513657E+01 1.69888286E-02-6.62994762E-06 1.17132611E-09-7.43914327E-14    2
-2.65661678E+04-7.42418989E+01 1.00398785E+00 6.70838885E-02-5.83884632E-05    3
 2.56535997E-08-4.50346275E-12-2.06798496E+04 2.47436251E+01                   4
C3H5CHOQ3-2             C   4H   7O   3     G    300.00   5000.00 1392.00      1
 1.81711113E+01 1.68107624E-02-5.80997801E-06 9.44917186E-10-5.73145760E-14    2
-1.88406465E+04-5.98604450E+01 3.44209590E+00 5.33045850E-02-4.11043996E-05    3
 1.67410798E-08-2.79731327E-12-1.39246845E+04 1.85203577E+01                   4
CH3CYC2H2OCHO           C   4H   6O   2     G    300.00   5000.00 1377.00      1
 1.53985115E+01 1.64633481E-02-5.83447618E-06 9.27587317E-10-5.47143564E-14    2
-3.20884336E+04-5.72230801E+01-1.32566232E+00 5.44608754E-02-3.94839110E-05    3
 1.49077818E-08-2.36238320E-12-2.60783037E+04 3.31397493E+01                   4
CYC3H5OCHO              C   4H   6O   2     G    300.00   5000.00 1366.00      1
 1.48301910E+01 1.71016226E-02-6.09155616E-06 9.71758214E-10-5.74561400E-14    2
-3.15613110E+04-5.47333707E+01-1.54724315E+00 4.88686610E-02-2.71315010E-05    3
 6.08777270E-09-2.86301384E-13-2.51870149E+04 3.55943415E+01                   4
CYC2H3OCH2CHO           C   4H   6O   2     G    300.00   5000.00 1355.00      1
 1.46295067E+01 1.71732309E-02-6.09223047E-06 9.69187039E-10-5.71925922E-14    2
-3.03133350E+04-5.18868414E+01 3.91622553E+00 3.17365235E-02-7.55431845E-06    3
-3.76467617E-09 1.55700316E-12-2.54388359E+04 9.54684554E+00                   4
C3H5CHOQ1-3O2           C   4H   7O   5     G    300.00   5000.00 1393.00      1
 2.24597806E+01 1.93911661E-02-7.53150790E-06 1.33619711E-09-8.53707291E-14    2
-3.78616232E+04-7.95559455E+01 2.76918822E+00 7.11743442E-02-6.05223799E-05    3
 2.62052842E-08-4.55767005E-12-3.16469629E+04 2.40700714E+01                   4
C3H5CHOQ2-1O2           C   4H   7O   5     G    300.00   5000.00 1394.00      1
 2.23377547E+01 2.01125396E-02-8.12318020E-06 1.47591070E-09-9.54655898E-14    2
-3.93573798E+04-7.96266870E+01 2.07827336E+00 7.45280662E-02-6.48274638E-05    3
 2.84617776E-08-4.99644665E-12-3.31012889E+04 2.65499029E+01                   4
C3H5CHOQ3-1O2           C   4H   7O   5     G    300.00   5000.00 1393.00      1
 2.24597806E+01 1.93911661E-02-7.53150790E-06 1.33619711E-09-8.53707291E-14    2
-3.78616232E+04-7.95559455E+01 2.76918822E+00 7.11743442E-02-6.05223799E-05    3
 2.62052842E-08-4.55767005E-12-3.16469629E+04 2.40700714E+01                   4
C2H4COCHOQ3             C   4H   6O   4     G    300.00   5000.00 1392.00      1
 2.02495658E+01 1.59813646E-02-5.87949055E-06 9.97435683E-10-6.18971778E-14    2
-5.35901160E+04-7.25341009E+01 3.45435154E+00 5.92269849E-02-4.92948329E-05    3
 2.10617317E-08-3.62998316E-12-4.81786881E+04 1.62120770E+01                   4
CH3COCHCHOQ1            C   4H   6O   4     G    300.00   5000.00 1393.00      1
 1.91934719E+01 1.70720269E-02-6.49868544E-06 1.13389646E-09-7.16819649E-14    2
-5.83378191E+04-6.66954418E+01 1.13399307E+00 6.42706934E-02-5.45392727E-05    3
 2.35879096E-08-4.09845849E-12-5.26015455E+04 2.84625618E+01                   4
CHOCH2CHCHOQ1           C   4H   6O   4     G    300.00   5000.00 1393.00      1
 1.91074231E+01 1.77382588E-02-7.10869592E-06 1.28374628E-09-8.27299115E-14    2
-5.46346229E+04-6.48673463E+01 6.65448639E-01 6.71660189E-02-5.85325230E-05    3
 2.57314456E-08-4.52032233E-12-4.89256755E+04 3.18273749E+01                   4
NC3H7CHO                C   4H   8O   1     G    300.00   5000.00 1679.00      1
 1.19789345E+01 2.04894148E-02-7.24831619E-06 1.15561709E-09-6.84119824E-14    2
-3.09272130E+04-3.63929716E+01 1.24208539E+00 4.21277518E-02-2.13832135E-05    3
 4.22614614E-09-1.03710908E-13-2.71049353E+04 2.21567167E+01                   4
NC3H7CO                 C   4H   7O   1     G    300.00   5000.00 2009.00      1
 1.12985564E+01 1.88433093E-02-6.47020269E-06 1.01213996E-09-5.91651286E-14    2
-1.11491841E+04-3.00451398E+01 2.55036037E+00 3.66123221E-02-1.83363150E-05    3
 3.78113452E-09-1.51825816E-13-8.03077767E+03 1.76299131E+01                   4
C3H6CHO-1               C   4H   7O   1     G    300.00   5000.00 1421.00      1
 1.48582040E+01 1.53363226E-02-5.09482447E-06 7.75576138E-10-4.43833534E-14    2
-1.48568935E+04-5.35144849E+01-3.09238749E+00 6.44148836E-02-5.66744754E-05    3
 2.52871713E-08-4.45177226E-12-9.44491839E+03 4.01747352E+01                   4
C3H6CHO-2               C   4H   7O   1     G    300.00   5000.00 1670.00      1
 1.07994524E+01 1.99666357E-02-7.02264763E-06 1.11646813E-09-6.59999601E-14    2
-6.53228862E+03-2.72019911E+01 2.17194770E+00 3.46012587E-02-1.28784825E-05    3
 2.46075165E-11 6.54575970E-13-3.18932228E+03 2.08388838E+01                   4
C3H6CHO-3               C   4H   7O   1     G    300.00   5000.00 1680.00      1
 1.11057761E+01 1.94829033E-02-6.80219665E-06 1.07611215E-09-6.33985135E-14    2
-5.79319962E+03-2.85940360E+01 2.50394898E+00 3.52020899E-02-1.49538799E-05    3
 1.51842245E-09 3.26240930E-13-2.56469857E+03 1.89082252E+01                   4
CH3CHOOCOCH3            C   4H   7O   3     G    300.00   5000.00 1411.00      1
 1.68056216E+01 1.70791389E-02-5.69439450E-06 8.68878944E-10-4.98008338E-14    2
-3.06718613E+04-5.51178960E+01 4.30171569E+00 4.62273591E-02-3.12564494E-05    3
 1.08627824E-08-1.51478379E-12-2.63732146E+04 1.19724375E+01                   4
CH2CHOOHCOCH3           C   4H   7O   3     G    300.00   5000.00 1413.00      1
 1.78031394E+01 1.60286227E-02-5.38152372E-06 8.25242310E-10-4.74718968E-14    2
-2.30767899E+04-5.87370258E+01 4.45962223E+00 4.67200276E-02-3.15878907E-05    3
 1.06245787E-08-1.38857032E-12-1.84720686E+04 1.29655977E+01                   4
C2H5COCH3               C   4H   8O   1     G    300.00   5000.00 1454.00      1
 1.28183044E+01 1.79874386E-02-5.94194784E-06 9.01636365E-10-5.14993729E-14    2
-3.51711964E+04-4.11609193E+01 2.57048052E+00 3.51446793E-02-1.23849584E-05    3
-1.21280927E-09 1.16163555E-12-3.10194049E+04 1.61395232E+01                   4
C2H5COCH2               C   4H   7O   1     G    300.00   5000.00 1396.00      1
 1.35979480E+01 1.57187785E-02-5.35200820E-06 8.28428039E-10-4.79645862E-14    2
-1.30111973E+04-4.46215708E+01 1.96643032E+00 4.10271409E-02-2.56193885E-05    3
 7.86244495E-09-9.26825962E-13-8.80149212E+03 1.84803948E+01                   4
CH2CH2COCH3             C   4H   7O   1     G    300.00   5000.00 1392.00      1
 1.17915603E+01 1.70296457E-02-5.75444256E-06 8.86035114E-10-5.11070778E-14    2
-9.70683178E+03-3.25532787E+01 2.36191763E+00 3.50400641E-02-1.70487065E-05    3
 3.09070210E-09 2.80364847E-14-6.02754073E+03 1.95184512E+01                   4
CH3CHCOCH3              C   4H   7O   1     G    300.00   5000.00 1438.00      1
 1.19651378E+01 1.63142163E-02-5.39879520E-06 8.20454677E-10-4.69197541E-14    2
-1.51990676E+04-3.30142593E+01 3.31082456E+00 2.83712402E-02-5.64603859E-06    3
-4.62626296E-09 1.82954207E-12-1.14602301E+04 1.62217415E+01                   4
C2H3COCH3               C   4H   6O   1     G    300.00   5000.00 1390.00      1
 1.19989844E+01 1.52616304E-02-5.26018882E-06 8.20774274E-10-4.77834528E-14    2
-2.12170620E+04-3.71383523E+01 6.55910700E-01 4.19405303E-02-3.00269693E-05    3
 1.16578089E-08-1.92100897E-12-1.72216627E+04 2.38412293E+01                   4
C2H5CHCO                C   4H   6O   1     G    300.00   5000.00 2038.00      1
 1.48716368E+01 1.44579209E-02-5.41685036E-06 8.96424680E-10-5.44332329E-14    2
-1.86152167E+04-5.51247834E+01 3.07559957E+00 3.89367803E-02-2.25485467E-05    3
 5.41518777E-09-3.55064763E-13-1.44468481E+04 8.99415847E+00                   4
CH3CHOOHCHCO            C   4H   6O   3     G    100.00   5000.00  794.92      1
 9.84282822E+00 3.00040010E-02-1.39499806E-05 2.63721617E-09-1.81587575E-13    2
-2.66311234E+04-1.77221894E+01 6.21559081E-01 7.95311479E-02-1.13305796E-04    3
 9.09100357E-08-2.94989966E-11-2.52638603E+04 2.40274327E+01                   4
CH3CHOCHCO              C   4H   5O   2     G    100.00   5000.00  809.45      1
 8.50601520E+00 2.35281311E-02-1.03076395E-05 1.91069515E-09-1.30716328E-13    2
-7.32253170E+03-1.24033669E+01 1.49300760E+00 5.81826302E-02-7.45240769E-05    3
 5.47978583E-08-1.64644550E-11-6.18715761E+03 1.99480256E+01                   4
OVCCVCVO                C   3H   2O   2     G    300.00   5000.00 1405.00      1
 1.29754391E+01 4.85811912E-03-1.71609606E-06 2.72356216E-10-1.60491714E-14    2
-2.75926906E+04-4.17476181E+01 1.42500218E+00 3.80480755E-02-3.85376023E-05    3
 1.87386556E-08-3.50896646E-12-2.42467128E+04 1.80096036E+01                   4
C5H5CH3-1               C   6H   8          G    300.00   5000.00 1398.00      1
 1.50340047E+01 2.04185116E-02-6.97043123E-06 1.08100581E-09-6.26770876E-14    2
 4.36152703E+03-5.84840756E+01-4.85526203E+00 7.01843167E-02-5.64257356E-05    3
 2.45599738E-08-4.55996125E-12 1.09594237E+04 4.72361312E+01                   4
C5H5CH3-2               C   6H   8          G    300.00   5000.00 1397.00      1
 1.49358231E+01 2.07204882E-02-7.12075715E-06 1.10910625E-09-6.44955257E-14    2
 4.21973626E+03-5.80592282E+01-5.10678180E+00 7.16988475E-02-5.92912396E-05    3
 2.68400844E-08-5.18704752E-12 1.08372235E+04 4.82757623E+01                   4
C5H5CH2-1               C   6H   7          G    300.00   5000.00 1397.00      1
 1.60009500E+01 1.74775366E-02-6.04888686E-06 9.46697639E-10-5.52383113E-14    2
 1.89331639E+04-6.37501499E+01-5.51494836E+00 7.62865173E-02-7.08169924E-05    3
 3.48372736E-08-7.04893103E-12 2.56380901E+04 4.89742458E+01                   4
C5H5CH2-2               C   6H   7          G    300.00   5000.00 1398.00      1
 1.61072691E+01 1.73692888E-02-6.00742320E-06 9.39783915E-10-5.48175033E-14    2
 2.18936092E+04-6.42898814E+01-5.23109521E+00 7.55274387E-02-6.97561570E-05    3
 3.41064092E-08-6.86051432E-12 2.85484814E+04 4.75422184E+01                   4
CYC6H7                  C   6H   7          G    300.00   5000.00 1397.00      1
 1.45807530E+01 1.90472668E-02-6.57818915E-06 1.02815839E-09-5.99380191E-14    2
 1.74041915E+04-5.69878049E+01-6.31362107E+00 7.16680944E-02-5.92387132E-05    3
 2.61855709E-08-4.89962261E-12 2.42993483E+04 5.39513361E+01                   4
C6H7-2                  C   6H   7          G    100.00   5000.00  956.84      1
 1.31801461E+01 2.02036659E-02-6.69495806E-06 1.18324786E-09-8.42554547E-14    2
 3.46309510E+04-4.13920845E+01 1.67675678E+00 3.91983322E-02 9.13815308E-06    3
-4.16267941E-08 1.94040212E-11 3.81641868E+04 2.05572650E+01                   4
CVOCVCCOOH              C   4H   6O   3     G    100.00   5000.00  757.90      1
 5.91936460E+00 3.82041214E-02-1.98507907E-05 4.02439825E-09-2.91622556E-13    2
-2.45185420E+04 3.66984751E+00 1.50726888E+00 6.14898804E-02-6.59365917E-05    3
 4.45623090E-08-1.36633296E-11-2.38497525E+04 2.37326356E+01                   4
OVCCVCCOJ               C   4H   5O   2     G    100.00   5000.00  765.75      1
 7.66668974E-01 3.84598160E-02-2.00832121E-05 4.01738329E-09-2.86185606E-13    2
-4.65731865E+03 3.08000582E+01 2.20106637E+00 4.64023708E-02-6.58774741E-05    3
 7.02098452E-08-3.04906618E-11-5.32953695E+03 2.13078683E+01                   4
OVCCVCCJVO              H   3O   2C   4     G    300.00   5000.00 1394.00      1
 1.50223935E+01 7.87097174E-03-2.77323288E-06 4.39238238E-10-2.58421938E-14    2
-1.53370088E+04-5.13420340E+01 1.48861249E+00 4.69160041E-02-4.70057301E-05    3
 2.33052690E-08-4.49655195E-12-1.13474729E+04 1.87634370E+01                   4
C5H4CH3                 C   6H   7          G    300.00   5000.00 1400.00      1
 1.50272937E+01 1.80083785E-02-6.16578517E-06 9.57991706E-10-5.56127818E-14    2
 1.93917038E+04-5.65861279E+01-4.31656809E+00 6.99979235E-02-6.23527495E-05    3
 2.98472987E-08-5.93527478E-12 2.54948558E+04 4.50458112E+01                   4
C5H5CH2                 C   6H   7          G    300.00   5000.00 1402.00      1
 1.51289858E+01 1.78065530E-02-6.07089735E-06 9.40569603E-10-5.44933404E-14    2
 3.14331794E+04-5.67055395E+01-4.91289852E+00 7.32362140E-02-6.75470764E-05    3
 3.31296896E-08-6.66457544E-12 3.75966523E+04 4.80335683E+01                   4
OVCCVCCVO               C   4H   4O   2     G    298.00   5000.00 1368.49      1
 9.92345848E+00 1.82154102E-02-7.87166481E-06 1.53077642E-09-1.10407285E-13    2
-2.67497425E+04-2.22242242E+01 3.51343750E+00 3.32704409E-02-1.99351737E-05    3
 5.15157693E-09-3.61352551E-13-2.47031369E+04 1.18857358E+01                   4
C5H11O2H-1              C   5H  12O   2    0G   300.000  5000.000 1393.000    61
 2.16273793E+01 2.56075876E-02-8.79622905E-06 1.36955288E-09-7.96165141E-14    2
-3.68536251E+04-8.37031167E+01 1.28658572E+00 7.22600053E-02-4.98058720E-05    3
 1.78770179E-08-2.65293009E-12-2.96715040E+04 2.58988788E+01                   4
C5H11O2H-2              C   5H  12O   2    0G   300.000  5000.000 1395.000    61
 2.21564088E+01 2.50691055E-02-8.59022698E-06 1.33524576E-09-7.75305146E-14    2
-3.87866380E+04-8.78876000E+01 1.34582847E+00 7.53476386E-02-5.60011764E-05    3
 2.20785766E-08-3.60988864E-12-3.16818845E+04 2.33610130E+01                   4
C5H11O2H-3              C   5H  12O   2    0G   300.000  5000.000 1392.000    61
 2.17224829E+01 2.53069989E-02-8.64288316E-06 1.34036167E-09-7.77015091E-14    2
-3.83575120E+04-8.56986860E+01 4.32538189E+00 6.38873989E-02-4.11275628E-05    3
 1.37658388E-08-1.90936355E-12-3.20608967E+04 8.54626809E+00                   4
C5H11O2-1               C   5H  11O   2    0G   300.000  5000.000 1393.000    51
 2.07399543E+01 2.43245486E-02-8.37389551E-06 1.30582583E-09-7.59975086E-14    2
-2.00903246E+04-7.93480799E+01 8.78339062E-01 6.78962312E-02-4.38118602E-05    3
 1.39494943E-08-1.73450135E-12-1.29293895E+04 2.82909223E+01                   4
C5H11O2-2               C   5H  11O   2    0G   300.000  5000.000 1393.000    51
 2.01320949E+01 2.46442015E-02-8.43898974E-06 1.31114832E-09-7.61074024E-14    2
-2.18776693E+04-7.61139432E+01 1.49816849E+00 6.72555945E-02-4.58164230E-05    3
 1.63443263E-08-2.42125345E-12-1.52767436E+04 2.43503350E+01                   4
C5H11O2-3               C   5H  11O   2    0G   300.000  5000.000 1397.000    51
 2.13020095E+01 2.37076286E-02-8.12926299E-06 1.26424948E-09-7.34370263E-14    2
-2.22021933E+04-8.43700268E+01 6.42643719E-02 7.54396766E-02-5.70813615E-05    3
 2.26339131E-08-3.68582520E-12-1.50296680E+04 2.89524414E+01                   4
C5H11O-1                C   5H  11O   1     G    300.00   5000.00 1396.00      1
 1.87118024E+01 2.36054696E-02-8.05610528E-06 1.24900841E-09-7.23989034E-14    2
-1.84133036E+04-7.11769229E+01 1.61443159E+00 5.84449099E-02-3.26027513E-05    3
 7.76525028E-09-4.48739932E-13-1.20210227E+04 2.23620687E+01                   4
C5H11O-2                C   5H  11O   1     G    300.00   5000.00 1407.00      1
 1.85178187E+01 2.33560329E-02-7.87896503E-06 1.21190761E-09-6.98572825E-14    2
-2.01488741E+04-7.05224357E+01 1.80797841E+00 5.95687062E-02-3.62936785E-05    3
 1.05785660E-08-1.11086649E-12-1.41294991E+04 2.01085450E+01                   4
C5H11O-3                C   5H  11O   1     G    300.00   5000.00 1407.00      1
 1.85178187E+01 2.33560329E-02-7.87896503E-06 1.21190761E-09-6.98572825E-14    2
-2.01488741E+04-7.19013990E+01 1.80797841E+00 5.95687062E-02-3.62936785E-05    3
 1.05785660E-08-1.11086649E-12-1.41294991E+04 1.87295817E+01                   4
C5H10OOH1-2             C   5H  11O   2    0G   300.000  5000.000 1394.000    61
 2.26579765E+01 2.19137454E-02-7.45935441E-06 1.15411827E-09-6.67916855E-14    2
-1.23342088E+04-8.67499165E+01 6.71438145E+00 6.17862892E-02-4.72018908E-05    3
 1.97772299E-08-3.47157870E-12-6.96036512E+03-1.88873381E+00                   4
C5H10OOH1-3             C   5H  11O   2    0G   300.000  5000.000 1398.000    61
 2.15614980E+01 2.30016301E-02-7.87478044E-06 1.22358608E-09-7.10375274E-14    2
-1.33498083E+04-8.04990367E+01 2.20741430E+00 6.50377927E-02-4.10214275E-05    3
 1.22725243E-08-1.33268343E-12-6.38570987E+03 2.44450256E+01                   4
C5H10OOH1-4             C   5H  11O   2    0G   300.000  5000.000 1396.000    61
 2.13468820E+01 2.32484324E-02-7.97292076E-06 1.24015978E-09-7.20502095E-14    2
-1.33211790E+04-7.90818583E+01 2.25802082E+00 6.52360252E-02-4.20601972E-05    3
 1.32836965E-08-1.61528153E-12-6.47275434E+03 2.42913961E+01                   4
C5H10OOH1-5             C   5H  11O   2    0G   300.000  5000.000 1390.000    61
 2.31433999E+01 2.20704103E-02-7.64561506E-06 1.19747081E-09-6.99098186E-14    2
-1.25881578E+04-9.05680330E+01 2.87899357E+00 6.51243071E-02-4.03616937E-05    3
 1.14068583E-08-1.08475850E-12-5.19996022E+03 1.96547248E+01                   4
C5H10OOH2-1             C   5H  11O   2    0G   300.000  5000.000 1396.000    61
 2.23315772E+01 2.22926605E-02-7.61386924E-06 1.18082229E-09-6.84545565E-14    2
-1.28738172E+04-8.62398001E+01 4.24834111E+00 6.65791022E-02-5.00978742E-05    3
 2.01172780E-08-3.35052790E-12-6.75550861E+03 1.02241442E+01                   4
C5H10OOH2-3             C   5H  11O   2    0G   300.000  5000.000 1394.000    61
 2.09032390E+01 2.35938391E-02-8.08237874E-06 1.25601763E-09-7.29169863E-14    2
-1.45050382E+04-7.82208463E+01 3.16119348E+00 6.44649625E-02-4.43601641E-05    3
 1.60848459E-08-2.43123541E-12-8.24266968E+03 1.73407266E+01                   4
C5H10OOH2-4             C   5H  11O   2    0G   300.000  5000.000 1405.000    61
 2.18314018E+01 2.23940023E-02-7.58141992E-06 1.16906257E-09-6.75090830E-14    2
-1.49463093E+04-8.29779721E+01 3.27286220E+00 6.51079932E-02-4.44054828E-05    3
 1.52553676E-08-2.07726587E-12-8.50901330E+03 1.67982059E+01                   4
C5H10OOH2-5             C   5H  11O   2    0G   300.000  5000.000 1394.000    61
 2.13590334E+01 2.30764396E-02-7.87535962E-06 1.22075185E-09-7.07447797E-14    2
-1.32457512E+04-7.98742009E+01 4.45444745E+00 6.20520765E-02-4.25067289E-05    3
 1.53924766E-08-2.32695762E-12-7.28291862E+03 1.11637863E+01                   4
C5H10OOH3-1             C   5H  11O   2    0G   300.000  5000.000 1396.000    61
 2.21576142E+01 2.23754716E-02-7.62599226E-06 1.18083657E-09-6.83741683E-14    2
-1.32907138E+04-8.51058664E+01 4.23309245E+00 6.97044739E-02-5.75655142E-05    3
 2.57762462E-08-4.73855332E-12-7.49874505E+03 9.41221951E+00                   4
C5H10OOH3-2             C   5H  11O   2    0G   300.000  5000.000 1395.000    61
 2.08911875E+01 2.34642736E-02-8.00683919E-06 1.24101981E-09-7.19141296E-14    2
-1.43095284E+04-7.77801809E+01 4.45864564E+00 5.99700605E-02-3.86421364E-05    3
 1.28288749E-08-1.74435008E-12-8.38857283E+03 1.11825680E+01                   4
C5H10O1-2               C   5H  10O   1     G    300.00   5000.00 1424.00      1
 1.76453140E+01 2.17647043E-02-7.28831391E-06 1.11571673E-09-6.41056178E-14    2
-2.49627812E+04-6.94780751E+01-5.22384549E+00 7.95280569E-02-6.27918049E-05    3
 2.51187341E-08-3.99106436E-12-1.76152192E+04 5.15328120E+01                   4
C5H10O1-3               C   5H  10O   1     G    300.00   5000.00 1445.00      1
 1.61536944E+01 2.22699220E-02-7.20967982E-06 1.07781327E-09-6.08828236E-14    2
-2.51216994E+04-6.18744318E+01-7.38770073E+00 8.62948016E-02-7.34565945E-05    3
 3.18221366E-08-5.43057938E-12-1.80648633E+04 6.09884425E+01                   4
C5H10O1-4               C   5H  10O   1     G    300.00   5000.00 1470.00      1
 1.56838302E+01 2.28597182E-02-7.36869093E-06 1.09855828E-09-6.19425653E-14    2
-3.52365120E+04-6.06986511E+01-7.99511075E+00 8.48027993E-02-6.84820969E-05    3
 2.79646707E-08-4.48601572E-12-2.79347448E+04 6.36835324E+01                   4
C5H10O1-5               C   5H  10O   1     G    300.00   5000.00 1447.00      1
 1.58722584E+01 2.41484940E-02-8.02830905E-06 1.22306406E-09-7.00384536E-14    2
-3.58667196E+04-6.73548909E+01-8.45066821E+00 8.36041573E-02-6.24375031E-05    3
 2.32498119E-08-3.38258239E-12-2.79060038E+04 6.19634163E+01                   4
C5H10O2-3               C   5H  10O   1     G    300.00   5000.00 1415.00      1
 1.76695497E+01 2.16741351E-02-7.23760886E-06 1.10546424E-09-6.34044008E-14    2
-2.67999740E+04-7.01762004E+01-6.83688134E+00 9.00167224E-02-8.09486382E-05    3
 3.71523167E-08-6.73312332E-12-1.94907358E+04 5.73459463E+01                   4
C5H10O2-4               C   5H  10O   1     G    300.00   5000.00 1396.00      1
 1.58873476E+01 2.48573824E-02-1.03962573E-05 1.95192708E-09-1.29464891E-13    2
-2.72224431E+04-6.26943208E+01-6.91381150E+00 8.65695113E-02-7.51445092E-05    3
 3.29307332E-08-5.77631101E-12-2.02336617E+04 5.66267224E+01                   4
C5H10OOH1-2O2           C   5H  11O   4    0G   300.000  5000.000 1396.000    71
 2.67143667E+01 2.37428985E-02-8.23278617E-06 1.29040818E-09-7.53800980E-14    2
-3.21315491E+04-1.04597651E+02 1.56734320E+00 7.94888481E-02-5.33095999E-05    3
 1.68349384E-08-1.94945970E-12-2.32396017E+04 3.12858616E+01                   4
C5H10OOH1-3O2           C   5H  11O   4    0G   300.000  5000.000 1395.000    71
 2.84253672E+01 2.25627377E-02-7.88863990E-06 1.24344847E-09-7.29257001E-14    2
-3.39389887E+04-1.15620978E+02 9.18366468E-01 8.34261503E-02-5.65784495E-05    3
 1.75924034E-08-1.92887215E-12-2.42455737E+04 3.29818389E+01                   4
C5H10OOH1-4O2           C   5H  11O   4    0G   300.000  5000.000 1397.000    71
 2.72699565E+01 2.29045174E-02-7.85560398E-06 1.22181823E-09-7.09758223E-14    2
-3.28977361E+04-1.08225790E+02 5.63707144E+00 7.83485198E-02-6.37859820E-05    3
 2.73901966E-08-4.80043232E-12-2.58340432E+04 6.28474800E+00                   4
C5H10OOH1-5O2           C   5H  11O   4    0G   300.000  5000.000 1399.000    71
 2.66534482E+01 2.36902229E-02-8.18680389E-06 1.27995899E-09-7.46274652E-14    2
-3.08641785E+04-1.03618669E+02 1.36678005E+00 8.68774280E-02-6.94865275E-05    3
 2.86216176E-08-4.77393917E-12-2.25216136E+04 3.06800663E+01                   4
C5H10OOH2-1O2           C   5H  11O   4    0G   300.000  5000.000 1396.000    71
 2.58365267E+01 2.43792522E-02-8.42694856E-06 1.31798137E-09-7.68719858E-14    2
-3.13962369E+04-9.95850507E+01 1.53200857E+00 7.84914583E-02-5.26782647E-05    3
 1.69336238E-08-2.04683447E-12-2.28029437E+04 3.17004558E+01                   4
C5H10OOH2-3O2           C   5H  11O   4    0G   300.000  5000.000 1408.000    71
 2.80496082E+01 2.18651060E-02-7.41399124E-06 1.14426403E-09-6.61121465E-14    2
-3.36009140E+04-1.14651828E+02 3.90675915E+00 8.80198241E-02-7.80788632E-05    3
 3.56181342E-08-6.46262184E-12-2.62260359E+04 1.14905569E+01                   4
C5H10OOH2-4O2           C   5H  11O   4    0G   300.000  5000.000 1394.000    81
 2.62822428E+01 2.36685329E-02-8.19820220E-06 1.28366163E-09-7.49195032E-14    2
-3.42755230E+04-1.03322187E+02 4.19224562E+00 7.56958587E-02-5.53488901E-05    3
 2.08807232E-08-3.22553845E-12-2.66411937E+04 1.51732800E+01                   4
C5H10OOH2-5O2           C   5H  11O   4    0G   300.000  5000.000 1390.000    71
 2.60119240E+01 2.40849196E-02-8.28940509E-06 1.29245248E-09-7.52114960E-14    2
-3.22719665E+04-1.00659070E+02 6.89360075E+00 6.57330841E-02-4.19564419E-05    3
 1.32612224E-08-1.64722349E-12-2.53312498E+04 3.08702210E+00                   4
C5H10OOH3-1O2           C   5H  11O   4    0G   300.000  5000.000 1395.000    71
 2.58544899E+01 2.43655615E-02-8.42006089E-06 1.31648067E-09-7.67610726E-14    2
-3.21030476E+04-9.96889361E+01 4.81675369E+00 6.90430599E-02-4.24258467E-05    3
 1.19877933E-08-1.15426753E-12-2.44199117E+04 1.47645309E+01                   4
C5H10OOH3-2O2           C   5H  11O   4    0G   300.000  5000.000 1397.000    71
 2.81844175E+01 2.23431999E-02-7.70977074E-06 1.20404390E-09-7.01431295E-14    2
-3.36093847E+04-1.15763277E+02 3.62987672E+00 8.85812735E-02-7.82983483E-05    3
 3.59512239E-08-6.62166054E-12-2.59053810E+04 1.30688989E+01                   4
C5H91-2,3OOH            C   5H  11O   4     G    300.00   5000.00 1405.00      1
 2.55056147E+01 2.36990320E-02-8.07032909E-06 1.24934920E-09-7.23427367E-14    2
-2.71353489E+04-9.69348818E+01 2.91226160E+00 7.95651114E-02-6.13230261E-05    3
 2.44460527E-08-3.95034020E-12-1.96516956E+04 2.32188202E+01                   4
C5H91-2,4OOH            C   5H  11O   4     G    300.00   5000.00 1405.00      1
 2.55056147E+01 2.36990320E-02-8.07032909E-06 1.24934920E-09-7.23427367E-14    2
-2.71353489E+04-9.69348818E+01 2.91226160E+00 7.95651114E-02-6.13230261E-05    3
 2.44460527E-08-3.95034020E-12-1.96516956E+04 2.32188202E+01                   4
C5H91-2,5OOH            C   5H  11O   4     G    300.00   5000.00 1397.00      1
 2.50741397E+01 2.44380043E-02-8.40704928E-06 1.31038422E-09-7.62381905E-14    2
-2.51871158E+04-9.38667514E+01 2.56086129E+00 7.80408775E-02-5.74863330E-05    3
 2.18761227E-08-3.39924240E-12-1.74851061E+04 2.66588551E+01                   4
C5H91-3,4OOH            C   5H  11O   4     G    300.00   5000.00 1405.00      1
 2.54680852E+01 2.36307420E-02-8.02474436E-06 1.23994908E-09-7.17032304E-14    2
-2.70635665E+04-9.67605580E+01 2.48775154E+00 8.15271831E-02-6.44013124E-05    3
 2.63443736E-08-4.35804025E-12-1.95635349E+04 2.50626503E+01                   4
C5H91-3,5OOH            C   5H  11O   4     G    300.00   5000.00 1397.00      1
 2.75716451E+01 2.26282394E-02-7.85651555E-06 1.23251566E-09-7.20426920E-14    2
-2.62702922E+04-1.08648340E+02 2.50132978E+00 7.93141150E-02-5.51608762E-05    3
 1.83963651E-08-2.32880956E-12-1.75129588E+04 2.64329747E+01                   4
C5H91-4,5OOH            C   5H  11O   4     G    300.00   5000.00 1397.00      1
 2.75716451E+01 2.26282394E-02-7.85651555E-06 1.23251566E-09-7.20426920E-14    2
-2.62702922E+04-1.08648340E+02 2.50132978E+00 7.93141150E-02-5.51608762E-05    3
 1.83963651E-08-2.32880956E-12-1.75129588E+04 2.64329747E+01                   4
C5H92-1,3OOH            C   5H  11O   4     G    300.00   5000.00 1413.00      1
 2.46778451E+01 2.47896676E-02-8.53168232E-06 1.33018418E-09-7.74050315E-14    2
-2.64008851E+04-9.18794025E+01 3.42922915E+00 7.33174178E-02-5.05533009E-05    3
 1.77709491E-08-2.53421378E-12-1.89212844E+04 2.26144479E+01                   4
C5H92-1,4OOH            C   5H  11O   4     G    300.00   5000.00 1413.00      1
 2.46778451E+01 2.47896676E-02-8.53168232E-06 1.33018418E-09-7.74050315E-14    2
-2.64008851E+04-9.18794025E+01 3.42922915E+00 7.33174178E-02-5.05533009E-05    3
 1.77709491E-08-2.53421378E-12-1.89212844E+04 2.26144479E+01                   4
C5H92-1,5OOH            C   5H  11O   4     G    300.00   5000.00 1399.00      1
 2.63836136E+01 2.38373273E-02-8.31679219E-06 1.30877666E-09-7.66591074E-14    2
-2.52930801E+04-1.01118754E+02 3.43107332E+00 7.25133538E-02-4.53395240E-05    3
 1.29499313E-08-1.26534785E-12-1.69000809E+04 2.37843821E+01                   4
C5H92-3,4OOH            C   5H  11O   4     G    300.00   5000.00 1418.00      1
 2.51070211E+01 2.40686276E-02-8.20467040E-06 1.27103065E-09-7.36339262E-14    2
-2.83591157E+04-9.49637963E+01 3.76788328E+00 7.47668469E-02-5.41780015E-05    3
 2.01841133E-08-3.04867679E-12-2.10823293E+04 1.92561961E+01                   4
C5H92-3,5OOH            C   5H  11O   4     G    300.00   5000.00 1413.00      1
 2.46778451E+01 2.47896676E-02-8.53168232E-06 1.33018418E-09-7.74050315E-14    2
-2.64008851E+04-9.18794025E+01 3.42922915E+00 7.33174178E-02-5.05533009E-05    3
 1.77709491E-08-2.53421378E-12-1.89212844E+04 2.26144479E+01                   4
C5H92-4,5OOH            C   5H  11O   4     G    300.00   5000.00 1413.00      1
 2.47514622E+01 2.41459993E-02-8.18238994E-06 1.26250806E-09-7.29352454E-14    2
-2.63782993E+04-9.11444444E+01 4.06621416E+00 7.20273834E-02-4.95956461E-05    3
 1.70908613E-08-2.31584179E-12-1.92523266E+04 1.99316930E+01                   4
C5H93-1,2OOH            C   5H  11O   4     G    300.00   5000.00 1413.00      1
 2.46778451E+01 2.47896676E-02-8.53168232E-06 1.33018418E-09-7.74050315E-14    2
-2.64008851E+04-9.18794025E+01 3.42922915E+00 7.33174178E-02-5.05533009E-05    3
 1.77709491E-08-2.53421378E-12-1.89212844E+04 2.26144479E+01                   4
C5H93-1,4OOH            C   5H  11O   4     G    300.00   5000.00 1413.00      1
 2.46778451E+01 2.47896676E-02-8.53168232E-06 1.33018418E-09-7.74050315E-14    2
-2.64008851E+04-9.18794025E+01 3.42922915E+00 7.33174178E-02-5.05533009E-05    3
 1.77709491E-08-2.53421378E-12-1.89212844E+04 2.26144479E+01                   4
C5H93-1,5OOH            C   5H  11O   4     G    300.00   5000.00 1399.00      1
 2.44184921E+01 2.49501505E-02-8.57440942E-06 1.33558596E-09-7.76697869E-14    2
-2.45529807E+04-8.95288488E+01 3.67511835E+00 6.98557277E-02-4.39193701E-05    3
 1.31290152E-08-1.43358803E-12-1.70587842E+04 2.30262907E+01                   4
C5H93-2,4OOH            C   5H  11O   4     G    300.00   5000.00 1418.00      1
 2.51070211E+01 2.40686276E-02-8.20467040E-06 1.27103065E-09-7.36339262E-14    2
-2.83591157E+04-9.56532779E+01 3.76788328E+00 7.47668469E-02-5.41780015E-05    3
 2.01841133E-08-3.04867679E-12-2.10823293E+04 1.85667144E+01                   4
C5H91-3OOH              C   5H  10O   2     G    300.00   5000.00 1401.00      1
 1.90158291E+01 2.28229383E-02-7.76211016E-06 1.20045171E-09-6.94586795E-14    2
-2.18897784E+04-6.86510389E+01 1.26334989E+00 6.38810275E-02-4.38456738E-05    3
 1.55406771E-08-2.24434767E-12-1.57017395E+04 2.68047640E+01                   4
C5H91-4OOH              C   5H  10O   2     G    300.00   5000.00 1406.00      1
 1.96653560E+01 2.19525153E-02-7.39136010E-06 1.13523615E-09-6.53640738E-14    2
-2.30658143E+04-7.30870299E+01 1.49347856E+00 6.78458542E-02-5.24208427E-05    3
 2.14237845E-08-3.57854224E-12-1.71198591E+04 2.32492084E+01                   4
C5H91-5OOH              C   5H  10O   2     G    300.00   5000.00 1396.00      1
 1.93234513E+01 2.27882215E-02-7.79959871E-06 1.21140380E-09-7.03011805E-14    2
-2.12453523E+04-7.07434764E+01 1.09639023E+00 6.57064333E-02-4.68410338E-05    3
 1.75671913E-08-2.72935443E-12-1.49253029E+04 2.70662757E+01                   4
C5H92-1OOH              C   5H  10O   2     G    300.00   5000.00 1397.00      1
 1.90232900E+01 2.27743188E-02-7.73794056E-06 1.19606138E-09-6.91828061E-14    2
-2.13049245E+04-6.88848701E+01-1.27864261E-01 6.86850090E-02-5.01610823E-05    3
 1.91667346E-08-3.00662516E-12-1.47821299E+04 3.35341064E+01                   4
C5H92-4OOH              C   5H  10O   2     G    300.00   5000.00 1398.00      1
 1.82812213E+01 2.34568927E-02-7.98268674E-06 1.23505388E-09-7.14796007E-14    2
-2.27966149E+04-6.49201658E+01 1.56200289E+00 6.03942047E-02-3.84233649E-05    3
 1.23329413E-08-1.57636646E-12-1.67848832E+04 2.56117103E+01                   4
C5H92-5OOH              C   5H  10O   2     G    300.00   5000.00 1394.00      1
 1.86072056E+01 2.33641526E-02-7.99114527E-06 1.24056478E-09-7.19693687E-14    2
-2.21518944E+04-6.70928421E+01 1.37312026E+00 6.23076484E-02-4.15352065E-05    3
 1.44020884E-08-2.06388974E-12-1.60048772E+04 2.59817201E+01                   4
C5H9O1-2OOH-3           C   5H  10O   3     G    300.00   5000.00 1422.00      1
 2.40742385E+01 2.10049879E-02-7.12965508E-06 1.10196053E-09-6.37577378E-14    2
-3.86905727E+04-9.86614868E+01-1.63458528E+00 8.37428576E-02-6.46448858E-05    3
 2.45435115E-08-3.63637746E-12-3.02443795E+04 3.81009801E+01                   4
C5H9O1-2OOH-4           C   5H  10O   3     G    300.00   5000.00 1422.00      1
 2.40742385E+01 2.10049879E-02-7.12965508E-06 1.10196053E-09-6.37577378E-14    2
-3.86905727E+04-9.86614868E+01-1.63458528E+00 8.37428576E-02-6.46448858E-05    3
 2.45435115E-08-3.63637746E-12-3.02443795E+04 3.81009801E+01                   4
C5H9O1-2OOH-5           C   5H  10O   3     G    300.00   5000.00 1425.00      1
 2.31521586E+01 2.15716913E-02-7.27787584E-06 1.12021946E-09-6.46248595E-14    2
-3.63754336E+04-9.23672941E+01-2.91502569E+00 8.63720024E-02-6.80858869E-05    3
 2.66150873E-08-4.08265327E-12-2.79298051E+04 4.58804153E+01                   4
C5H9O1-3OOH-2           C   5H  10O   3     G    300.00   5000.00 1421.00      1
 2.29238871E+01 2.22244781E-02-7.50929996E-06 1.15689292E-09-6.67794310E-14    2
-3.93149495E+04-9.38426660E+01-4.67708778E+00 9.25191737E-02-7.56245586E-05    3
 3.08655754E-08-4.96974700E-12-3.05178886E+04 5.19807893E+01                   4
C5H9O1-3OOH-4           C   5H  10O   3     G    300.00   5000.00 1421.00      1
 2.29238871E+01 2.22244781E-02-7.50929996E-06 1.15689292E-09-6.67794310E-14    2
-3.93149495E+04-9.38426660E+01-4.67708778E+00 9.25191737E-02-7.56245586E-05    3
 3.08655754E-08-4.96974700E-12-3.05178886E+04 5.19807893E+01                   4
C5H9O1-3OOH-5           C   5H  10O   3     G    300.00   5000.00 1421.00      1
 2.21702811E+01 2.28760461E-02-7.73630997E-06 1.19254044E-09-6.88630410E-14    2
-3.71502930E+04-8.87113724E+01-5.55071358E+00 9.29081113E-02-7.49705054E-05    3
 3.02210571E-08-4.80852681E-12-2.82561346E+04 5.79510604E+01                   4
C5H9O1-4OOH-2           C   5H  10O   3     G    300.00   5000.00 1417.00      1
 2.17260410E+01 2.34146274E-02-7.86187868E-06 1.20571561E-09-6.93653621E-14    2
-4.90509096E+04-8.83590566E+01-9.18084516E+00 1.08786371E-01-9.86756121E-05    3
 4.49207522E-08-8.03087742E-12-3.98013189E+04 7.26760969E+01                   4
C5H9O1-4OOH-3           C   5H  10O   3     G    300.00   5000.00 1417.00      1
 2.17260410E+01 2.34146274E-02-7.86187868E-06 1.20571561E-09-6.93653621E-14    2
-4.90509096E+04-8.83590566E+01-9.18084516E+00 1.08786371E-01-9.86756121E-05    3
 4.49207522E-08-8.03087742E-12-3.98013189E+04 7.26760969E+01                   4
C5H9O1-4OOH-5           C   5H  10O   3     G    300.00   5000.00 1411.00      1
 2.13868464E+01 2.42467386E-02-8.26745278E-06 1.28123479E-09-7.42527951E-14    2
-4.72411464E+04-8.60552096E+01-9.29661331E+00 1.04958911E-01-9.00892767E-05    3
 3.89843596E-08-6.68819849E-12-3.76382956E+04 7.52773731E+01                   4
C5H9O1-5OOH-2           C   5H  10O   3     G    300.00   5000.00 1407.00      1
 2.24618796E+01 2.42252273E-02-8.36381388E-06 1.30712783E-09-7.62010208E-14    2
-5.00102121E+04-9.76835754E+01-9.63082131E+00 1.06539535E-01-8.95953916E-05    3
 3.77712411E-08-6.32248900E-12-3.97499469E+04 7.18166046E+01                   4
C5H9O1-5OOH-3           C   5H  10O   3     G    300.00   5000.00 1407.00      1
 2.24618796E+01 2.42252273E-02-8.36381388E-06 1.30712783E-09-7.62010208E-14    2
-5.00102121E+04-9.83780898E+01-9.63082131E+00 1.06539535E-01-8.95953916E-05    3
 3.77712411E-08-6.32248900E-12-3.97499469E+04 7.11220903E+01                   4
C5H9O2-3OOH-1           C   5H  10O   3     G    300.00   5000.00 1436.00      1
 2.37309690E+01 2.06751517E-02-6.88444402E-06 1.05044759E-09-6.02362275E-14    2
-3.84362991E+04-9.61945548E+01-2.95211763E+00 8.90845071E-02-7.32339295E-05    3
 2.98425405E-08-4.76173344E-12-3.00280666E+04 4.45334764E+01                   4
C5H9O2-3OOH-4           C   5H  10O   3     G    300.00   5000.00 1430.00      1
 2.36691815E+01 1.92560232E-02-6.07856844E-06 8.92371727E-10-4.97448691E-14    2
-3.96296162E+04-9.51544015E+01-4.57026018E+00 1.05196229E-01-1.05063534E-04    3
 5.15547206E-08-9.70822253E-12-3.20442434E+04 4.90445735E+01                   4
C5H9O2-3OOH-5           C   5H  10O   3     G    300.00   5000.00 1436.00      1
 2.37309690E+01 2.06751517E-02-6.88444402E-06 1.05044759E-09-6.02362275E-14    2
-3.84362991E+04-9.61945548E+01-2.95211763E+00 8.90845071E-02-7.32339295E-05    3
 2.98425405E-08-4.76173344E-12-3.00280666E+04 4.45334764E+01                   4
C5H9O2-4OOH-1           C   5H  10O   3     G    300.00   5000.00 1429.00      1
 2.26534501E+01 2.20609304E-02-7.36975144E-06 1.12674313E-09-6.46941132E-14    2
-3.91616134E+04-9.19653554E+01-5.54951868E+00 9.55182117E-02-8.01619637E-05    3
 3.35588175E-08-5.52327105E-12-3.03610773E+04 5.64175360E+01                   4
C5H9O2-4OOH-3           C   5H  10O   3     G    300.00   5000.00 1427.00      1
 2.36121225E+01 2.13802117E-02-7.16433060E-06 1.09773009E-09-6.31280098E-14    2
-4.14634634E+04-9.91050535E+01-4.69459258E+00 9.49457030E-02-7.98763001E-05    3
 3.34048886E-08-5.48568419E-12-3.26159152E+04 4.98789194E+01                   4
C5H9O1-2O-5             C   5H   9O   2     G    300.00   5000.00 1421.00      1
 2.01220485E+01 2.03728898E-02-6.96642194E-06 1.08201705E-09-6.28152071E-14    2
-1.74886279E+04-7.89086914E+01-6.46243908E-01 6.53341554E-02-4.13295267E-05    3
 1.15534981E-08-9.90013428E-13-1.01037208E+04 3.35841975E+01                   4
CH2CH2OCH2CH2CHO        C   5H   9O   2     G    300.00   5000.00 1447.00      1
 1.75698412E+01 2.05459822E-02-6.77593971E-06 1.02644892E-09-5.85405221E-14    2
-2.62366696E+04-5.93672925E+01-6.18508829E-01 6.43128028E-02-4.60370456E-05    3
 1.65228932E-08-2.31382679E-12-2.02103439E+04 3.75876155E+01                   4
NC5KET12                C   5H  10O   3     G    300.00   5000.00 1386.00      1
 2.56958620E+01 1.97581564E-02-6.83008913E-06 1.06937987E-09-6.24522080E-14    2
-4.91027960E+04-1.03505108E+02-1.29174799E+00 8.64138926E-02-7.02456071E-05    3
 2.86657248E-08-4.68321816E-12-4.01718501E+04 4.00248297E+01                   4
NC5KET13                C   5H  10O   3     G    300.00   5000.00 1405.00      1
 2.25901874E+01 2.17812117E-02-7.38063794E-06 1.13910638E-09-6.58295642E-14    2
-4.92679139E+04-8.65971472E+01 3.00527399E+00 6.57859047E-02-4.36348536E-05    3
 1.39803001E-08-1.68002311E-12-4.24094861E+04 1.90078452E+01                   4
NC5KET14                C   5H  10O   3     G    300.00   5000.00 1405.00      1
 2.25901874E+01 2.17812117E-02-7.38063794E-06 1.13910638E-09-6.58295642E-14    2
-4.92679139E+04-8.65971472E+01 3.00527399E+00 6.57859047E-02-4.36348536E-05    3
 1.39803001E-08-1.68002311E-12-4.24094861E+04 1.90078452E+01                   4
NC5KET15                C   5H  10O   3     G    300.00   5000.00 1389.00      1
 2.22256536E+01 2.26347088E-02-7.79347724E-06 1.21574025E-09-7.07808477E-14    2
-4.74266046E+04-8.41025053E+01 2.63079123E+00 6.36042087E-02-3.80050385E-05    3
 1.00772174E-08-8.15255520E-13-4.02201480E+04 2.27068767E+01                   4
NC5KET21                C   5H  10O   3     G    300.00   5000.00 1388.00      1
 2.45822715E+01 2.02064434E-02-6.87782149E-06 1.06593008E-09-6.18171916E-14    2
-5.02288346E+04-9.64925259E+01-1.97528990E-01 7.92952922E-02-6.01376298E-05    3
 2.26192730E-08-3.36572580E-12-4.18751690E+04 3.59471835E+01                   4
NC5KET23                C   5H  10O   3     G    300.00   5000.00 1390.00      1
 2.42608382E+01 2.03281864E-02-6.88576173E-06 1.06357099E-09-6.15324796E-14    2
-5.21063936E+04-9.49416999E+01-4.59062579E-01 8.23364070E-02-6.69200221E-05    3
 2.76548457E-08-4.58692734E-12-4.40257491E+04 3.61810105E+01                   4
NC5KET24                C   5H  10O   3     G    300.00   5000.00 1417.00      1
 2.13557506E+01 2.20059280E-02-7.28286282E-06 1.10610540E-09-6.32057101E-14    2
-5.23446138E+04-7.91468873E+01 3.70377687E+00 6.22140345E-02-4.08903819E-05    3
 1.31907442E-08-1.60742182E-12-4.62411438E+04 1.58017148E+01                   4
NC5KET25                C   5H  10O   3     G    300.00   5000.00 1395.00      1
 2.09051806E+01 2.29956432E-02-7.75343394E-06 1.19262969E-09-6.87612656E-14    2
-5.04678003E+04-7.61623703E+01 3.30376112E+00 6.01763378E-02-3.55337358E-05    3
 9.49960340E-09-7.96339342E-13-4.40485734E+04 1.96186974E+01                   4
NC5KET31                C   5H  10O   3     G    300.00   5000.00 1431.00      1
 2.14962676E+01 2.20658980E-02-7.35490387E-06 1.12358588E-09-6.45028163E-14    2
-5.08471346E+04-8.02429953E+01 4.06393861E+00 5.46274576E-02-2.50666165E-05    3
 2.02312915E-09 1.00150274E-12-4.41625000E+04 1.59654525E+01                   4
NC5KET32                C   5H  10O   3     G    300.00   5000.00 1388.00      1
 2.43326367E+01 2.02926765E-02-6.88030752E-06 1.06352004E-09-6.15648338E-14    2
-5.22889844E+04-9.61325613E+01 3.80342038E-01 7.67072849E-02-5.67635185E-05    3
 2.07068449E-08-2.96497951E-12-4.41579478E+04 3.21097700E+01                   4
NC5KET12O               C   5H   9O   2     G    300.00   5000.00 1377.00      1
 2.09367959E+01 2.00874425E-02-7.04829670E-06 1.11330293E-09-6.53771464E-14    2
-3.04314417E+04-8.04081881E+01 2.82328315E+00 5.56013887E-02-3.02956498E-05    3
 6.22735484E-09-8.25379616E-14-2.35055878E+04 1.92120018E+01                   4
NC5KET13O               C   5H   9O   2     G    300.00   5000.00 1323.00      1
 2.11225120E+01 1.90830240E-02-6.52403075E-06 1.01368310E-09-5.88793478E-14    2
-3.11151636E+04-8.21812017E+01 3.92095399E+00 4.94038774E-02-1.99599619E-05    3
-1.05666833E-09 1.70331197E-12-2.43649054E+04 1.33502699E+01                   4
NC5KET14O               C   5H   9O   2     G    300.00   5000.00 1323.00      1
 2.11225120E+01 1.90830240E-02-6.52403075E-06 1.01368310E-09-5.88793478E-14    2
-3.11151636E+04-8.21812017E+01 3.92095399E+00 4.94038774E-02-1.99599619E-05    3
-1.05666833E-09 1.70331197E-12-2.43649054E+04 1.33502699E+01                   4
NC5KET15O               C   5H   9O   2     G    300.00   5000.00 1489.00      1
 1.92273388E+01 2.11348590E-02-7.32088660E-06 1.14667396E-09-6.69507752E-14    2
-2.85866827E+04-7.08964819E+01 3.41522476E+00 4.72023685E-02-1.66453220E-05    3
-2.39548810E-09 1.83814508E-12-2.21147912E+04 1.77035103E+01                   4
NC5KET21O               C   5H   9O   2     G    300.00   5000.00 1669.00      1
 1.55374345E+01 2.65967153E-02-9.82520086E-06 1.61087197E-09-9.71864472E-14    2
-2.96220202E+04-4.97983106E+01 7.57725086E+00 3.09672386E-02 2.94905694E-06    3
-1.10969895E-08 3.01674992E-12-2.56340563E+04-2.16720088E+00                   4
NC5KET23O               C   5H   9O   2     G    300.00   5000.00 1383.00      1
 1.95245872E+01 2.08858647E-02-7.23257140E-06 1.13238277E-09-6.60902126E-14    2
-3.34926354E+04-7.21145428E+01 3.56460361E+00 5.18213432E-02-2.70330790E-05    3
 5.19426451E-09 1.69499746E-14-2.73448675E+04 1.58030522E+01                   4
NC5KET24O               C   5H   9O   2     G    300.00   5000.00 1382.00      1
 1.87900628E+01 2.10010240E-02-7.16188369E-06 1.11001257E-09-6.43339326E-14    2
-3.32898658E+04-6.78862933E+01 4.40946289E+00 4.75586902E-02-2.19238261E-05    3
 2.43250490E-09 5.88504938E-13-2.76535939E+04 1.17394140E+01                   4
NC5KET25O               C   5H   9O   2     G    300.00   5000.00 1433.00      1
 1.81303967E+01 2.13611121E-02-7.24506108E-06 1.11897303E-09-6.47006005E-14    2
-3.16682816E+04-6.41505194E+01 4.40785464E+00 4.34772079E-02-1.40284695E-05    3
-3.02310104E-09 1.86768676E-12-2.60265017E+04 1.28766258E+01                   4
NC5KET31O               C   5H   9O   2     G    300.00   5000.00 1426.00      1
 1.92416140E+01 2.07624762E-02-7.12773261E-06 1.11092657E-09-6.46775655E-14    2
-3.25710561E+04-7.19638232E+01 5.37524822E+00 3.49659305E-02 3.67920037E-06    3
-1.56750631E-08 4.84743343E-12-2.61248405E+04 8.64755527E+00                   4
NC5KET32O               C   5H   9O   2     G    300.00   5000.00 1539.00      1
 1.90206162E+01 2.10022758E-02-7.20628551E-06 1.12155484E-09-6.51936687E-14    2
-3.33553472E+04-6.97524186E+01 4.55782533E+00 4.55546283E-02-1.73485031E-05    3
-9.24152417E-10 1.38889438E-12-2.74919397E+04 1.10596626E+01                   4
NC5DIONE13              C   5H   8O   2     G    300.00   5000.00 1380.00      1
 1.81672199E+01 1.95477748E-02-6.78556722E-06 1.06428037E-09-6.21973311E-14    2
-5.11134997E+04-6.80388452E+01 1.16337913E+00 5.32067868E-02-2.90297512E-05    3
 5.99807535E-09-7.60467747E-14-4.46714058E+04 2.53180917E+01                   4
NC5DIONE24              C   5H   8O   2     G    300.00   5000.00 1393.00      1
 1.63259547E+01 2.07678096E-02-7.12494176E-06 1.10833798E-09-6.43882952E-14    2
-5.38361320E+04-5.71667682E+01 1.23573850E+00 5.44884679E-02-3.57895292E-05    3
 1.21944125E-08-1.71810392E-12-4.84057706E+04 2.44807388E+01                   4
OCH2CHO                 H   3O   2C   2     G    300.00   5000.00 1468.00      1
 9.83472746E+00 7.77895515E-03-2.78174926E-06 4.44911597E-10-2.63530280E-14    2
-1.50740413E+04-2.41644767E+01 6.12784775E+00 6.67998271E-03 1.00125301E-05    3
-1.06887671E-08 2.76652784E-12-1.28216539E+04-8.09763223E-01                   4
CH2OCH2CHO              C   3H   5O   2     G    300.00   5000.00 1386.00      1
 1.11192754E+01 1.27912900E-02-4.35464414E-06 6.73922275E-10-3.90118722E-14    2
-1.79694096E+04-2.74688068E+01 4.09796526E+00 2.50971166E-02-1.04380487E-05    3
 6.95156168E-10 3.93228907E-13-1.51203149E+04 1.16942054E+01                   4
C2H4OCHO                C   3H   5O   2     G    300.00   5000.00 1684.00      1
 1.22682078E+01 1.37336751E-02-5.06732537E-06 8.30265992E-10-5.00728023E-14    2
-2.09125606E+04-3.56985038E+01 3.11985293E+00 3.19514120E-02-1.67508873E-05    3
 3.25914973E-09-4.96818754E-14-1.76239471E+04 1.42845094E+01                   4
C5H10OOH1-3OH           C   5H  12O   3     G    300.00   5000.00 1403.00      1
 2.31192753E+01 2.59986683E-02-8.82860426E-06 1.36395720E-09-7.88606733E-14    2
-5.79892376E+04-8.81999105E+01 3.54670341E-01 8.27825400E-02-6.38327513E-05    3
 2.58589986E-08-4.28053334E-12-5.04620388E+04 3.27492018E+01                   4
C5H10OOH2-4OH           C   5H  12O   3     G    300.00   5000.00 1411.00      1
 2.35162773E+01 2.51435990E-02-8.42079438E-06 1.28867610E-09-7.40107760E-14    2
-5.98557610E+04-9.09142876E+01 7.69420941E-01 8.47002755E-02-6.89331076E-05    3
 2.93938563E-08-5.06044347E-12-5.26556407E+04 2.88739602E+01                   4
C5H10OOH3-1OH           C   5H  12O   3     G    300.00   5000.00 1406.00      1
 2.38716811E+01 2.53396515E-02-8.59895412E-06 1.32803347E-09-7.67709894E-14    2
-5.82703781E+04-9.26845624E+01 7.53538721E-01 8.16716738E-02-6.11918401E-05    3
 2.36490302E-08-3.69940856E-12-5.05457936E+04 3.05276339E+01                   4
NC5CYCPER13             C   5H  10O   3     G    300.00   5000.00 1407.00      1
 2.41561308E+01 2.24095731E-02-7.74873939E-06 1.21233645E-09-7.07323367E-14    2
-5.55344567E+04-1.03522127E+02-4.99453890E+00 9.45988114E-02-7.58465481E-05    3
 3.02152876E-08-4.76416624E-12-4.59881161E+04 5.13024248E+01                   4
NC5CYCPER24             C   5H  10O   3     G    300.00   5000.00 1408.00      1
 2.22820691E+01 2.33310062E-02-7.91636135E-06 1.22269476E-09-7.06906786E-14    2
-5.60698326E+04-9.35418515E+01-4.25869873E+00 9.26924392E-02-7.79864322E-05    3
 3.34971276E-08-5.74390775E-12-4.76901635E+04 4.62163973E+01                   4
NC5CYCPER31             C   5H  10O   3     G    300.00   5000.00 1400.00      1
 2.20861156E+01 2.39837041E-02-8.24798762E-06 1.28546679E-09-7.47886437E-14    2
-5.42162418E+04-9.20233359E+01-4.01647605E+00 8.90855731E-02-7.09557408E-05    3
 2.89246712E-08-4.75384108E-12-4.56274320E+04 4.65938612E+01                   4
NC5H12                  C   5H  12    0    0G   300.000  5000.000 1389.000    41
 1.56540052E+01 2.62908935E-02-8.99873215E-06 1.39758584E-09-8.11003197E-14    2
-2.59506791E+04-5.95697097E+01-3.39042213E-01 5.85241140E-02-3.21787021E-05    3
 8.23707669E-09-7.22116037E-13-1.98261310E+04 2.82372263E+01                   4
C5H11-1                 C   5H  11    0    0G   300.000  5000.000 1392.000    41
 1.58437151E+01 2.35749026E-02-8.06007314E-06 1.25086061E-09-7.25478806E-14    2
-8.39579192E+02-5.81490395E+01-2.25717065E-01 5.93242349E-02-3.84071112E-05    3
 1.30289219E-08-1.84627546E-12 4.97697835E+03 2.88831159E+01                   4
C5H11-2                 C   5H  11    0    0G   300.000  5000.000 1389.000    41
 1.51068234E+01 2.42700459E-02-8.31587679E-06 1.29251261E-09-7.50445954E-14    2
-2.31407020E+03-5.30713826E+01-8.67359273E-01 5.78497648E-02-3.43265805E-05    3
 1.00846262E-08-1.16215778E-12 3.65822111E+03 3.41303467E+01                   4
C5H11-3                 C   5H  11    0    0G   300.000  5000.000 1389.000    41
 1.47043380E+01 2.45069790E-02-8.37466959E-06 1.29932185E-09-7.53459045E-14    2
-1.85099819E+03-5.10125948E+01-7.50262297E-01 5.64594045E-02-3.24308070E-05    3
 9.04349864E-09-9.53332704E-13 3.98234388E+03 3.35455674E+01                   4
AC5H9O-A2               C   5H   9O   1     G    300.00   5000.00 1364.00      1
 1.67516787E+01 2.16463662E-02-7.61269705E-06 1.20404408E-09-7.07632803E-14    2
-3.95848360E+03-6.08201916E+01 4.66263417E+00 3.89775126E-02-1.12815501E-05    3
-2.66550677E-09 1.40115432E-12 1.47086581E+03 8.21346271E+00                   4
AC5H11O2H               C   5H  12O   2    0G   300.000  5000.000 1393.000    61
 2.15121270E+01 2.55685277E-02-8.75062763E-06 1.35894216E-09-7.88527155E-14    2
-3.72529114E+04-8.38166654E+01 2.71723236E+00 7.02118485E-02-5.04054961E-05    3
 1.95545843E-08-3.19874957E-12-3.07093567E+04 1.70123658E+01                   4
BC5H11O2H               C   5H  12O   2    0G   300.000  5000.000 1399.000    61
 2.24856098E+01 2.45624827E-02-8.36507171E-06 1.29483751E-09-7.49642311E-14    2
-4.09040179E+04-9.19348594E+01 1.18453535E+00 7.84792658E-02-6.19042975E-05    3
 2.59209690E-08-4.45303031E-12-3.38920940E+04 2.10399086E+01                   4
CC5H11O2H               C   5H  12O   2    0G   300.000  5000.000 1396.000    61
 2.18457627E+01 2.51683554E-02-8.58576866E-06 1.33033766E-09-7.70685301E-14    2
-3.89696405E+04-8.72274145E+01 2.12475823E+00 7.55239067E-02-5.97614262E-05    3
 2.56698710E-08-4.56900289E-12-3.24439453E+04 1.73419013E+01                   4
DC5H11O2H               C   5H  12O   2    0G   300.000  5000.000 1395.000    61
 2.17953693E+01 2.53718941E-02-8.69434085E-06 1.35150412E-09-7.84787818E-14    2
-3.76389884E+04-8.61231251E+01 1.12660868E+00 7.38548409E-02-5.25383706E-05    3
 1.95786493E-08-3.01609028E-12-3.04588454E+04 2.48466282E+01                   4
AC5H11O2                C   5H  11O   2    0G   300.000  5000.000 1392.000    51
 2.04908142E+01 2.45058957E-02-8.42896791E-06 1.31357964E-09-7.64128900E-14    2
-2.05629833E+04-7.86752636E+01 1.96622724E+00 6.42637012E-02-3.98315766E-05    3
 1.20804767E-08-1.41111388E-12-1.37731333E+04 2.20684256E+01                   4
BC5H11O2                C   5H  11O   2    0G   300.000  5000.000 1397.000    51
 2.11208020E+01 2.37140643E-02-8.09759253E-06 1.25567473E-09-7.27875908E-14    2
-2.42207710E+04-8.44727906E+01 1.05416634E+00 7.39906027E-02-5.76412774E-05    3
 2.39526582E-08-4.10570279E-12-1.75427130E+04 2.21731815E+01                   4
CC5H11O2                C   5H  11O   2    0G   300.000  5000.000 1393.000    51
 2.06428817E+01 2.42309197E-02-8.30083097E-06 1.29002977E-09-7.48954628E-14    2
-2.24046677E+04-8.08620145E+01 2.18525324E+00 6.66009863E-02-4.56702429E-05    3
 1.64248328E-08-2.45469917E-12-1.58817180E+04 1.85954490E+01                   4
DC5H11O2                C   5H  11O   2    0G   300.000  5000.000 1394.000    51
 2.07701482E+01 2.42227760E-02-8.32156582E-06 1.29583300E-09-7.53408508E-14    2
-2.08284816E+04-8.09144314E+01 6.54472157E-01 7.02416798E-02-4.83806450E-05    3
 1.71223834E-08-2.47524378E-12-1.37427138E+04 2.74683910E+01                   4
AC5H11O                 C   5H  11O   1     G    300.00   5000.00 1400.00      1
 1.82339413E+01 2.37923987E-02-8.07056384E-06 1.24592855E-09-7.19996103E-14    2
-1.87450473E+04-6.87958505E+01 8.43924842E-01 6.29723769E-02-4.12079336E-05    3
 1.37396229E-08-1.84097585E-12-1.25819035E+04 2.50753974E+01                   4
BC5H11O                 C   5H  11O   1     G    300.00   5000.00 1378.00      1
 1.85549393E+01 2.44786662E-02-8.51926880E-06 1.33803108E-09-7.82547188E-14    2
-2.23664355E+04-7.33946136E+01 3.67366095E+00 5.17139422E-02-2.49457898E-05    3
 4.54084943E-09-3.31184982E-14-1.63228000E+04 9.40461313E+00                   4
CC5H11O                 C   5H  11O   1     G    300.00   5000.00 1409.00      1
 1.83213656E+01 2.35429297E-02-7.94470460E-06 1.22205357E-09-7.04356618E-14    2
-2.06340316E+04-7.05656058E+01 6.91613929E-01 6.60697133E-02-4.75285795E-05    3
 1.81072449E-08-2.84499699E-12-1.46546569E+04 2.36233979E+01                   4
DC5H11O                 C   5H  11O   1     G    300.00   5000.00 1400.00      1
 1.82339413E+01 2.37923987E-02-8.07056384E-06 1.24592855E-09-7.19996103E-14    2
-1.87450473E+04-6.94853322E+01 8.43924842E-01 6.29723769E-02-4.12079336E-05    3
 1.37396229E-08-1.84097585E-12-1.25819035E+04 2.43859158E+01                   4
AC5H10OOH-A             C   5H  11O   2    0G   300.000  5000.000 1395.000    61
 2.16252578E+01 2.29837135E-02-7.87183685E-06 1.22308395E-09-7.09946107E-14    2
-1.21086503E+04-8.18431643E+01 3.70120799E+00 6.62004084E-02-4.87234202E-05    3
 1.92213117E-08-3.16711021E-12-5.95691918E+03 1.40450459E+01                   4
AC5H10OOH-B             C   5H  11O   2    0G   300.000  5000.000 1393.000    61
 2.02033212E+01 2.41533126E-02-8.26881835E-06 1.28453206E-09-7.45565051E-14    2
-1.41391313E+04-7.28975573E+01 3.24787097E+00 5.98068386E-02-3.54441671E-05    3
 1.00334330E-08-1.03756424E-12-7.85214575E+03 1.95710403E+01                   4
AC5H10OOH-C             C   5H  11O   2    0G   300.000  5000.000 1394.000    61
 2.07981881E+01 2.35142545E-02-8.01751046E-06 1.24198890E-09-7.19419722E-14    2
-1.33021725E+04-7.70998633E+01 5.06649251E+00 5.77287771E-02-3.58399151E-05    3
 1.13091029E-08-1.44065695E-12-7.55599720E+03 8.33620992E+00                   4
AC5H10OOH-D             C   5H  11O   2    0G   300.000  5000.000 1394.000    61
 2.11016780E+01 2.32444464E-02-7.92115424E-06 1.22655642E-09-7.10259556E-14    2
-1.22574552E+04-7.82431727E+01 4.83703009E+00 6.11626148E-02-4.23153975E-05    3
 1.57266683E-08-2.46398018E-12-6.53940578E+03 9.23799190E+00                   4
BC5H10OOH-A             C   5H  11O   2    0G   300.000  5000.000 1404.000    61
 2.32337137E+01 2.11186885E-02-7.12053716E-06 1.09475487E-09-6.30808220E-14    2
-1.51719127E+04-9.30450723E+01 2.36847431E+00 7.77649592E-02-6.73311426E-05    3
 3.04436162E-08-5.51985291E-12-8.71836448E+03 1.62053455E+01                   4
BC5H10OOH-C             C   5H  11O   2    0G   300.000  5000.000 1397.000    61
 2.14636530E+01 2.29043725E-02-7.79757788E-06 1.20668980E-09-6.98482061E-14    2
-1.65604206E+04-8.27234112E+01 4.30802750E+00 6.32088096E-02-4.43918620E-05    3
 1.65162886E-08-2.55665812E-12-1.05977245E+04 9.37718475E+00                   4
BC5H10OOH-D             C   5H  11O   2    0G   300.000  5000.000 1399.000    61
 2.27478736E+01 2.18016865E-02-7.41418497E-06 1.14650020E-09-6.63286706E-14    2
-1.59296282E+04-9.09120305E+01 3.45570830E+00 7.18681077E-02-5.85733025E-05    3
 2.53528821E-08-4.47876720E-12-9.69372848E+03 1.09846853E+01                   4
CC5H10OOH-A             C   5H  11O   2    0G   300.000  5000.000 1401.000    61
 2.23823030E+01 2.21157801E-02-7.52344573E-06 1.16366013E-09-6.73324155E-14    2
-1.40967278E+04-8.78922001E+01 2.23371502E+00 7.46365352E-02-6.13368119E-05    3
 2.66468391E-08-4.70928040E-12-7.61869544E+03 1.84263093E+01                   4
CC5H10OOH-B             C   5H  11O   2    0G   300.000  5000.000 1396.000    61
 2.07200524E+01 2.35961077E-02-8.04985807E-06 1.24752130E-09-7.22853936E-14    2
-1.65665269E+04-7.81752050E+01 3.03859918E+00 6.42216822E-02-4.37687580E-05    3
 1.55910358E-08-2.29573933E-12-1.03385212E+04 1.70578562E+01                   4
CC5H10OOH-D             C   5H  11O   2    0G   300.000  5000.000 1396.000    61
 2.23160203E+01 2.22259448E-02-7.57277522E-06 1.17249260E-09-6.78910238E-14    2
-1.35364853E+04-8.76336672E+01 4.07703706E+00 6.85707468E-02-5.41284134E-05    3
 2.29623427E-08-4.02026622E-12-7.51252752E+03 9.10089403E+00                   4
DC5H10OOH-A             C   5H  11O   2    0G   300.000  5000.000 1397.000    61
 2.27131137E+01 2.21589082E-02-7.61215860E-06 1.18536844E-09-6.89199151E-14    2
-1.28147958E+04-8.90571954E+01 2.81317089E+00 6.87678259E-02-4.92769527E-05    3
 1.81092547E-08-2.70510231E-12-5.94031076E+03 1.77336077E+01                   4
DC5H10OOH-B             C   5H  11O   2    0G   300.000  5000.000 1387.000    61
 2.04691374E+01 2.39583137E-02-8.20683894E-06 1.27528597E-09-7.40316055E-14    2
-1.44117228E+04-7.59674114E+01 6.47112470E+00 5.11047718E-02-2.63285303E-05    3
 5.79991813E-09-3.07753062E-13-8.93673945E+03 1.27755987E+00                   4
DC5H10OOH-C             C   5H  11O   2    0G   300.000  5000.000 1394.000    61
 2.09898440E+01 2.33330273E-02-7.95131131E-06 1.23130310E-09-7.13064806E-14    2
-1.26190368E+04-7.83174790E+01 5.06850726E+00 5.81593738E-02-3.64635438E-05    3
 1.16276035E-08-1.49684238E-12-6.83102101E+03 8.06534958E+00                   4
A-AC5H10O               C   5H  10O   1     G    300.00   5000.00 1452.00      1
 1.58864128E+01 2.27072724E-02-7.40383518E-06 1.11238546E-09-6.30611661E-14    2
-2.37201682E+04-6.09113819E+01-7.03245567E+00 8.38427156E-02-6.94901080E-05    3
 2.94315450E-08-4.93197232E-12-1.67184162E+04 5.91467747E+01                   4
A-BC5H10O               C   5H  10O   1     G    300.00   5000.00 1424.00      1
 1.66888391E+01 2.23672932E-02-7.44828561E-06 1.13557959E-09-6.50516730E-14    2
-2.63127117E+04-6.48349416E+01-2.81578161E+00 7.04149950E-02-5.23593700E-05    3
 1.99929340E-08-3.05569594E-12-1.99079507E+04 3.88311343E+01                   4
A-CC5H10O               C   5H  10O   1     G    300.00   5000.00 1429.00      1
 1.62176252E+01 2.18775843E-02-7.00340935E-06 1.03851279E-09-5.83155214E-14    2
-2.60452902E+04-6.25262539E+01-7.16060704E+00 8.70140494E-02-7.59660975E-05    3
 3.37198215E-08-5.87392870E-12-1.92027788E+04 5.89164749E+01                   4
A-DC5H10O               C   5H  10O   1     G    300.00   5000.00 1453.00      1
 1.53604709E+01 2.35100197E-02-7.66793178E-06 1.15245719E-09-6.53534048E-14    2
-3.42487879E+04-5.88396065E+01-8.99708918E+00 8.81388493E-02-7.28825964E-05    3
 3.06897382E-08-5.10685687E-12-2.67791824E+04 6.88674277E+01                   4
B-CC5H10O               C   5H  10O   1     G    300.00   5000.00 1413.00      1
 1.72822083E+01 2.21811831E-02-7.45086135E-06 1.14266526E-09-6.57264262E-14    2
-2.89756909E+04-6.99425869E+01-4.02733813E+00 7.75766076E-02-6.31068363E-05    3
 2.66344724E-08-4.52085229E-12-2.22133168E+04 4.23801047E+01                   4
B-DC5H10O               C   5H  10O   1     G    300.00   5000.00 1426.00      1
 1.59398262E+01 2.34035968E-02-7.80111462E-06 1.19023227E-09-6.82188270E-14    2
-2.75659851E+04-6.31518634E+01-4.57207704E+00 7.33362569E-02-5.36913946E-05    3
 2.00360735E-08-2.97590047E-12-2.07808158E+04 4.60627306E+01                   4
C-DC5H10O               C   5H  10O   1     G    300.00   5000.00 1415.00      1
 1.75721707E+01 2.16805796E-02-7.22379193E-06 1.10170103E-09-6.31222440E-14    2
-2.54336652E+04-7.01131722E+01-7.94334743E+00 9.36350437E-02-8.55713608E-05    3
 3.97013264E-08-7.24456558E-12-1.79116899E+04 6.23627456E+01                   4
AC5H10OOH-AO2           C   5H  11O   4    0G   300.000  5000.000 1393.000    71
 2.73941869E+01 2.33038829E-02-8.11228973E-06 1.27484840E-09-7.46063997E-14    2
-3.18354649E+04-1.09396276E+02 2.17343079E+00 7.86881690E-02-5.22296315E-05    3
 1.61158242E-08-1.78439094E-12-2.28644825E+04 2.70731519E+01                   4
AC5H10OOH-BO2           C   5H  11O   4    0G   300.000  5000.000 1394.000    81
 2.62822428E+01 2.36685329E-02-8.19820220E-06 1.28366163E-09-7.49195032E-14    2
-3.35558451E+04-1.02793752E+02 4.19224562E+00 7.56958587E-02-5.53488901E-05    3
 2.08807232E-08-3.22553845E-12-2.59215158E+04 1.57017148E+01                   4
AC5H10OOH-CO2           C   5H  11O   4    0G   300.000  5000.000 1400.000    71
 2.95671025E+01 2.15540779E-02-7.53088581E-06 1.18648747E-09-6.95607855E-14    2
-3.44613609E+04-1.24484003E+02 9.99471854E-01 8.91785586E-02-6.76463970E-05    3
 2.49745636E-08-3.59792690E-12-2.48038032E+04 2.83358234E+01                   4
AC5H10OOH-DO2           C   5H  11O   4    0G   300.000  5000.000 1401.000    71
 2.59481391E+01 2.40316607E-02-8.24624662E-06 1.28305454E-09-7.45541233E-14    2
-3.12869976E+04-1.00207233E+02 3.13785668E+00 8.02851165E-02-6.20101053E-05    3
 2.48948930E-08-4.07259981E-12-2.36812990E+04 2.12121480E+01                   4
BC5H10OOH-AO2           C   5H  11O   4    0G   300.000  5000.000 1410.000    71
 2.80145570E+01 2.20742544E-02-7.52851036E-06 1.16676738E-09-6.76164778E-14    2
-3.40633783E+04-1.14792796E+02 2.59254927E+00 8.80167742E-02-7.35594554E-05    3
 3.12953178E-08-5.31426695E-12-2.59918147E+04 1.92421333E+01                   4
BC5H10OOH-CO2           C   5H  11O   4    0G   300.000  5000.000 1409.000    71
 2.81279710E+01 2.18543023E-02-7.42386038E-06 1.14732133E-09-6.63547248E-14    2
-3.59592711E+04-1.16841155E+02 1.60335406E+00 9.49763094E-02-8.57671018E-05    3
 3.93828599E-08-7.15161149E-12-2.79265622E+04 2.15466999E+01                   4
BC5H10OOH-DO2           C   5H  11O   4    0G   300.000  5000.000 1395.000    71
 2.54591897E+01 2.45613363E-02-8.45516070E-06 1.31846436E-09-7.67314381E-14    2
-3.41441044E+04-9.98861099E+01 3.95176415E+00 7.44494435E-02-5.26489084E-05    3
 1.91419911E-08-2.84138905E-12-2.66454139E+04 1.57376940E+01                   4
CC5H10OOH-AO2           C   5H  11O   4    0G   300.000  5000.000 1395.000    71
 2.52726934E+01 2.47759808E-02-8.54255834E-06 1.33357069E-09-7.76725955E-14    2
-3.25700950E+04-9.85070896E+01 2.54703491E+00 7.73694650E-02-5.47853310E-05    3
 1.97285512E-08-2.87401053E-12-2.46577224E+04 2.36701222E+01                   4
CC5H10OOH-BO2           C   5H  11O   4    0G   300.000  5000.000 1396.000    71
 2.58975156E+01 2.41770449E-02-8.31919202E-06 1.29682570E-09-7.54528028E-14    2
-3.51602215E+04-1.03681567E+02 4.14707875E+00 7.65722665E-02-5.72842899E-05    3
 2.24091999E-08-3.60536893E-12-2.77495542E+04 1.25953839E+01                   4
CC5H10OOH-DO2           C   5H  11O   4    0G   300.000  5000.000 1400.000    71
 2.67397358E+01 2.34808449E-02-8.08408946E-06 1.26071970E-09-7.33764994E-14    2
-3.19127961E+04-1.07076176E+02 4.49399973E+00 7.61849675E-02-5.57846614E-05    3
 2.08753532E-08-3.16305373E-12-2.43031716E+04 1.20642607E+01                   4
DC5H10OOH-AO2           C   5H  11O   4    0G   300.000  5000.000 1402.000    71
 2.67952054E+01 2.30871544E-02-7.86997580E-06 1.21901065E-09-7.06083954E-14    2
-3.18439793E+04-1.06890515E+02 4.62334350E+00 8.04448143E-02-6.59010367E-05    3
 2.82720624E-08-4.91835170E-12-2.47020864E+04 1.02084621E+01                   4
DC5H10OOH-BO2           C   5H  11O   4    0G   300.000  5000.000 1395.000    71
 2.58148823E+01 2.42491471E-02-8.34456637E-06 1.30084496E-09-7.56893906E-14    2
-3.43522764E+04-1.01135631E+02 4.57368562E+00 7.45476446E-02-5.43237241E-05    3
 2.06320949E-08-3.22517408E-12-2.70295124E+04 1.27252300E+01                   4
DC5H10OOH-CO2           C   5H  11O   4    0G   300.000  5000.000 1397.000    81
 2.71998233E+01 2.27503111E-02-7.84937261E-06 1.22576102E-09-7.14050720E-14    2
-3.20992213E+04-1.09375845E+02 4.82842711E+00 7.92706348E-02-6.38515870E-05    3
 2.69345413E-08-4.63599697E-12-2.47266403E+04 9.31022722E+00                   4
C5H9A-A,BOOH            C   5H  11O   4     G    300.00   5000.00 1391.00      1
 2.53148126E+01 2.41050499E-02-8.26152052E-06 1.28429464E-09-7.45769254E-14    2
-2.78251062E+04-9.70436295E+01 2.87832948E+00 8.17084683E-02-6.64693824E-05    3
 2.85545390E-08-5.00710723E-12-2.05092635E+04 2.16842979E+01                   4
C5H9A-A,COOH            C   5H  11O   4     G    300.00   5000.00 1406.00      1
 2.55933245E+01 2.34677500E-02-7.95418684E-06 1.22729993E-09-7.08960495E-14    2
-2.56096120E+04-9.67335324E+01 1.46543304E+00 8.83867154E-02-7.62009797E-05    3
 3.41128921E-08-6.11972135E-12-1.81049887E+04 2.97796524E+01                   4
C5H9A-A,DOOH            C   5H  11O   4     G    300.00   5000.00 1399.00      1
 2.53362233E+01 2.42043007E-02-8.32306052E-06 1.29685010E-09-7.54306895E-14    2
-2.38227509E+04-9.48747338E+01 1.03378269E+00 8.63930746E-02-7.07031565E-05    3
 3.02282342E-08-5.25110249E-12-1.59058366E+04 3.37540294E+01                   4
C5H9A-B,COOH            C   5H  11O   4     G    300.00   5000.00 1398.00      1
 2.56997668E+01 2.32725079E-02-7.86284471E-06 1.21047841E-09-6.98107824E-14    2
-2.96771591E+04-9.96712347E+01 3.12194965E+00 8.44868328E-02-7.28869575E-05    3
 3.29012852E-08-5.96274974E-12-2.26799790E+04 1.85842452E+01                   4
C5H9A-B,DOOH            C   5H  11O   4     G    300.00   5000.00 1391.00      1
 2.53148126E+01 2.41050499E-02-8.26152052E-06 1.28429464E-09-7.45769254E-14    2
-2.78251062E+04-9.70436295E+01 2.87832948E+00 8.17084683E-02-6.64693824E-05    3
 2.85545390E-08-5.00710723E-12-2.05092635E+04 2.16842979E+01                   4
C5H9A-C,DOOH            C   5H  11O   4     G    300.00   5000.00 1406.00      1
 2.55933245E+01 2.34677500E-02-7.95418684E-06 1.22729993E-09-7.08960495E-14    2
-2.56096120E+04-9.67335324E+01 1.46543304E+00 8.83867154E-02-7.62009797E-05    3
 3.41128921E-08-6.11972135E-12-1.81049887E+04 2.97796524E+01                   4
C5H9B-A,AOOH            C   5H  11O   4     G    300.00   5000.00 1392.00      1
 2.37032599E+01 2.57553915E-02-8.89408554E-06 1.38970172E-09-8.09866916E-14    2
-2.62015201E+04-8.58515282E+01 4.28350134E+00 6.83511301E-02-4.42293137E-05    3
 1.46614813E-08-1.99882623E-12-1.91209818E+04 1.95267791E+01                   4
C5H9B-A,COOH            C   5H  11O   4     G    300.00   5000.00 1675.00      1
 2.44195505E+01 2.45182960E-02-8.32768546E-06 1.28669810E-09-7.43971425E-14    2
-2.80210816E+04-8.93466817E+01 5.06775026E+00 7.13339940E-02-5.22649130E-05    3
 2.02919064E-08-3.25625167E-12-2.14500744E+04 1.40310906E+01                   4
C5H9B-A,DOOH            C   5H  11O   4     G    300.00   5000.00 1392.00      1
 2.37032599E+01 2.57553915E-02-8.89408554E-06 1.38970172E-09-8.09866916E-14    2
-2.62015201E+04-8.51620466E+01 4.28350134E+00 6.83511301E-02-4.42293137E-05    3
 1.46614813E-08-1.99882623E-12-1.91209818E+04 2.02162608E+01                   4
C5H9B-C,DOOH            C   5H  11O   4     G    300.00   5000.00 1675.00      1
 2.44195505E+01 2.45182960E-02-8.32768546E-06 1.28669810E-09-7.43971425E-14    2
-2.80210816E+04-9.07256450E+01 5.06775026E+00 7.13339940E-02-5.22649130E-05    3
 2.02919064E-08-3.25625167E-12-2.14500744E+04 1.26521274E+01                   4
C5H9C-A,AOOH            C   5H  11O   4     G    300.00   5000.00 1681.00      1
 2.63011187E+01 2.38231644E-02-8.29527214E-06 1.30384489E-09-7.63133641E-14    2
-2.62801782E+04-1.01764259E+02 2.40737385E+00 7.31844750E-02-4.34551328E-05    3
 1.06843813E-08-6.06073375E-13-1.74826725E+04 2.86070302E+01                   4
C5H9C-A,BOOH            C   5H  11O   4     G    300.00   5000.00 1393.00      1
 2.49289305E+01 2.44398284E-02-8.37848298E-06 1.30269965E-09-7.56543783E-14    2
-2.90312299E+04-9.50950095E+01 3.83902707E+00 7.67534526E-02-5.93019661E-05    3
 2.43350243E-08-4.12011052E-12-2.19645331E+04 1.71683879E+01                   4
C5H9C-A,DOOH            C   5H  11O   4     G    300.00   5000.00 1681.00      1
 2.63011187E+01 2.38231644E-02-8.29527214E-06 1.30384489E-09-7.63133641E-14    2
-2.62801782E+04-1.01074777E+02 2.40737385E+00 7.31844750E-02-4.34551328E-05    3
 1.06843813E-08-6.06073375E-13-1.74826725E+04 2.92965119E+01                   4
C5H9C-B,DOOH            C   5H  11O   4     G    300.00   5000.00 1393.00      1
 2.49289305E+01 2.44398284E-02-8.37848298E-06 1.30269965E-09-7.56543783E-14    2
-2.90312299E+04-9.57844912E+01 3.83902707E+00 7.67534526E-02-5.93019661E-05    3
 2.43350243E-08-4.12011052E-12-2.19645331E+04 1.64789063E+01                   4
C5H9D-A,AOOH            C   5H  11O   4     G    300.00   5000.00 1399.00      1
 2.53362233E+01 2.42043007E-02-8.32306052E-06 1.29685010E-09-7.54306895E-14    2
-2.38227509E+04-9.55642154E+01 1.03378269E+00 8.63930746E-02-7.07031565E-05    3
 3.02282342E-08-5.25110249E-12-1.59058366E+04 3.30645478E+01                   4
C5H9D-A,BOOH            C   5H  11O   4     G    300.00   5000.00 1391.00      1
 2.51743725E+01 2.42094413E-02-8.29427020E-06 1.28906994E-09-7.48414448E-14    2
-2.77836927E+04-9.64353283E+01 2.27985031E+00 8.34372048E-02-6.86098141E-05    3
 2.97415611E-08-5.24930633E-12-2.03658212E+04 2.45531752E+01                   4
C5H9D-A,COOH            C   5H  11O   4     G    300.00   5000.00 1406.00      1
 2.56538280E+01 2.34057032E-02-7.93032646E-06 1.22331141E-09-7.06528620E-14    2
-2.56105413E+04-9.68592428E+01 2.13973267E+00 8.63107772E-02-7.36971527E-05    3
 3.27651712E-08-5.85073945E-12-1.82585105E+04 2.65675140E+01                   4
C5H9D-B,COOH            C   5H  11O   4     G    300.00   5000.00 1398.00      1
 2.56997668E+01 2.32725079E-02-7.86284471E-06 1.21047841E-09-6.98107824E-14    2
-2.96771591E+04-1.00360716E+02 3.12194965E+00 8.44868328E-02-7.28869575E-05    3
 3.29012852E-08-5.96274974E-12-2.26799790E+04 1.78947636E+01                   4
C5H9A-AOOH              C   5H  10O   2     G    300.00   5000.00 1388.00      1
 2.12338541E+01 2.14695668E-02-7.41711017E-06 1.15964346E-09-6.76214281E-14    2
-2.22824726E+04-8.15535062E+01-5.66437031E-01 7.51592771E-02-5.92588303E-05    3
 2.44464873E-08-4.14011509E-12-1.49441419E+04 3.46236211E+01                   4
C5H9A-COOH              C   5H  10O   2     G    300.00   5000.00 1396.00      1
 2.21762503E+01 2.02997794E-02-6.93527858E-06 1.07653985E-09-6.24712973E-14    2
-2.45061123E+04-8.96059444E+01-2.23218718E+00 8.31068782E-02-6.96695008E-05    3
 2.98090622E-08-5.11291423E-12-1.66665651E+04 3.93336979E+01                   4
C5H9A-DOOH              C   5H  10O   2     G    300.00   5000.00 1393.00      1
 1.91192483E+01 2.31083713E-02-7.94263265E-06 1.23713692E-09-7.19377465E-14    2
-2.31563003E+04-7.06976781E+01 5.84051402E-01 6.61435369E-02-4.64794214E-05    3
 1.71320929E-08-2.62129070E-12-1.66564666E+04 2.90021482E+01                   4
C5H9B-AOOH              C   5H  10O   2     G    300.00   5000.00 1385.00      1
 2.11330268E+01 2.15086873E-02-7.42113144E-06 1.15934717E-09-6.75687044E-14    2
-2.35608139E+04-8.15040563E+01 5.49656384E-01 7.04990310E-02-5.27825801E-05    3
 2.06470792E-08-3.33664189E-12-1.64635942E+04 2.87891957E+01                   4
C5H9B-DOOH              C   5H  10O   2     G    300.00   5000.00 1385.00      1
 2.11330268E+01 2.15086873E-02-7.42113144E-06 1.15934717E-09-6.75687044E-14    2
-2.35608139E+04-8.15040563E+01 5.49656384E-01 7.04990310E-02-5.27825801E-05    3
 2.06470792E-08-3.33664189E-12-1.64635942E+04 2.87891957E+01                   4
C5H9C-AOOH              C   5H  10O   2     G    300.00   5000.00 1396.00      1
 1.95116301E+01 2.27723060E-02-7.82629606E-06 1.21895173E-09-7.08783753E-14    2
-2.27377278E+04-7.28224624E+01-1.33187657E-02 6.92568397E-02-5.06647207E-05    3
 1.94153559E-08-3.06921462E-12-1.60254301E+04 3.17599798E+01                   4
C5H9C-BOOH              C   5H  10O   2     G    300.00   5000.00 1393.00      1
 2.30088665E+01 1.91355851E-02-6.44358123E-06 9.91225120E-10-5.71817398E-14    2
-2.66103173E+04-9.24108219E+01-1.04862343E+00 8.26699722E-02-7.17941940E-05    3
 3.18245309E-08-5.62912876E-12-1.90383401E+04 3.41116802E+01                   4
C5H9OA-AOOH-B           C   5H  10O   3     G    300.00   5000.00 1421.00      1
 2.17927261E+01 2.30720633E-02-7.77386468E-06 1.19507605E-09-6.88699665E-14    2
-3.96712246E+04-8.94813847E+01-5.49708925E+00 9.47288852E-02-8.00296268E-05    3
 3.42124943E-08-5.80022917E-12-3.11441575E+04 5.40078635E+01                   4
C5H9OA-AOOH-C           C   5H  10O   3     G    300.00   5000.00 1426.00      1
 2.27244179E+01 2.20779072E-02-7.39099655E-06 1.13153303E-09-6.50287263E-14    2
-3.78217375E+04-9.29947975E+01-6.41150803E+00 9.94317564E-02-8.58615548E-05    3
 3.70273302E-08-6.27783473E-12-2.88551995E+04 5.98124271E+01                   4
C5H9OA-AOOH-D           C   5H  10O   3     G    300.00   5000.00 1411.00      1
 2.16522955E+01 2.34455715E-02-7.95666190E-06 1.22905457E-09-7.10634551E-14    2
-3.55963177E+04-8.69264178E+01-8.39507263E+00 1.05102811E-01-9.37685656E-05    3
 4.22174145E-08-7.50607159E-12-2.64325286E+04 7.01690143E+01                   4
C5H9OA-BOOH-A           C   5H  10O   3     G    300.00   5000.00 1417.00      1
 2.17022735E+01 2.26119914E-02-7.58981668E-06 1.16366327E-09-6.69308130E-14    2
-3.75365241E+04-8.49179287E+01-1.90416408E+00 8.28866784E-02-6.64998506E-05    3
 2.72221761E-08-4.44711330E-12-2.99886544E+04 3.98116691E+01                   4
C5H9OA-BOOH-C           C   5H  10O   3     G    300.00   5000.00 1417.00      1
 2.32822727E+01 2.16339746E-02-7.33435063E-06 1.13242966E-09-6.54655290E-14    2
-4.01984498E+04-9.51976254E+01-4.48273125E-01 7.90873425E-02-5.97079860E-05    3
 2.24183926E-08-3.31048774E-12-3.23280594E+04 3.12502863E+01                   4
C5H9OA-BOOH-D           C   5H  10O   3     G    300.00   5000.00 1417.00      1
 2.17022735E+01 2.26119914E-02-7.58981668E-06 1.16366327E-09-6.69308130E-14    2
-3.75365241E+04-8.49179287E+01-1.90416408E+00 8.28866784E-02-6.64998506E-05    3
 2.72221761E-08-4.44711330E-12-2.99886544E+04 3.98116691E+01                   4
C5H9OA-COOH-A           C   5H  10O   3     G    300.00   5000.00 1416.00      1
 2.19787258E+01 2.27762232E-02-7.64127053E-06 1.17119291E-09-6.73502124E-14    2
-3.79400480E+04-8.78800726E+01-8.23567336E+00 1.06958451E-01-9.80175480E-05    3
 4.50653157E-08-8.12667607E-12-2.89611267E+04 6.93052953E+01                   4
C5H9OA-COOH-B           C   5H  10O   3     G    300.00   5000.00 1427.00      1
 2.18581268E+01 2.26582661E-02-7.55183274E-06 1.15215111E-09-6.60356238E-14    2
-4.18939906E+04-8.96205075E+01-6.82291569E+00 1.03424198E-01-9.51789693E-05    3
 4.41170689E-08-8.01854503E-12-3.34508247E+04 5.92928651E+01                   4
C5H9OA-COOH-D           C   5H  10O   3     G    300.00   5000.00 1416.00      1
 2.19787258E+01 2.27762232E-02-7.64127053E-06 1.17119291E-09-6.73502124E-14    2
-3.79400480E+04-8.78800726E+01-8.23567336E+00 1.06958451E-01-9.80175480E-05    3
 4.50653157E-08-8.12667607E-12-2.89611267E+04 6.93052953E+01                   4
C5H9OA-DOOH-A           C   5H  10O   3     G    300.00   5000.00 1412.00      1
 2.10306351E+01 2.43651936E-02-8.26752696E-06 1.27699187E-09-7.38333381E-14    2
-4.61055228E+04-8.36588979E+01-1.05445809E+01 1.09794719E-01-9.75108462E-05    3
 4.36190126E-08-7.70228936E-12-3.64529482E+04 8.15338458E+01                   4
C5H9OA-DOOH-B           C   5H  10O   3     G    300.00   5000.00 1424.00      1
 2.09160528E+01 2.42617893E-02-8.18691855E-06 1.25968394E-09-7.26328496E-14    2
-5.00500176E+04-8.54043566E+01-8.94627226E+00 1.05725319E-01-9.40624065E-05    3
 4.23682039E-08-7.53895269E-12-4.09789989E+04 7.06042654E+01                   4
C5H9OA-DOOH-C           C   5H  10O   3     G    300.00   5000.00 1418.00      1
 2.17931949E+01 2.35822973E-02-7.96856856E-06 1.22739410E-09-7.08291072E-14    2
-4.82483390E+04-8.87831309E+01-1.00859009E+01 1.11154142E-01-1.00718064E-04    3
 4.57405620E-08-8.16324506E-12-3.86489157E+04 7.75075179E+01                   4
C5H9OB-COOH-A           C   5H  10O   3     G    300.00   5000.00 1427.00      1
 2.33660026E+01 2.12967547E-02-7.16311642E-06 1.10028483E-09-6.33839052E-14    2
-4.02710909E+04-9.55650042E+01-2.03626914E+00 8.44316222E-02-6.63448448E-05    3
 2.58620472E-08-3.95367034E-12-3.20450331E+04 3.91516619E+01                   4
C5H9OB-COOH-D           C   5H  10O   3     G    300.00   5000.00 1427.00      1
 2.33660026E+01 2.12967547E-02-7.16311642E-06 1.10028483E-09-6.33839052E-14    2
-4.02710909E+04-9.62544859E+01-2.03626914E+00 8.44316222E-02-6.63448448E-05    3
 2.58620472E-08-3.95367034E-12-3.20450331E+04 3.84621803E+01                   4
C5H9OB-DOOH-A           C   5H  10O   3     G    300.00   5000.00 1420.00      1
 2.09989877E+01 2.35749161E-02-7.91024357E-06 1.21256198E-09-6.97360491E-14    2
-3.87964686E+04-8.27787933E+01-3.52560638E+00 8.53243101E-02-6.71300274E-05    3
 2.68114187E-08-4.26214321E-12-3.08855835E+04 4.70812100E+01                   4
C5H9OB-DOOH-C           C   5H  10O   3     G    300.00   5000.00 1416.00      1
 2.23010712E+01 2.28353062E-02-7.73563047E-06 1.19365671E-09-6.89722094E-14    2
-4.13407064E+04-9.21482846E+01-3.01430534E+00 8.55622233E-02-6.67458085E-05    3
 2.61563238E-08-4.06382943E-12-3.30739466E+04 4.22585328E+01                   4
C5H9OC-DOOH-A           C   5H  10O   3     G    300.00   5000.00 1424.00      1
 2.32181188E+01 2.12380409E-02-7.10087806E-06 1.08610144E-09-6.23742333E-14    2
-3.68812122E+04-9.30381675E+01-4.71787956E+00 9.63722654E-02-8.44994419E-05    3
 3.70849590E-08-6.39906257E-12-2.83656016E+04 5.31581269E+01                   4
C5H9OC-DOOH-B           C   5H  10O   3     G    300.00   5000.00 1424.00      1
 2.31592020E+01 2.11055768E-02-7.01494893E-06 1.06850406E-09-6.11803452E-14    2
-4.08758474E+04-9.58608672E+01-3.31967698E+00 9.28312807E-02-8.14721652E-05    3
 3.59633071E-08-6.24713097E-12-3.28520059E+04 4.25342095E+01                   4
CH3COCH2OCH2CH2         C   5H   9O   2     G    300.00   5000.00 1398.00      1
 1.61915801E+01 2.17259962E-02-7.18255818E-06 1.08967551E-09-6.22058703E-14    2
-2.83312411E+04-5.06778787E+01 2.46265398E+00 5.31605978E-02-3.44158813E-05    3
 1.17106545E-08-1.63587278E-12-2.35149168E+04 2.32544951E+01                   4
IC5KETAA                C   5H  10O   3     G    300.00   5000.00 1396.00      1
 2.14062122E+01 2.31814714E-02-7.94585296E-06 1.23549697E-09-7.17602293E-14    2
-4.77416322E+04-7.94699242E+01 2.55453432E+00 6.48725206E-02-4.21449634E-05    3
 1.35396181E-08-1.69771989E-12-4.09936393E+04 2.25509833E+01                   4
IC5KETAB                C   5H  10O   3     G    300.00   5000.00 1387.00      1
 2.54563544E+01 2.01871439E-02-7.02056943E-06 1.10298380E-09-6.45487927E-14    2
-5.08666110E+04-1.03884759E+02-2.76644890E-01 8.19422293E-02-6.36165752E-05    3
 2.46645924E-08-3.82375149E-12-4.21788557E+04 3.35972645E+01                   4
IC5KETAC                C   5H  10O   3     G    300.00   5000.00 1530.00      1
 2.36202007E+01 2.16574723E-02-7.50493626E-06 1.17597427E-09-6.86855912E-14    2
-5.08399014E+04-9.37964825E+01 3.38364660E+00 6.08702747E-02-3.15372777E-05    3
 4.94036887E-09 4.82022927E-13-4.31638560E+04 1.74830999E+01                   4
IC5KETAD                C   5H  10O   3     G    300.00   5000.00 1396.00      1
 2.14062122E+01 2.31814714E-02-7.94585296E-06 1.23549697E-09-7.17602293E-14    2
-4.77416322E+04-7.94699242E+01 2.55453432E+00 6.48725206E-02-4.21449634E-05    3
 1.35396181E-08-1.69771989E-12-4.09936393E+04 2.25509833E+01                   4
IC5KETCA                C   5H  10O   3     G    300.00   5000.00 1403.00      1
 1.99169154E+01 2.37975805E-02-8.01511093E-06 1.23140060E-09-7.09187874E-14    2
-5.11169360E+04-7.05780003E+01 3.30504848E+00 6.12212470E-02-3.95733068E-05    3
 1.30417749E-08-1.72022312E-12-4.52388966E+04 1.90774795E+01                   4
IC5KETCB                C   5H  10O   3     G    300.00   5000.00 1388.00      1
 2.43081284E+01 2.03116947E-02-6.88557448E-06 1.06413626E-09-6.15901378E-14    2
-5.43890101E+04-9.76241400E+01 4.99341353E-01 7.79929244E-02-6.02225926E-05    3
 2.34360987E-08-3.65044242E-12-4.64243747E+04 2.93525587E+01                   4
IC5KETCD                C   5H  10O   3     G    300.00   5000.00 1394.00      1
 2.37898908E+01 2.04031709E-02-6.84168010E-06 1.04954951E-09-6.04313994E-14    2
-5.08956742E+04-9.25390969E+01-2.83543507E-01 8.06299025E-02-6.46191514E-05    3
 2.62468255E-08-4.26140982E-12-4.30486170E+04 3.51463538E+01                   4
IC5KETDA                C   5H  10O   3     G    300.00   5000.00 1395.00      1
 2.23252658E+01 2.23009872E-02-7.62390887E-06 1.18364958E-09-6.86862585E-14    2
-4.79954210E+04-8.50606082E+01 1.31890291E+00 7.08408070E-02-4.98675222E-05    3
 1.76320223E-08-2.48535036E-12-4.07142424E+04 2.78334474E+01                   4
IC5KETDB                C   5H  10O   3     G    300.00   5000.00 1381.00      1
 2.22545164E+01 2.21858094E-02-7.54539826E-06 1.16735178E-09-6.75734913E-14    2
-5.19970461E+04-8.78431657E+01 2.45036196E+00 6.83213847E-02-4.82822981E-05    3
 1.73840001E-08-2.52418883E-12-4.51554184E+04 1.84815016E+01                   4
IC5KETDC                C   5H  10O   3     G    300.00   5000.00 1391.00      1
 2.57459735E+01 1.95157132E-02-6.70259887E-06 1.04493380E-09-6.08454008E-14    2
-4.96555982E+04-1.04885682E+02-2.47013912E+00 9.30872396E-02-8.13203099E-05    3
 3.57768012E-08-6.26400503E-12-4.06868372E+04 4.38329357E+01                   4
IC5KETAAO               C   5H   9O   2     G    300.00   5000.00 1670.00      1
 1.54491093E+01 2.58830088E-02-9.38194545E-06 1.51919963E-09-9.08764412E-14    2
-2.73128942E+04-4.89349130E+01 6.20340512E+00 3.78488938E-02-8.21632367E-06    3
-4.45998794E-09 1.69104440E-12-2.33706795E+04 3.88282175E+00                   4
IC5KETABO               C   5H   9O   2     G    300.00   5000.00 1680.00      1
 1.74003757E+01 2.43634015E-02-8.89217693E-06 1.44672950E-09-8.68336325E-14    2
-2.96359315E+04-6.26150618E+01 2.44492593E+00 5.39988220E-02-2.76353434E-05    3
 5.14986988E-09-2.28548561E-14-2.42538749E+04 1.91347808E+01                   4
IC5KETACO               C   5H   9O   2     G    300.00   5000.00 1405.00      1
 1.87759820E+01 2.09363794E-02-7.11851372E-06 1.10072541E-09-6.36812526E-14    2
-3.10560920E+04-6.84256552E+01 3.17102493E+00 5.52252992E-02-3.48045866E-05    3
 1.07470812E-08-1.26264879E-12-2.54634549E+04 1.60763592E+01                   4
IC5KETADO               C   5H   9O   2     G    300.00   5000.00 1670.00      1
 1.54491093E+01 2.58830088E-02-9.38194545E-06 1.51919963E-09-9.08764412E-14    2
-2.73128942E+04-4.89349130E+01 6.20340512E+00 3.78488938E-02-8.21632367E-06    3
-4.45998794E-09 1.69104440E-12-2.33706795E+04 3.88282175E+00                   4
IC5KETCAO               C   5H   9O   2     G    300.00   5000.00 1514.00      1
 1.72485932E+01 2.16326796E-02-7.22890702E-06 1.10467817E-09-6.33813429E-14    2
-3.21371394E+04-5.86643290E+01 4.75737279E+00 4.52905574E-02-2.09520730E-05    3
 2.65371883E-09 4.60703138E-13-2.73333149E+04 1.02325004E+01                   4
IC5KETCBO               C   5H   9O   2     G    300.00   5000.00 1510.00      1
 1.93742496E+01 2.06425485E-02-7.06983683E-06 1.09902869E-09-6.38342204E-14    2
-3.47003768E+04-7.43848166E+01 4.60922258E+00 4.63105317E-02-1.85546802E-05    3
-2.86158793E-10 1.27532426E-12-2.87895902E+04 7.87701574E+00                   4
IC5KETCDO               C   5H   9O   2     G    300.00   5000.00 1489.00      1
 1.78986194E+01 2.13374499E-02-7.19313241E-06 1.10668165E-09-6.38266549E-14    2
-3.16063716E+04-6.33320448E+01 7.66113508E+00 3.31212888E-02-2.76253288E-06    3
-8.32131128E-09 2.78275744E-12-2.68823428E+04-4.11946991E+00                   4
IC5KETDAO               C   5H   9O   2     G    300.00   5000.00 1485.00      1
 1.95835650E+01 2.02788959E-02-6.90312559E-06 1.06869517E-09-6.18931202E-14    2
-2.89934666E+04-7.27514739E+01 2.77854914E+00 5.49042648E-02-3.12957279E-05    3
 7.33340136E-09-3.35699979E-13-2.28103088E+04 1.89499650E+01                   4
IC5KETDBO               C   5H   9O   2     G    300.00   5000.00 1519.00      1
 2.00669200E+01 2.02402238E-02-6.97500713E-06 1.08902290E-09-6.34524956E-14    2
-3.25858999E+04-7.80517736E+01 5.21028340E+00 4.44018385E-02-1.51327339E-05    3
-2.59536762E-09 1.79445594E-12-2.64639770E+04 5.32661738E+00                   4
IC5KETDCO               C   5H   9O   2     G    300.00   5000.00 1385.00      1
 2.06749614E+01 2.01791491E-02-7.04935407E-06 1.11015087E-09-6.50552099E-14    2
-3.08738095E+04-8.00272702E+01 1.74667514E+00 6.15641942E-02-4.06488995E-05    3
 1.31250854E-08-1.65755406E-12-2.40252952E+04 2.26218438E+01                   4
AC5H10OH                C   5H  11O   1     G    300.00   5000.00 1396.00      1
 1.64350382E+01 2.48732260E-02-8.43959366E-06 1.30322470E-09-7.53261177E-14    2
-2.28956938E+04-5.51681478E+01 1.23496772E+00 5.48298602E-02-2.85379159E-05    3
 6.14801654E-09-2.41162327E-13-1.70643706E+04 2.84296007E+01                   4
BC5H10OH                C   5H  11O   1     G    300.00   5000.00 1384.00      1
 1.69551854E+01 2.50397308E-02-8.62897621E-06 1.34632322E-09-7.83770200E-14    2
-2.52556374E+04-6.12549178E+01 2.16094248E+00 5.26897228E-02-2.56800949E-05    3
 4.72180512E-09-1.32098054E-14-1.93564411E+04 2.07680728E+01                   4
CC5H10OH                C   5H  11O   1     G    300.00   5000.00 1408.00      1
 1.76376123E+01 2.33184854E-02-7.78464125E-06 1.18857749E-09-6.81463457E-14    2
-2.21964329E+04-6.38737345E+01-1.66278849E+00 7.47656913E-02-6.14804272E-05    3
 2.69357912E-08-4.78920793E-12-1.61297989E+04 3.75225406E+01                   4
AO2C5H10OH              C   5H  11O   3     G    300.00   5000.00 1391.00      1
 2.19522107E+01 2.48781991E-02-8.44297007E-06 1.30371698E-09-7.53469325E-14    2
-4.34404184E+04-8.34515565E+01 1.20882689E+00 7.78602587E-02-6.16377315E-05    3
 2.60506873E-08-4.52025263E-12-3.66524607E+04 2.64078764E+01                   4
BO2C5H10OH              C   5H  11O   3     G    300.00   5000.00 1395.00      1
 2.28865971E+01 2.40778073E-02-8.16957904E-06 1.26165301E-09-7.29326115E-14    2
-4.48764864E+04-8.92415513E+01 2.71004906E+00 7.28069687E-02-5.37414655E-05    3
 2.08815586E-08-3.34176454E-12-3.80276500E+04 1.85552934E+01                   4
CO2C5H10OH              C   5H  11O   3     G    300.00   5000.00 1406.00      1
 2.22413769E+01 2.43138793E-02-8.17987283E-06 1.25568258E-09-7.22730962E-14    2
-4.13059915E+04-8.36980772E+01-1.39598520E-01 8.39732940E-02-7.03813054E-05    3
 3.10327500E-08-5.52297544E-12-3.42801244E+04 3.38677944E+01                   4
IC3H5COCH3              C   5H   8O   1     G    300.00   5000.00 1392.00      1
 1.49935813E+01 1.97788403E-02-6.78313207E-06 1.05481230E-09-6.12614698E-14    2
-2.60877929E+04-5.26202086E+01 1.54292407E+00 5.05432300E-02-3.42434122E-05    3
 1.25252368E-08-1.95302231E-12-2.12702785E+04 1.99855884E+01                   4
IC3H5COCH2              C   5H   7O   1     G    300.00   5000.00 1394.00      1
 1.62814836E+01 1.63492954E-02-5.64820836E-06 8.82756224E-10-5.14522209E-14    2
-4.28650692E+03-5.91075528E+01 1.42097745E+00 5.34336638E-02-4.21903633E-05    3
 1.76937615E-08-3.06075290E-12 6.91082980E+02 1.99522060E+01                   4
AC3H4COCH3              C   5H   7O   1     G    300.00   5000.00 1384.00      1
 1.60405803E+01 1.62938876E-02-5.49275040E-06 8.45442040E-10-4.87866397E-14    2
-8.30972832E+03-5.83003416E+01 9.48806278E-01 5.17869173E-02-3.74867620E-05    3
 1.40294881E-08-2.14698694E-12-3.10553556E+03 2.26479362E+01                   4
IC5H12                  C   5H  12    0    0G   300.000  5000.000 1391.000    41
 1.60119647E+01 2.59661085E-02-8.88247219E-06 1.37902742E-09-8.00039986E-14    2
-2.68925512E+04-6.24805641E+01-1.35709279E+00 6.37696259E-02-3.99334852E-05    3
 1.28983489E-08-1.71974389E-12-2.05213383E+04 3.18883937E+01                   4
AC5H11                  C   5H  11    0    0G   300.000  5000.000 1394.000    41
 1.60496047E+01 2.33308188E-02-7.96138607E-06 1.23401219E-09-7.15104628E-14    2
-1.66859579E+03-5.91952329E+01-1.28779428E+00 6.35368738E-02-4.39332359E-05    3
 1.60629274E-08-2.44902267E-12 4.41976638E+03 3.40846204E+01                   4
BC5H11                  C   5H  11    0    0G   300.000  5000.000 1381.000    41
 1.42065569E+01 2.49625584E-02-8.53957581E-06 1.32590930E-09-7.69294904E-14    2
-3.59416375E+03-4.92228918E+01 6.71526726E-01 4.86474239E-02-2.06065778E-05    3
 1.86572184E-09 5.87901603E-13 1.94751003E+03 2.63625984E+01                   4
CC5H11                  C   5H  11    0    0G   300.000  5000.000 1391.000    41
 1.50776244E+01 2.42204420E-02-8.28157358E-06 1.28530934E-09-7.45485280E-14    2
-2.88441378E+03-5.39245018E+01-1.88078332E-01 5.60885120E-02-3.26721650E-05    3
 9.35930067E-09-1.03626464E-12 2.84634949E+03 2.94898394E+01                   4
DC5H11                  C   5H  11    0    0G   300.000  5000.000 1394.000    41
 1.63681341E+01 2.31332367E-02-7.90923440E-06 1.22752806E-09-7.11996175E-14    2
-2.16228313E+03-6.20379954E+01-9.50446091E-01 6.30537319E-02-4.33334057E-05    3
 1.56866798E-08-2.36481166E-12 3.94351289E+03 3.12262227E+01                   4
NEOC5H11O2H             C   5H  12O   2    0G   300.000  5000.000 1394.000    61
 2.17526530E+01 2.55094073E-02-8.76486332E-06 1.36497200E-09-7.93642578E-14    2
-3.94003811E+04-8.88351464E+01 7.36478321E-01 7.37466372E-02-5.10277889E-05    3
 1.82333067E-08-2.67290621E-12-3.20043304E+04 2.43582931E+01                   4
NEOC5H11O2              C   5H  11O   2    0G   300.000  5000.000 1397.000    51
 2.14956931E+01 2.36724749E-02-8.14808285E-06 1.27059607E-09-7.39503802E-14    2
-2.29156825E+04-8.84330557E+01-2.10670756E+00 8.06892109E-02-6.11464406E-05    3
 2.37996283E-08-3.76042016E-12-1.49444273E+04 3.75969975E+01                   4
NEOC5H11O               C   5H  11O   1     G    300.00   5000.00 1374.00      1
 1.47920426E+01 3.60239861E-02-1.44548775E-05 2.47285304E-09-1.52828569E-13    2
-2.12880602E+04-5.86605592E+01 1.11399567E+01 9.95551445E-03 4.37547263E-05    3
-3.60663886E-08 8.13722634E-12-1.57739963E+04-2.54644054E+01                   4
NEOC5H10OOH             C   5H  11O   2    0G   300.000  5000.000 1398.000    61
 2.18595217E+01 2.28195028E-02-7.82608172E-06 1.21733136E-09-7.07239456E-14    2
-1.38241215E+04-8.54999018E+01 1.54218171E+00 7.01435220E-02-4.97044114E-05    3
 1.79684724E-08-2.62672032E-12-6.79111498E+03 2.36037367E+01                   4
NEO-C5H10O              C   5H  10O   1     G    300.00   5000.00 1465.00      1
 1.88696363E+01 2.18446364E-02-7.48656898E-06 1.16574180E-09-6.78305009E-14    2
-2.76538327E+04-8.33848438E+01-5.80125483E+00 7.19986445E-02-4.12060995E-05    3
 8.52947622E-09 2.15532151E-14-1.85918283E+04 5.13449073E+01                   4
NEOC5H10OOH-O2          C   5H  11O   4    0G   300.000  5000.000 1406.000    71
 2.72825538E+01 2.29706558E-02-7.89904294E-06 1.23103693E-09-7.16204398E-14    2
-3.30162403E+04-1.11023814E+02 2.43771141E+00 8.33942174E-02-6.39487759E-05    3
 2.47593696E-08-3.83445124E-12-2.47308504E+04 2.13868761E+01                   4
NEOC5H9Q2               C   5H  11O   4     G    300.00   5000.00 2050.00      1
 2.48112747E+01 2.76461534E-02-1.03017544E-05 1.69884890E-09-1.02912689E-13    2
-2.56663214E+04-9.64118626E+01 1.90419491E+00 7.68023849E-02-4.67666506E-05    3
 1.25175307E-08-1.11211508E-12-1.77393477E+04 2.75076242E+01                   4
NEOC5KET                C   5H  10O   3     G    300.00   5000.00 1396.00      1
 2.11457411E+01 2.34263362E-02-8.03514708E-06 1.24990645E-09-7.26173329E-14    2
-4.99812693E+04-8.04502172E+01 1.99299705E+00 6.63799852E-02-4.41434233E-05    3
 1.47656228E-08-1.97164356E-12-4.31727732E+04 2.30090729E+01                   4
NEOC5KETOX              C   5H   9O   2     G    300.00   5000.00 1677.00      1
 1.62834087E+01 2.47667618E-02-8.89982283E-06 1.43325482E-09-8.54232652E-14    2
-2.99100005E+04-5.60198008E+01 3.76958673E+00 4.84037082E-02-2.22215659E-05    3
 2.98251470E-09 2.98064950E-13-2.52993970E+04 1.27918996E+01                   4
NEOC5KEJOL              C   5H   9O   2     G    300.00   5000.00 1402.00      1
 1.78858167E+01 2.12423369E-02-7.21947714E-06 1.11609095E-09-6.45625691E-14    2
-3.87680922E+04-6.36233643E+01 1.30298806E+00 5.84132694E-02-3.81961088E-05    3
 1.24622441E-08-1.59437417E-12-3.28976593E+04 2.59154966E+01                   4
IC4H6Q2-II              C   4H   8O   4     G    300.00   5000.00 1386.00      1
 2.50360805E+01 1.60230197E-02-5.70704966E-06 9.10412038E-10-5.38294659E-14    2
-2.84196401E+04-9.67186452E+01 2.16408482E-01 8.25572149E-02-7.64540445E-05    3
 3.58211787E-08-6.67718658E-12-2.05694845E+04 3.36943223E+01                   4
NEOC5H9O-OOH            C   5H  10O   3     G    300.00   5000.00 1429.00      1
 2.34301312E+01 2.26473800E-02-7.84730788E-06 1.22994662E-09-7.18633905E-14    2
-3.86378493E+04-1.00093171E+02-4.33879286E+00 8.23095013E-02-5.24634537E-05    3
 1.40859094E-08-1.00626405E-12-2.87630624E+04 5.04065995E+01                   4
NEOC5H12                C   5H  12    0    0G   300.000  5000.000 1395.000    41
 1.71312081E+01 2.50040774E-02-8.54908759E-06 1.32690808E-09-7.69685079E-14    2
-2.90797577E+04-7.33533306E+01-2.61044969E+00 7.11802721E-02-5.01881356E-05    3
 1.85938727E-08-2.85440912E-12-2.22038946E+04 3.26932674E+01                   4
NEOC5H11                C   5H  11    0    0G   300.000  5000.000 1397.000    41
 1.68128646E+01 2.26717347E-02-7.73214906E-06 1.19807369E-09-6.94128210E-14    2
-3.30479388E+03-6.78188804E+01-1.62027243E+00 6.69930837E-02-4.91115210E-05    3
 1.90389333E-08-3.05420794E-12 2.99123904E+03 3.07650141E+01                   4
C5H81-2                 C   5H   8          G    200.00   3000.00 1000.00      1
 4.64348492E+00 3.43849985E-02-1.68140472E-05 4.00773292E-09-3.77321620E-13    2
 1.39041715E+04 3.35216937E+00 5.71236212E+00 8.93701088E-03 6.58093976E-05    3
-9.19674851E-08 3.73535619E-11 1.44657677E+04 2.66391090E+00                   4
C5H81-3                 C   5H   8          G    200.00   3000.00 1000.00      1
 6.83967370E+00 3.12295067E-02-1.49132340E-05 3.47246715E-09-3.19638795E-13    2
 5.58219016E+03-1.05913717E+01 4.04984587E+00 1.50138236E-02 6.82395372E-05    3
-1.07020603E-07 4.60261713E-11 7.11637471E+03 8.56394457E+00                   4
C5H8OH13-2O2            C   5H   9O   3     G    300.00   5000.00 1404.00      1
 1.96180007E+01 2.20998529E-02-7.46816670E-06 1.15011137E-09-6.63526404E-14    2
-2.45746425E+04-6.67453703E+01 1.87753744E+00 6.34054943E-02-4.38224209E-05    3
 1.55133047E-08-2.21315366E-12-1.84507040E+04 2.84941087E+01                   4
C5H83OOH2-1O            C   5H   9O   3     G    300.00   5000.00 1411.00      1
 2.06925227E+01 2.14138646E-02-7.28149377E-06 1.12616482E-09-6.51681078E-14    2
-1.50486584E+04-7.34239559E+01 4.04273046E+00 5.65279958E-02-3.33234001E-05    3
 8.73699281E-09-6.77987084E-13-8.98138427E+03 1.71794004E+01                   4
C5H8D14                 C   5H   8          G    200.00   3000.00 1000.00      1
 4.62582074E+00 3.40878566E-02-1.64583391E-05 3.86075298E-09-3.56864733E-13    2
 9.65264295E+03 3.18383391E+00 5.28538772E+00 9.02478938E-03 6.74295537E-05    3
-9.42123503E-08 3.82318460E-11 1.03625123E+04 4.79068416E+00                   4
C5H82-3                 C   5H   8          G    200.00   3000.00 1000.00      1
 3.89235191E+00 3.51432627E-02-1.70608744E-05 4.01911173E-09-3.72675201E-13    2
 1.31635741E+04 7.63971228E+00 6.47289995E+00 4.62100238E-03 6.95992428E-05    3
-9.03978685E-08 3.53259001E-11 1.34219805E+04-4.46197388E-01                   4
C5H8-1                  C   5H   8          G    200.00   3000.00 1000.00      1
 5.43543877E+00 3.30341711E-02-1.58717011E-05 3.70583385E-09-3.41004265E-13    2
 1.40358116E+04-1.24135300E+00 3.71837234E+00 2.23012845E-02 3.72801730E-05    3
-6.60052789E-08 2.86681872E-11 1.50279698E+04 1.07614107E+01                   4
C5H8-2                  C   5H   8          G    200.00   3000.00 1000.00      1
 4.13150249E+00 3.55276772E-02-1.73157909E-05 4.10046480E-09-3.82720841E-13    2
 1.24107008E+04 6.93865723E+00 6.04096763E+00 8.61887858E-03 6.27338967E-05    3
-8.53015032E-08 3.39688930E-11 1.27525750E+04 1.84524671E+00                   4
CH3CYC3H3CH3-3          C   5H   9          G    200.00   3000.00 1000.00      1
 4.18593807E+00 3.80585349E-02-1.84474330E-05 4.33452267E-09-4.00354785E-13    2
 2.48438858E+04 2.99248355E+00 5.44596539E+00 4.79409129E-03 8.91045953E-05    3
-1.19443874E-07 4.78304305E-11 2.56638465E+04 2.97872202E+00                   4
CH3CYC3H3CH3            C   5H   9          G    200.00   3000.00 1000.00      1
 3.83359167E+00 3.87421725E-02-1.89529862E-05 4.50572129E-09-4.22323145E-13    2
 2.32546733E+04 6.63919144E+00 5.97920638E+00 4.14855018E-04 9.94320184E-05    3
-1.29505807E-07 5.13859038E-11 2.39522859E+04 2.67107816E+00                   4
CH2CYC3H4CH3            C   5H   9          G    200.00   3000.00 1000.00      1
 5.88150228E+00 3.56175050E-02-1.70887764E-05 3.99851847E-09-3.69824285E-13    2
 1.85205381E+04-4.78909316E+00 3.13920534E+00 2.47916518E-02 4.49228226E-05    3
-7.95734360E-08 3.47586812E-11 1.98725161E+04 1.30492684E+01                   4
CYC3H4C2H5-1            C   5H   9          G    200.00   3000.00 1000.00      1
 4.51905853E+00 3.77033279E-02-1.82851876E-05 4.30421038E-09-3.99125280E-13    2
 2.39957274E+04 4.05868298E+00 5.67982921E+00 1.16688962E-03 1.02666407E-04    3
-1.36756098E-07 5.50852561E-11 2.49541785E+04 5.25001164E+00                   4
CYC3H4C2H5-2            C   5H   9          G    200.00   3000.00 1000.00      1
 5.57500334E+00 3.62586952E-02-1.74749733E-05 4.09462550E-09-3.78526221E-13    2
 2.50213557E+04-2.68633492E+00 3.88478730E+00 1.37172566E-02 7.77824297E-05    3
-1.16058007E-07 4.87483585E-11 2.64426046E+04 1.16711574E+01                   4
CYC3H5CHCH3             C   5H   9          G    200.00   3000.00 1000.00      1
 3.84172241E+00 3.90356382E-02-1.94156469E-05 4.72063177E-09-4.53941919E-13    2
 1.93106623E+04 7.74588244E+00 4.77241034E+00 3.63841604E-03 1.00255730E-04    3
-1.36267903E-07 5.53297495E-11 2.02785217E+04 9.92870678E+00                   4
CYC4H6-2-CH3            C   5H   9          G    200.00   3000.00 1000.00      1
 4.30275620E+00 3.91504819E-02-1.93282619E-05 4.62906668E-09-4.36118582E-13    2
 2.00449661E+04 2.64466797E+00 4.47165391E+00 4.48910564E-03 1.03310435E-04    3
-1.41769187E-07 5.78159164E-11 2.12763472E+04 9.05640062E+00                   4
CYC4H6-3-CH3            C   5H   9          G    200.00   3000.00 1000.00      1
 4.42085895E+00 3.90582211E-02-1.92884961E-05 4.62015303E-09-4.35426310E-13    2
 1.98296891E+04 1.37284758E+00 4.36816442E+00 4.67264504E-03 1.04149257E-04    3
-1.43410832E-07 5.85960760E-11 2.11306997E+04 8.98933394E+00                   4
CYC5H9                  H   9C   5    0    0g    300.00   5000.00 1000.00      1
 9.32131576E+00 2.89863850E-02-1.13280072E-05 2.02719921E-09-1.36385473E-13    2
 8.06562846E+03-2.81238834E+01-3.40380867E+00 5.34723969E-02-1.16451511E-05    3
-2.26445787E-08 1.30341756E-11 1.21674111E+04 4.03582032E+01                   4
CH2CYC3H3CH3            C   5H   8          G    200.00   3000.00 1000.00      1
 4.66392031E+00 3.49633314E-02-1.70741376E-05 4.05073501E-09-3.78465356E-13    2
 1.61909501E+04 3.61149306E-01 3.05110530E+00 1.74641523E-02 5.88784494E-05    3
-9.20823765E-08 3.89140532E-11 1.74105997E+04 1.32462070E+01                   4
CYC3H3-1C2H5            C   5H   8          G    200.00   3000.00 1000.00      1
 3.76878236E+00 3.60603652E-02-1.80519905E-05 4.41837395E-09-4.28153753E-13    2
 2.33690153E+04 7.21591090E+00 5.72857923E+00 1.95405229E-03 8.81525829E-05    3
-1.16898543E-07 4.68307058E-11 2.39383077E+04 3.30639737E+00                   4
CYC3H3-3C2H5            C   5H   8          G    200.00   3000.00 1000.00      1
 4.83014953E+00 3.42385844E-02-1.67551928E-05 3.99578192E-09-3.76651663E-13    2
 2.46865296E+04 1.70901721E+00 3.84942708E+00 1.46948816E-02 6.12596085E-05    3
-9.25767175E-08 3.87054717E-11 2.57608698E+04 1.14402122E+01                   4
CYC3H4CHCH3             C   5H   8          G    200.00   3000.00 1000.00      1
 4.22502724E+00 3.55268326E-02-1.73826700E-05 4.13310130E-09-3.87210901E-13    2
 1.60867014E+04 2.34140890E+00 4.55662587E+00 5.79259265E-03 8.58843028E-05    3
-1.18150238E-07 4.80317972E-11 1.70869317E+04 6.80792140E+00                   4
CYC3H5CHCH2             C   5H   8          G    200.00   3000.00 1000.00      1
 4.89638198E+00 3.43772033E-02-1.66543636E-05 3.92614967E-09-3.65195595E-13    2
 1.16993632E+04-4.47531518E-01 5.41743271E+00 2.01440702E-03 9.40935901E-05    3
-1.26253625E-07 5.09083715E-11 1.27339565E+04 3.51686362E+00                   4
C5H7-13-2               C   5H   7          G    200.00   3000.00 1000.00      1
 5.46013952E+00 3.09922767E-02-1.52407882E-05 3.64465682E-09-3.43528000E-13    2
 3.06953951E+04-1.10765621E+00 4.48621778E+00 1.87295094E-02 3.62694754E-05    3
-6.07569532E-08 2.57845074E-11 3.15054080E+04 7.06278679E+00                   4
C5H7-13-3               C   5H   7          G    200.00   3000.00 1000.00      1
 5.72273550E+00 3.01851468E-02-1.45368606E-05 3.39211870E-09-3.11099727E-13    2
 3.09865570E+04-2.42713683E+00 4.19435761E+00 1.94803565E-02 3.56919961E-05    3
-6.09873391E-08 2.60726694E-11 3.19424884E+04 8.58476245E+00                   4
CVCCJCVC                C   5H   7          G    200.00   3000.00 1000.00      1
 5.86851076E+00 3.08634054E-02-1.50886736E-05 3.59004361E-09-3.36867228E-13    2
 2.06538155E+04-6.26163911E+00 2.85573896E+00 1.98463870E-02 4.89861925E-05    3
-8.24914232E-08 3.56995236E-11 2.21298963E+04 1.32141610E+01                   4
C5H7-14-1               C   5H   7          G    200.00   3000.00 1000.00      1
 5.57502457E+00 3.00860935E-02-1.47413716E-05 3.52436964E-09-3.32990916E-13    2
 3.91270234E+04 3.17374896E-01 4.58807440E+00 1.77508472E-02 3.74788593E-05    3
-6.20787698E-08 2.63721141E-11 3.99346169E+04 8.55155292E+00                   4
C5H7-14-1O2             C   5H   7O   2     G    100.00   5000.00 1055.84      1
 1.33339782E+01 2.30087817E-02-8.72859209E-06 1.56914009E-09-1.08105988E-13    2
 1.56298397E+04-3.51911745E+01 1.07314642E+00 5.67133235E-02-3.85050187E-05    3
 8.93750687E-09 8.54262791E-13 1.89293383E+04 2.79906351E+01                   4
CVCCVCCOJ               C   5H   7O   1     G    300.00   5000.00 1665.00      1
 1.84798895E+01 1.69205741E-02-6.38125084E-06 1.06059607E-09-6.45951684E-14    2
 1.03312927E+04-7.29016935E+01 1.90894428E+00 5.19545086E-02-3.14520834E-05    3
 7.88109403E-09-5.51243426E-13 1.60756909E+04 1.68752049E+01                   4
CVCCVCCOO               C   5H   8O   2     G    300.00   5000.00 1407.00      1
 1.97014187E+01 1.74498816E-02-5.88564251E-06 9.05410614E-10-5.22009221E-14    2
-7.79101446E+03-7.34775134E+01-2.29214376E+00 7.84173713E-02-7.14623941E-05    3
 3.29890494E-08-6.00608537E-12-1.17612570E+03 4.11318745E+01                   4
CVCCVCCVO               C   5H   6O   1     G    300.00   5000.00 1395.00      1
 1.62682990E+01 1.43327751E-02-4.97440692E-06 7.79901086E-10-4.55587680E-14    2
-1.07808971E+04-6.04089377E+01-1.68197134E+00 6.60378564E-02-6.55079480E-05    3
 3.43065232E-08-7.27907398E-12-5.37173800E+03 3.28440452E+01                   4
CVCC(OJ)CVC             C   5H   7O   1     G    300.00   5000.00 1683.00      1
 1.73416264E+01 2.27019148E-02-9.67982933E-06 1.73070741E-09-1.10484606E-13    2
 1.07362546E+04-6.93078801E+01 1.08557866E+01 1.36153694E-02 2.55063284E-05    3
-2.43031286E-08 5.65047483E-12 1.52685889E+04-2.58550326E+01                   4
CVCC(OO)CVC             C   5H   8O   2     G    298.00   5000.00 1409.58      1
 1.35788679E+01 2.83332124E-02-1.19841277E-05 2.29641247E-09-1.63907461E-13    2
-8.66740451E+02-3.86049843E+01 1.20025536E+00 6.64051050E-02-5.67468243E-05    3
 2.61978267E-08-5.04966199E-12 2.39622558E+03 2.44657338E+01                   4
C5H9O1-3                C   5H   9O   1     G    300.00   5000.00 1410.00      1
 1.70159290E+01 1.99601639E-02-6.70700016E-06 1.02886842E-09-5.91938016E-14    2
-4.21738235E+03-6.14046081E+01 2.45310693E+00 5.25270826E-02-3.35506020E-05    3
 1.06156518E-08-1.28945649E-12 9.24132016E+02 1.72176744E+01                   4
C5H9O2-1                C   5H   9O   1     G    300.00   5000.00 1475.00      1
 2.23842351E+01 1.73646090E-02-6.25665509E-06 1.00576087E-09-5.97844843E-14    2
-5.43575175E+03-9.51141327E+01 3.23639358E+00 4.73206072E-02-1.39196825E-05    3
-5.92408707E-09 2.87110459E-12 2.52564124E+03 1.26917806E+01                   4
C5H9O2-4                C   5H   9O   1     G    300.00   5000.00 1407.00      1
 1.62392024E+01 2.06163491E-02-6.93203743E-06 1.06381647E-09-6.12201833E-14    2
-5.09957939E+03-5.74137607E+01 2.73688691E+00 4.91498151E-02-2.84055838E-05    3
 7.62173580E-09-6.73709304E-13-1.57394756E+02 1.60872362E+01                   4
C5H91-1O2               C   5H   9O   2     G    300.00   5000.00 1395.00      1
 1.97091859E+01 2.05012319E-02-7.04812188E-06 1.09809115E-09-6.38675351E-14    2
-5.14304415E+03-7.29172944E+01 1.65319286E+00 6.27924203E-02-4.50282313E-05    3
 1.66848477E-08-2.53104389E-12 1.11342147E+03 2.40100658E+01                   4
C5H91-2O2               C   5H   9O   2     G    300.00   5000.00 1410.00      1
 1.76459095E+01 2.02890674E-02-6.55903595E-06 9.79834775E-10-5.53279763E-14    2
-6.77026150E+03-5.93209227E+01 1.63216207E+00 6.14801794E-02-4.72976910E-05    3
 1.92848649E-08-3.18907367E-12-1.66534089E+03 2.52092937E+01                   4
C5H91-3O2               C   5H   9O   2     G    300.00   5000.00 1400.00      1
 1.80833628E+01 2.14507648E-02-7.27996039E-06 1.12428772E-09-6.49877372E-14    2
-4.67175613E+03-6.27892157E+01 2.01030677E+00 5.80659419E-02-3.87799974E-05    3
 1.32968323E-08-1.84795665E-12 9.87017739E+02 2.38349900E+01                   4
C5H91-4O2               C   5H   9O   2     G    300.00   5000.00 1406.00      1
 1.87299820E+01 2.05857431E-02-6.91180037E-06 1.05955777E-09-6.09248610E-14    2
-5.84847027E+03-6.72128182E+01 2.21954940E+00 6.21013922E-02-4.74489091E-05    3
 1.92358731E-08-3.19437834E-12-4.27290248E+02 2.03810748E+01                   4
C5H91-5O2               C   5H   9O   2     G    300.00   5000.00 1395.00      1
 1.83500355E+01 2.14696853E-02-7.33958171E-06 1.13903063E-09-6.60632613E-14    2
-4.00906372E+03-6.46448628E+01 1.90843530E+00 5.96163111E-02-4.14055613E-05    3
 1.51165309E-08-2.29065727E-12 1.75339446E+03 2.37929650E+01                   4
C5H92-1O2               C   5H   9O   2     G    300.00   5000.00 1395.00      1
 1.81657732E+01 2.12944106E-02-7.21021262E-06 1.11200906E-09-6.42243782E-14    2
-4.11301909E+03-6.34379275E+01 6.58513602E-01 6.27595489E-02-4.49230615E-05    3
 1.67944681E-08-2.57799119E-12 1.89849569E+03 3.03660465E+01                   4
C5H92-2O2               C   5H   9O   2     G    300.00   5000.00 1406.00      1
 1.70464547E+01 2.07267261E-02-6.69716885E-06 1.00028104E-09-5.64800035E-14    2
-7.73141007E+03-5.63544058E+01 1.88858345E+00 5.81604479E-02-4.20107728E-05    3
 1.60829907E-08-2.50946628E-12-2.74214087E+03 2.42129835E+01                   4
C5H92-3O2               C   5H   9O   2     G    300.00   5000.00 1406.00      1
 1.70464547E+01 2.07267261E-02-6.69716885E-06 1.00028104E-09-5.64800035E-14    2
-7.73141007E+03-5.63544058E+01 1.88858345E+00 5.81604479E-02-4.20107728E-05    3
 1.60829907E-08-2.50946628E-12-2.74214087E+03 2.42129835E+01                   4
C5H92-4O2               C   5H   9O   2     G    300.00   5000.00 1384.00      1
 1.77187169E+01 2.15580572E-02-7.28113840E-06 1.12142433E-09-6.47186407E-14    2
-6.26199231E+03-6.11995154E+01 1.82227210E+00 5.67240866E-02-3.66019813E-05    3
 1.21298371E-08-1.64377918E-12-5.24779258E+02 2.49074825E+01                   4
C5H92-5O2               C   5H   9O   2     G    300.00   5000.00 1393.00      1
 1.76492895E+01 2.20339010E-02-7.52747658E-06 1.16766758E-09-6.77029661E-14    2
-4.92389226E+03-6.10885285E+01 2.13518287E+00 5.64287285E-02-3.63828677E-05    3
 1.21131986E-08-1.65894530E-12 6.81532783E+02 2.29414412E+01                   4
C5H91OO2-3              C   5H   9O   2     G    300.00   5000.00 1424.00      1
 2.12121416E+01 1.78816290E-02-5.76993205E-06 8.60813464E-10-4.85614397E-14    2
 3.69385491E+02-8.71241086E+01-7.28783354E+00 1.03580809E-01-1.03780903E-04    3
 5.08592257E-08-9.57322237E-12 8.15842955E+03 5.88238401E+01                   4
C5H91OO2-4              C   5H   9O   2     G    100.00   5000.00  898.11      1
 1.76610707E+01 1.88425008E-02-2.56795129E-06 1.71252638E-10-8.66817350E-15    2
-2.82910133E+03-6.53502659E+01 1.23152163E+00 4.23472006E-02 4.11321423E-05    3
-9.38469105E-08 4.33040659E-11 2.12514864E+03 2.32992877E+01                   4
C5H91OO2-5              C   5H   9O   2     G    100.00   5000.00  901.14      1
 1.74316703E+01 1.93441221E-02-2.66802950E-06 1.95245977E-10-1.11722128E-14    2
-2.38358373E+03-6.57334165E+01 1.37069301E+00 3.79777706E-02 5.39685242E-05    3
-1.06551510E-07 4.75935678E-11 2.64909764E+03 2.19426973E+01                   4
C5H92OO1-3              C   5H   9O   2     G    100.00   5000.00  900.67      1
 1.47446118E+01 2.39210864E-02-5.45685067E-06 7.30344460E-10-4.62649539E-14    2
-2.01909150E+03-4.79677062E+01 1.33673042E+00 4.37011406E-02 2.78282133E-05    3
-7.29273848E-08 3.40055798E-11 2.00906347E+03 2.42689702E+01                   4
C5H92OO1-4              C   5H   9O   2     G    300.00   5000.00 1420.00      1
 2.03881708E+01 1.99709745E-02-6.60437068E-06 1.00248357E-09-5.72600434E-14    2
-8.86712925E+03-8.74508446E+01-1.13537558E+01 1.12726319E-01-1.10317267E-04    3
 5.30306273E-08-9.84989398E-12 9.98159977E+01 7.60925992E+01                   4
C5H92OO1-5              C   5H   9O   2     G    100.00   5000.00  909.90      1
 3.53634597E+01-1.27545312E-02 1.44510947E-05-2.93242332E-09 1.87683787E-13    2
-7.28617048E+03-1.64224137E+02 1.41695393E+00 7.22367283E-03 1.94596971E-04    3
-2.91043402E-07 1.22243340E-10 4.24193901E+03 2.57447222E+01                   4
C5H92OO3-4              C   5H   9O   2     G    300.00   5000.00 1428.00      1
 1.88658140E+01 2.04887410E-02-6.79845016E-06 1.03431796E-09-5.91737347E-14    2
 4.36533617E+02-7.27078028E+01-5.28375452E+00 8.43639514E-02-7.12956294E-05    3
 3.03788601E-08-5.10757465E-12 7.88960332E+03 5.40272274E+01                   4
C5H92OO3-5              C   5H   9O   2     G    100.00   5000.00  900.67      1
 1.47446118E+01 2.39210864E-02-5.45685067E-06 7.30344460E-10-4.62649539E-14    2
-2.01909150E+03-4.79677062E+01 1.33673042E+00 4.37011406E-02 2.78282133E-05    3
-7.29273848E-08 3.40055798E-11 2.00906347E+03 2.42689702E+01                   4
C5H93OO1-2              C   5H   9O   2     G    100.00   5000.00 1677.17      1
 1.06413115E+01 3.59715317E-02-1.55613927E-05 2.86222108E-09-1.93987508E-13    2
 9.12465337E+03-2.61567961E+01 1.46640798E+00 5.78534418E-02-3.51318161E-05    3
 1.06413809E-08-1.35355608E-12 1.22022222E+04 2.28512073E+01                   4
C5H93OO2-4              C   5H   9O   2     G    100.00   5000.00  901.18      1
 1.61696261E+01 2.14497398E-02-4.05133997E-06 4.64374119E-10-2.88673533E-14    2
-4.04110109E+03-5.77923033E+01 1.32802693E+00 4.15929900E-02 3.85420922E-05    3
-8.73572331E-08 3.99558080E-11 4.90946743E+02 2.25690121E+01                   4
C5H93OO2-5              C   5H   9O   2     G    100.00   5000.00  904.26      1
 1.59412210E+01 2.19497222E-02-4.15049555E-06 4.88153446E-10-3.13538891E-14    2
-3.59601677E+03-5.74879375E+01 1.46737731E+00 3.72208935E-02 5.13909042E-05    3
-1.00083569E-07 4.42576827E-11 1.01488818E+03 2.19049591E+01                   4
C5H9O1-2O-3             C   5H   9O   2     G    100.00   5000.00  875.32      1
 1.41362028E+01 2.54476590E-02-6.47608423E-06 8.84967809E-10-5.28490926E-14    2
-1.44369340E+04-4.34965645E+01 9.26780414E-01 5.84984296E-02-1.63087501E-05    3
-2.72740218E-08 1.81709494E-11-1.10780907E+04 2.44491571E+01                   4
C5H9O1-2O-4             C   5H   9O   2     G    100.00   5000.00  875.32      1
 1.41362028E+01 2.54476590E-02-6.47608423E-06 8.84967809E-10-5.28490926E-14    2
-1.44369340E+04-4.34965645E+01 9.26780414E-01 5.84984296E-02-1.63087501E-05    3
-2.72740218E-08 1.81709494E-11-1.10780907E+04 2.44491571E+01                   4
C5H9O2-3O-1             C   5H   9O   2     G    100.00   5000.00  865.27      1
 9.51436481E+00 3.36515901E-02-1.12439670E-05 1.82328726E-09-1.16932368E-13    2
-1.35770245E+04-1.79055182E+01 1.12551785E+00 5.97491505E-02-3.44994028E-05    3
 2.80103484E-09 4.49499282E-12-1.16505312E+04 2.40953209E+01                   4
C5H9O2-3O-4             C   5H   9O   2     G    100.00   5000.00  881.43      1
 1.55696817E+01 2.29607966E-02-5.06115186E-06 6.16688800E-10-3.52547670E-14    2
-1.64621607E+04-5.26750057E+01 9.11947821E-01 5.64701069E-02-5.91347976E-06    3
-4.12247789E-08 2.38825093E-11-1.25959473E+04 2.34638667E+01                   4
C5H9O2-3O-5             C   5H   9O   2     G    100.00   5000.00  865.27      1
 9.51436481E+00 3.36515901E-02-1.12439670E-05 1.82328726E-09-1.16932368E-13    2
-1.35770245E+04-1.79055182E+01 1.12551785E+00 5.97491505E-02-3.44994028E-05    3
 2.80103484E-09 4.49499282E-12-1.16505312E+04 2.40953209E+01                   4
C5H81OOH3-1             C   5H   9O   2     G    300.00   5000.00 1401.00      1
 1.94686224E+01 2.00816830E-02-6.85931458E-06 1.06402642E-09-6.16981135E-14    2
 7.59189001E+03-6.96854230E+01 1.94263371E+00 6.13188821E-02-4.38272074E-05    3
 1.60803075E-08-2.39248816E-12 1.36145917E+04 2.42768815E+01                   4
C5H81OOH3-4             C   5H   9O   2     G    300.00   5000.00 1399.00      1
 1.82405763E+01 2.09679558E-02-7.12987625E-06 1.10255816E-09-6.37906628E-14    2
 1.97175216E+03-6.16714209E+01 3.08637785E+00 5.41554749E-02-3.39845474E-05    3
 1.05748630E-08-1.27805452E-12 7.43585305E+03 2.04662692E+01                   4
C5H81OOH3-5             C   5H   9O   2     G    300.00   5000.00 1402.00      1
 1.84445429E+01 2.07877189E-02-7.06601326E-06 1.09240285E-09-6.31914711E-14    2
 3.23617432E+03-6.27777026E+01 1.61265986E+00 6.04848010E-02-4.28470077E-05    3
 1.57528946E-08-2.36498323E-12 9.02133529E+03 2.74469255E+01                   4
C5H81OOH4-1             C   5H   9O   2     G    300.00   5000.00 1403.00      1
 2.02914865E+01 1.92937549E-02-6.56776485E-06 1.01645480E-09-5.88445107E-14    2
 6.23854494E+03-7.53648566E+01 2.47204835E+00 6.31014409E-02-4.80788382E-05    3
 1.89973851E-08-3.05000928E-12 1.21715787E+04 1.94994580E+01                   4
C5H81OOH4-2             C   5H   9O   2     G    300.00   5000.00 1405.00      1
 1.95109019E+01 1.96552629E-02-6.62600222E-06 1.01863747E-09-5.86924463E-14    2
 4.83409477E+03-7.05819712E+01 2.73107005E+00 6.16562937E-02-4.73630542E-05    3
 1.91387001E-08-3.15653005E-12 1.03553524E+04 1.84971659E+01                   4
C5H81OOH4-3             C   5H   9O   2     G    300.00   5000.00 1408.00      1
 1.93362551E+01 2.01250681E-02-6.76510991E-06 1.03795133E-09-5.97196244E-14    2
-6.10454275E+03-7.12191223E+01 9.76863553E-01 6.79905400E-02-5.52731509E-05    3
 2.35514937E-08-4.05758068E-12-2.62564780E+02 2.55538793E+01                   4
C5H81OOH4-5             C   5H   9O   2     G    300.00   5000.00 1407.00      1
 1.92549804E+01 1.98145557E-02-6.66715995E-06 1.02355146E-09-5.89151344E-14    2
 2.00593421E+03-6.79528005E+01 2.39767382E+00 6.29101759E-02-4.95058155E-05    3
 2.05676901E-08-3.48080215E-12 7.46611406E+03 2.12233953E+01                   4
C5H81OOH5-2             C   5H   9O   2     G    300.00   5000.00 1394.00      1
 1.91402730E+01 2.05187885E-02-7.04422765E-06 1.09637615E-09-6.37206365E-14    2
 6.67222755E+03-6.80608392E+01 2.44212953E+00 5.90754338E-02-4.11673486E-05    3
 1.49131737E-08-2.22686307E-12 1.25325347E+04 2.18053914E+01                   4
C5H81OOH5-3             C   5H   9O   2     G    300.00   5000.00 1398.00      1
 1.89860228E+01 2.09708109E-02-7.17720297E-06 1.11474151E-09-6.46932158E-14    2
-4.27859194E+03-6.88240161E+01 5.85967039E-01 6.58477217E-02-4.97094581E-05    3
 1.97122283E-08-3.21301126E-12 1.93040669E+03 2.93372534E+01                   4
C5H81OOH5-4             C   5H   9O   2     G    300.00   5000.00 1392.00      1
 1.85969465E+01 2.08956982E-02-7.15436145E-06 1.11140275E-09-6.45050316E-14    2
 2.70784184E+03-6.32289388E+01 4.39108882E+00 5.15528463E-02-3.18663080E-05    3
 9.97312569E-09-1.25974191E-12 7.93010141E+03 1.40216198E+01                   4
C5H82OOH1-3             C   5H   9O   2     G    300.00   5000.00 1394.00      1
 1.89070944E+01 2.04030983E-02-6.93887667E-06 1.07342424E-09-6.21304617E-14    2
 6.58451017E+03-6.65813255E+01 1.22555493E+00 6.20134574E-02-4.44008330E-05    3
 1.64398443E-08-2.48557619E-12 1.26745908E+04 2.82383155E+01                   4
C5H82OOH1-4             C   5H   9O   2     G    300.00   5000.00 1399.00      1
 1.86920770E+01 2.09562132E-02-7.11644911E-06 1.09966913E-09-6.35960754E-14    2
-4.34447197E+03-6.70097680E+01-6.64852326E-01 6.89072105E-02-5.31134570E-05    3
 2.13526811E-08-3.49815766E-12 2.07856822E+03 3.59357013E+01                   4
C5H82OOH4-2             C   5H   9O   2     G    300.00   5000.00 1395.00      1
 1.80975882E+01 2.12286528E-02-7.25032338E-06 1.12451608E-09-6.51962948E-14    2
 5.10870303E+03-6.22658286E+01 2.82934513E+00 5.40700733E-02-3.31698253E-05    3
 9.94930703E-09-1.13791373E-12 1.06858969E+04 2.07224200E+01                   4
C5H82OOH5-2             C   5H   9O   2     G    300.00   5000.00 1391.00      1
 1.84438756E+01 2.10849834E-02-7.23402169E-06 1.12543328E-09-6.53897225E-14    2
 5.75391202E+03-6.45342769E+01 2.63669876E+00 5.60265584E-02-3.63387202E-05    3
 1.20268933E-08-1.62075590E-12 1.14655972E+04 2.11034933E+01                   4
C5H82OOH5-3             C   5H   9O   2     G    300.00   5000.00 1391.00      1
 1.84438756E+01 2.10849834E-02-7.23402169E-06 1.12543328E-09-6.53897225E-14    2
 5.75391202E+03-6.45342769E+01 2.63669876E+00 5.60265584E-02-3.63387202E-05    3
 1.20268933E-08-1.62075590E-12 1.14655972E+04 2.11034933E+01                   4
C5H81-3,4OOH            C   5H  10O   4     G    300.00   5000.00 1402.00      1
 2.38289371E+01 2.31145958E-02-7.89404320E-06 1.22446194E-09-7.09998378E-14    2
-3.50772101E+04-8.87455916E+01 2.13682527E+00 7.54856587E-02-5.63420070E-05    3
 2.16204409E-08-3.36053914E-12-2.77680681E+04 2.70602704E+01                   4
C5H81O-3-4OOH           C   5H   9O   3     G    300.00   5000.00 1419.00      1
 2.22637031E+01 1.95194865E-02-6.50502835E-06 9.92213023E-10-5.68541987E-14    2
-1.72177420E+04-8.32228024E+01 3.41252713E+00 6.89518822E-02-5.64052643E-05    3
 2.38599696E-08-4.04137750E-12-1.13039337E+04 1.59466984E+01                   4
C5H81-3,5OOH            C   5H  10O   4     G    300.00   5000.00 1392.00      1
 2.56364889E+01 2.22195520E-02-7.73091675E-06 1.21448460E-09-7.10556154E-14    2
-3.46036102E+04-1.01287863E+02 2.37208823E+00 7.26705177E-02-4.71247570E-05    3
 1.40216117E-08-1.44937673E-12-2.62605278E+04 2.48288553E+01                   4
C5H81O-3-5OOH           C   5H   9O   3     G    300.00   5000.00 1407.00      1
 2.18268460E+01 2.04547256E-02-6.94986916E-06 1.07418493E-09-6.21285216E-14    2
-1.53403816E+04-8.02972582E+01 3.25837209E+00 6.58928128E-02-4.96355240E-05    3
 1.93325188E-08-3.05177268E-12-9.15018600E+03 1.86065838E+01                   4
C5H82-1,4OOH            C   5H  10O   4     G    300.00   5000.00 1402.00      1
 2.36329320E+01 2.32347584E-02-7.92563372E-06 1.22839633E-09-7.11895339E-14    2
-3.36422259E+04-8.88566321E+01 1.40072249E+00 7.75526049E-02-5.89239657E-05    3
 2.30639037E-08-3.65667918E-12-2.62162429E+04 2.96032264E+01                   4
C5H82O-4-1OOH           C   5H   9O   3     G    300.00   5000.00 1412.00      1
 2.15944937E+01 2.02748930E-02-6.80963286E-06 1.04455433E-09-6.01024349E-14    2
-1.54107365E+04-7.87708967E+01 2.63291350E+00 6.62384215E-02-4.90238785E-05    3
 1.84552849E-08-2.77422397E-12-9.09862048E+03 2.22937702E+01                   4
C5H82-4,5OOH            C   5H  10O   4     G    300.00   5000.00 1390.00      1
 2.45610766E+01 2.30422718E-02-7.99355281E-06 1.25318839E-09-7.32136982E-14    2
-3.53154409E+04-9.54526834E+01 2.72439889E+00 6.93492345E-02-4.29536446E-05    3
 1.19832910E-08-1.09131603E-12-2.73581377E+04 2.33316517E+01                   4
C5H82O-4-5OOH           C   5H   9O   3     G    300.00   5000.00 1395.00      1
 2.06701720E+01 2.16982120E-02-7.43755757E-06 1.15650802E-09-6.71752859E-14    2
-1.63705072E+04-7.47583793E+01 3.23108922E+00 5.94632351E-02-3.73082515E-05    3
 1.12611792E-08-1.26741154E-12-1.00572762E+04 1.98868556E+01                   4
C5H81O2-4               C   5H   8O   1     G    300.00   5000.00 1419.00      1
 1.41708331E+01 2.00281600E-02-6.58786548E-06 9.95503876E-10-5.66558452E-14    2
-1.11018813E+04-4.97723750E+01-5.49035838E+00 7.56811251E-02-6.74161101E-05    3
 3.10595881E-08-5.66277131E-12-5.32178474E+03 5.22408713E+01                   4
C5H81O3-4               C   5H   8O   1     G    300.00   5000.00 1417.00      1
 1.63871962E+01 1.81883320E-02-6.05689377E-06 9.23451295E-10-5.28997384E-14    2
-1.10194514E+04-6.24617165E+01-5.98234079E+00 8.14977720E-02-7.51420995E-05    3
 3.49936793E-08-6.39282700E-12-4.45684970E+03 5.35846077E+01                   4
C5H81O3-5               C   5H   8O   1     G    300.00   5000.00 1425.00      1
 1.46291649E+01 1.92307945E-02-6.22709299E-06 9.30605835E-10-5.25400852E-14    2
-9.06749882E+03-5.24325671E+01-6.51150222E+00 8.16061701E-02-7.66438529E-05    3
 3.65501449E-08-6.80044183E-12-3.14102243E+03 5.62989462E+01                   4
C5H81O4-5               C   5H   8O   1     G    300.00   5000.00 1450.00      1
 1.62618415E+01 1.70872996E-02-5.42630368E-06 8.00123271E-10-4.47479751E-14    2
-8.58034658E+03-5.98137263E+01-3.53217224E+00 7.31250288E-02-6.55898905E-05    3
 2.96519232E-08-5.23080606E-12-2.88659098E+03 4.26772854E+01                   4
C5H82O1-4               C   5H   8O   1     G    300.00   5000.00 1412.00      1
 1.77500839E+01 1.81693170E-02-6.20820342E-06 9.63518029E-10-5.58987391E-14    2
-2.22224033E+04-7.50605429E+01-6.25547999E+00 8.13579346E-02-7.02513180E-05    3
 3.04457257E-08-5.22022722E-12-1.47210346E+04 5.11328645E+01                   4
C5H82O2-4               C   5H   8O   1     G    300.00   5000.00 1414.00      1
 1.36455323E+01 2.03925000E-02-6.78662310E-06 1.03392944E-09-5.91863329E-14    2
-1.20968482E+04-4.72485917E+01-4.80361223E+00 7.05382577E-02-5.97376452E-05    3
 2.65185511E-08-4.72096332E-12-6.43929629E+03 4.92564267E+01                   4
C5H82O3-5               C   5H   8O   1     G    300.00   5000.00 1412.00      1
 1.30137182E+01 2.14280807E-02-7.15937364E-06 1.09366106E-09-6.27248354E-14    2
-1.00180766E+04-4.31233222E+01-5.20767061E+00 6.98326827E-02-5.72294939E-05    3
 2.47936383E-08-4.34406457E-12-4.30337449E+03 5.26130880E+01                   4
C5H82O4-5               C   5H   8O   1     G    300.00   5000.00 1433.00      1
 1.54008302E+01 1.88745365E-02-6.26459900E-06 9.53199937E-10-5.45344240E-14    2
-9.90542664E+03-5.65042963E+01-4.19764019E+00 6.86553367E-02-5.42294004E-05    3
 2.16850333E-08-3.43354941E-12-3.65702455E+03 4.70664588E+01                   4
C5H81OOH3-4O2           C   5H   9O   4     G    300.00   5000.00 1402.00      1
 2.28685218E+01 2.18075534E-02-7.44293374E-06 1.15399056E-09-6.68932400E-14    2
-1.78533719E+04-8.27395852E+01 2.92540483E+00 6.94778467E-02-5.09822031E-05    3
 1.92091671E-08-2.93096209E-12-1.10854380E+04 2.38991492E+01                   4
C5H81OOH3-5O2           C   5H   9O   4     G    300.00   5000.00 1394.00      1
 2.24268642E+01 2.25516382E-02-7.78085526E-06 1.21517138E-09-7.07960089E-14    2
-1.59066513E+04-7.96239058E+01 2.52557049E+00 6.80662934E-02-4.72696927E-05    3
 1.67052342E-08-2.39337870E-12-8.90844303E+03 2.75865091E+01                   4
C5H81OOH4-3O2           C   5H   9O   4     G    300.00   5000.00 1402.00      1
 2.28685218E+01 2.18075534E-02-7.44293374E-06 1.15399056E-09-6.68932400E-14    2
-1.78533719E+04-8.27395852E+01 2.92540483E+00 6.94778467E-02-5.09822031E-05    3
 1.92091671E-08-2.93096209E-12-1.10854380E+04 2.38991492E+01                   4
C5H81OOH4-5O2           C   5H   9O   4     G    300.00   5000.00 1406.00      1
 2.37543703E+01 2.08162724E-02-7.04755078E-06 1.08665909E-09-6.27439340E-14    2
-1.70678140E+04-8.73429546E+01 3.33265930E+00 7.38012191E-02-6.04926059E-05    3
 2.57964439E-08-4.43901183E-12-1.05422002E+04 2.03955527E+01                   4
C5H81OOH5-3O2           C   5H   9O   4     G    300.00   5000.00 1394.00      1
 2.24268642E+01 2.25516382E-02-7.78085526E-06 1.21517138E-09-7.07960089E-14    2
-1.59066513E+04-7.96239058E+01 2.52557049E+00 6.80662934E-02-4.72696927E-05    3
 1.67052342E-08-2.39337870E-12-8.90844303E+03 2.75865091E+01                   4
C5H81OOH5-4O2           C   5H   9O   4     G    300.00   5000.00 1406.00      1
 2.37543703E+01 2.08162724E-02-7.04755078E-06 1.08665909E-09-6.27439340E-14    2
-1.70678140E+04-8.73429546E+01 3.33265930E+00 7.38012191E-02-6.04926059E-05    3
 2.57964439E-08-4.43901183E-12-1.05422002E+04 2.03955527E+01                   4
C5H82OOH4-1O2           C   5H   9O   4     G    300.00   5000.00 1402.00      1
 2.26909574E+01 2.18790101E-02-7.45090364E-06 1.15356577E-09-6.68030939E-14    2
-1.59191884E+04-8.04293764E+01 2.12865331E+00 7.18025934E-02-5.39499807E-05    3
 2.08795105E-08-3.27415376E-12-9.02073494E+03 2.92423873E+01                   4
C5H82OOH5-1O2           C   5H   9O   4     G    300.00   5000.00 1397.00      1
 2.31293411E+01 2.15984263E-02-7.37537545E-06 1.14406585E-09-6.63449359E-14    2
-1.53098411E+04-8.32252314E+01 1.78734500E+00 7.43400432E-02-5.78231291E-05    3
 2.32946431E-08-3.81423691E-12-8.21695120E+03 3.03206618E+01                   4
C5H83OH1Q2              C   5H  10O   3     G    300.00   5000.00 1404.00      1
 2.05064667E+01 2.35563682E-02-7.98900080E-06 1.23325090E-09-7.12657733E-14    2
-4.17790402E+04-7.23672487E+01 1.19205113E+00 6.89973918E-02-4.86326919E-05    3
 1.76557445E-08-2.59798526E-12-3.51499302E+04 3.11697127E+01                   4
C5H84OH1Q2              C   5H  10O   3     G    300.00   5000.00 1410.00      1
 2.18856526E+01 2.20888679E-02-7.41770302E-06 1.13732618E-09-6.54081017E-14    2
-4.20580767E+04-8.05370822E+01 1.17730762E+00 7.61514839E-02-6.21488837E-05    3
 2.64592835E-08-4.54152116E-12-3.54914274E+04 2.85655042E+01                   4
C5H82OH2Q1              C   5H  10O   3     G    300.00   5000.00 1412.00      1
 2.10102886E+01 2.10682262E-02-6.69848004E-06 9.88549794E-10-5.53197916E-14    2
-4.46424234E+04-7.51154640E+01-9.25819327E-01 8.64460894E-02-8.15583644E-05    3
 3.94696418E-08-7.46575135E-12-3.85165133E+04 3.75480119E+01                   4
C5H83OH2Q1              C   5H  10O   3     G    300.00   5000.00 1404.00      1
 2.09963464E+01 2.29547324E-02-7.74077711E-06 1.19029268E-09-6.85947338E-14    2
-4.29790205E+04-7.59222710E+01 1.13347120E+00 7.29176478E-02-5.65030735E-05    3
 2.30327079E-08-3.82978974E-12-3.64651343E+04 2.94416108E+01                   4
C5H84OH2Q1              C   5H  10O   3     G    300.00   5000.00 1407.00      1
 2.17022393E+01 2.23079292E-02-7.50743440E-06 1.15282168E-09-6.63710497E-14    2
-4.20689389E+04-7.94724810E+01 6.59753422E-01 7.72684459E-02-6.33283485E-05    3
 2.71246242E-08-4.69048620E-12-3.53826208E+04 3.14093144E+01                   4
C5H81KET34              C   5H   8O   3     G    300.00   5000.00 1385.00      1
 2.33451759E+01 1.71825995E-02-5.95976026E-06 9.35115065E-10-5.46894061E-14    2
-3.62326364E+04-9.04035053E+01 1.36257817E-01 7.43819628E-02-6.04011655E-05    3
 2.47044651E-08-4.05791655E-12-2.85217369E+04 3.31043652E+01                   4
C5H81KET35              C   5H   8O   3     G    300.00   5000.00 1383.00      1
 2.00213735E+01 1.98024989E-02-6.80860205E-06 1.06113421E-09-6.17415996E-14    2
-3.46075061E+04-7.18089473E+01 3.93730518E+00 5.20541507E-02-2.87543568E-05    3
 6.37741460E-09-2.27792267E-13-2.85504827E+04 1.63591093E+01                   4
C5H81KET43              C   5H   8O   3     G    300.00   5000.00 2049.00      1
 2.24947136E+01 2.02078253E-02-7.60278592E-06 1.26165540E-09-7.67584583E-14    2
-3.37897794E+04-8.77761880E+01 2.39838666E+00 6.45006231E-02-4.18286684E-05    3
 1.21335375E-08-1.23929146E-12-2.69599765E+04 2.04991652E+01                   4
C5H81KET45              C   5H   8O   3     G    300.00   5000.00 1386.00      1
 2.60660543E+01 1.57780418E-02-5.67209741E-06 9.10451826E-10-5.40647796E-14    2
-3.47731324E+04-1.06008858E+02-2.72714038E+00 8.89220445E-02-7.77615451E-05    3
 3.35452058E-08-5.74235466E-12-2.54297130E+04 4.64348163E+01                   4
C5H81KET53              C   5H   8O   3     G    300.00   5000.00 1403.00      1
 2.04076477E+01 1.92175516E-02-6.55134254E-06 1.01530266E-09-5.88464972E-14    2
-3.21465878E+04-7.28297389E+01 3.17460374E+00 5.59292974E-02-3.40949933E-05    3
 9.20150807E-09-7.46392081E-13-2.59270517E+04 2.07793562E+01                   4
C5H81KET54              C   5H   8O   3     G    300.00   5000.00 1389.00      1
 2.40926652E+01 1.64721764E-02-5.69889917E-06 8.92820350E-10-5.21650602E-14    2
-3.31399226E+04-9.38050599E+01-8.89866504E-01 8.04914891E-02-6.92350124E-05    3
 2.97784438E-08-5.09409554E-12-2.51073140E+04 3.82340156E+01                   4
C5H82KET41              C   5H   8O   3     G    300.00   5000.00 1391.00      1
 1.92905215E+01 2.04938324E-02-7.05912684E-06 1.10121352E-09-6.41059327E-14    2
-3.43808221E+04-6.68175183E+01 2.28231594E+00 5.90229527E-02-4.02396009E-05    3
 1.40732853E-08-2.01370267E-12-2.83400757E+04 2.49771745E+01                   4
C5H82KET51              C   5H   8O   3     G    300.00   5000.00 1381.00      1
 2.38875394E+01 1.75817383E-02-6.28272521E-06 1.00446288E-09-5.94828235E-14    2
-3.22463965E+04-9.52014220E+01-7.74237765E-01 7.46284260E-02-5.62360465E-05    3
 2.07373815E-08-3.03505936E-12-2.36857368E+04 3.73517744E+01                   4
C5H82KET45              C   5H   8O   3     G    300.00   5000.00 1385.00      1
 2.26351674E+01 1.78215217E-02-6.18537947E-06 9.70673449E-10-5.67675428E-14    2
-3.49417932E+04-8.56312636E+01-3.34855517E-02 7.30438533E-02-5.80726066E-05    3
 2.33321305E-08-3.77766035E-12-2.73375474E+04 3.52441518E+01                   4
C5H81KET34O             C   5H   7O   2     G    300.00   5000.00 1370.00      1
 1.82227168E+01 1.77511728E-02-6.24763175E-06 9.88755574E-10-5.81389086E-14    2
-1.74437274E+04-6.52485105E+01 4.23977425E+00 4.29351016E-02-1.99200622E-05    3
 2.22230774E-09 5.01295450E-13-1.18284328E+04 1.25231382E+01                   4
C5H81KET35O             C   5H   7O   2     G    300.00   5000.00 1676.00      1
 1.77515090E+01 1.96770886E-02-7.33680045E-06 1.21029244E-09-7.33300310E-14    2
-1.40228178E+04-6.30146553E+01 5.16331514E+00 4.24783263E-02-1.88859443E-05    3
 1.62483502E-09 5.43040775E-13-9.27314055E+03 6.58155717E+00                   4
C5H81KET43O             C   5H   7O   2     G    100.00   5000.00 1662.32      1
 1.44926425E+01 2.19958313E-02-8.68310857E-06 1.53355826E-09-1.01622466E-13    2
-1.41205169E+04-4.22433779E+01 1.16764947E+00 5.40590530E-02-3.76151176E-05    3
 1.31364839E-08-1.84659137E-12-9.69038344E+03 2.88141213E+01                   4
C5H81KET45O             C   5H   7O   2     G    100.00   5000.00 1999.71      1
 1.96071553E+01 1.79837606E-02-8.27138345E-06 1.52890715E-09-1.01902249E-13    2
-1.32288939E+04-7.55548492E+01 1.15246095E+00 5.48976300E-02-3.59601463E-05    3
 1.07596152E-08-1.25588082E-12-5.84791215E+03 2.62679625E+01                   4
C5H81KET53O             C   5H   7O   2     G    300.00   5000.00 1381.00      1
 1.84201409E+01 1.63630637E-02-5.50735344E-06 8.46623652E-10-4.88072807E-14    2
-1.45635496E+04-6.58217412E+01 4.33824049E+00 4.35572078E-02-2.15633526E-05    3
 2.70817711E-09 5.68365192E-13-9.26496967E+03 1.15583856E+01                   4
C5H81KET54O             C   5H   7O   2     G    300.00   5000.00 1375.00      1
 1.92530208E+01 1.68383232E-02-5.92518279E-06 9.37701301E-10-5.51390616E-14    2
-1.45031902E+04-7.03716809E+01 3.22055592E+00 4.85013605E-02-2.69047369E-05    3
 5.69816584E-09-1.15357887E-13-8.40529956E+03 1.77065164E+01                   4
C5H82KET41O             C   5H   7O   2     G    300.00   5000.00 1574.00      1
 2.03719807E+01 1.63346181E-02-5.85535637E-06 9.38029472E-10-5.56251418E-14    2
-1.73320270E+04-7.92546147E+01 6.09514044E+00 3.62895459E-02-7.24982191E-06    3
-6.80771266E-09 2.63726399E-12-1.10842089E+04 2.09702111E+00                   4
C5H82KET51O             C   5H   7O   2     G    300.00   5000.00 1373.00      1
 2.25297108E+01 1.77935631E-02-7.12910714E-06 1.21910145E-09-7.53491624E-14    2
-1.44900714E+04-9.44692658E+01 3.00883514E+00 5.20057556E-02-2.55082146E-05    3
 3.23451819E-09 4.81283277E-13-6.41207716E+03 1.46810509E+01                   4
C5H10OH21               C   5H  11O   1     G    300.00   5000.00 1403.00      1
 1.83853941E+01 2.28225780E-02-7.64460261E-06 1.16996774E-09-6.71948144E-14    2
-2.13809670E+04-6.67708766E+01 1.46502426E+00 6.48215982E-02-4.82040287E-05    3
 1.92150607E-08-3.16465272E-12-1.57518643E+04 2.32232969E+01                   4
C5H10OH22               C   5H  11O   1     G    300.00   5000.00 1395.00      1
 1.78871636E+01 2.36146622E-02-7.99848515E-06 1.23353515E-09-7.12310497E-14    2
-2.51755088E+04-6.46540197E+01 1.65550008E+00 6.06560822E-02-4.03444934E-05    3
 1.41445978E-08-2.06350001E-12-1.94227540E+04 2.28770046E+01                   4
C5H10OH23               C   5H  11O   1     G    300.00   5000.00 1402.00      1
 1.75237468E+01 2.33111605E-02-7.76257540E-06 1.18336465E-09-6.77794147E-14    2
-2.23230949E+04-6.16589904E+01 1.57671537E+00 6.11672776E-02-4.22201264E-05    3
 1.54831870E-08-2.34663575E-12-1.68613734E+04 2.37438130E+01                   4
C5H10OH25               C   5H  11O   1     G    300.00   5000.00 1407.00      1
 1.78776170E+01 2.30096382E-02-7.66030672E-06 1.16773561E-09-6.68876794E-14    2
-2.17206124E+04-6.40502519E+01-6.11511496E-01 6.85748200E-02-5.07877147E-05    3
 1.97511236E-08-3.13025970E-12-1.55948740E+04 3.43072707E+01                   4
C5H10OH32               C   5H  11O   1     G    300.00   5000.00 1402.00      1
 1.75237468E+01 2.33111605E-02-7.76257540E-06 1.18336465E-09-6.77794147E-14    2
-2.23230949E+04-6.16589904E+01 1.57671537E+00 6.11672776E-02-4.22201264E-05    3
 1.54831870E-08-2.34663575E-12-1.68613734E+04 2.37438130E+01                   4
O2C5H10OH21             C   5H  11O   3     G    300.00   5000.00 1403.00      1
 2.21564894E+01 2.46484600E-02-8.35302027E-06 1.28869916E-09-7.44372437E-14    2
-4.07544150E+04-8.21531298E+01 1.17115115E+00 7.66730583E-02-5.83784836E-05    3
 2.33930002E-08-3.83723947E-12-3.37839415E+04 2.94556811E+01                   4
O2C5H10OH23             C   5H  11O   3     G    300.00   5000.00 1413.00      1
 2.25663309E+01 2.36960784E-02-7.89320309E-06 1.20343029E-09-6.89316529E-14    2
-4.25964462E+04-8.48729630E+01 1.48292990E+00 7.92100619E-02-6.45238925E-05    3
 2.75597603E-08-4.74651399E-12-3.59663215E+04 2.60236189E+01                   4
O2C5H10OH32             C   5H  11O   3     G    300.00   5000.00 1413.00      1
 2.25663309E+01 2.36960784E-02-7.89320309E-06 1.20343029E-09-6.89316529E-14    2
-4.25964462E+04-8.48729630E+01 1.48292990E+00 7.92100619E-02-6.45238925E-05    3
 2.75597603E-08-4.74651399E-12-3.59663215E+04 2.60236189E+01                   4
C5H10OOH2-1O            C   5H  11O   3     G    300.00   5000.00 1413.00      1
 2.35346179E+01 2.34722862E-02-7.94776963E-06 1.22562706E-09-7.07764677E-14    2
-3.12413772E+04-9.05213665E+01 3.59931598E+00 6.97303823E-02-4.81110105E-05    3
 1.66633403E-08-2.27605640E-12-2.43831559E+04 1.64907485E+01                   4
C5H10OOH1-2O            C   5H  11O   3     G    300.00   5000.00 1399.00      1
 2.34744091E+01 2.40289087E-02-8.24957196E-06 1.28401429E-09-7.46276890E-14    2
-3.14288055E+04-9.04874276E+01 2.27626580E+00 7.41677471E-02-5.37102267E-05    3
 2.00876552E-08-3.06562840E-12-2.41478738E+04 2.31073065E+01                   4
C5H10OOH2-3O            C   5H  11O   3     G    300.00   5000.00 1422.00      1
 2.37039661E+01 2.28944277E-02-7.65396504E-06 1.17004168E-09-6.71498252E-14    2
-3.30935488E+04-9.19037151E+01 3.52101067E+00 7.27990609E-02-5.45969132E-05    3
 2.10575994E-08-3.25724347E-12-2.64753038E+04 1.53171528E+01                   4
C5H10OOH3-2O            C   5H  11O   3     G    300.00   5000.00 1422.00      1
 2.37039661E+01 2.28944277E-02-7.65396504E-06 1.17004168E-09-6.71498252E-14    2
-3.30935488E+04-9.19037151E+01 3.52101067E+00 7.27990609E-02-5.45969132E-05    3
 2.10575994E-08-3.25724347E-12-2.64753038E+04 1.53171528E+01                   4
C5H9OH2-1               C   5H  10O   1     G    300.00   5000.00 1393.00      1
 1.79632769E+01 1.96261013E-02-6.94552950E-06 1.16998015E-09-7.31076475E-14    2
-3.43975167E+04-6.71427512E+01 1.15379835E+00 6.14754406E-02-4.76417883E-05    3
 1.94812837E-08-3.26380194E-12-2.88071871E+04 2.22378076E+01                   4
C5H9OH2-2               C   5H  10O   1     G    300.00   5000.00 1393.00      1
 1.73420529E+01 1.98672053E-02-6.84827375E-06 1.12853971E-09-6.95367723E-14    2
-3.53067253E+04-6.39342517E+01 1.06175650E+00 5.99229234E-02-4.53382296E-05    3
 1.82647400E-08-3.03057217E-12-2.98359947E+04 2.28159483E+01                   4
C5H9OH2-3               C   5H  10O   1     G    300.00   5000.00 1404.00      1
 1.63202131E+01 2.21187964E-02-7.33446788E-06 1.11504811E-09-6.37490605E-14    2
-3.18694826E+04-5.76995691E+01-1.36026247E-01 6.18254995E-02-4.39977979E-05    3
 1.64952091E-08-2.53088790E-12-2.63259212E+04 3.01555739E+01                   4
C5H9OH3-1               C   5H  10O   1     G    300.00   5000.00 1407.00      1
 1.70524829E+01 2.14807216E-02-7.11121540E-06 1.07990418E-09-6.16917578E-14    2
-3.09579957E+04-6.14085679E+01-4.00576532E-01 6.51854571E-02-4.92465698E-05    3
 1.95952916E-08-3.17430732E-12-2.52486385E+04 3.11853383E+01                   4
C5H9OH3-2               C   5H  10O   1     G    300.00   5000.00 1393.00      1
 1.73420529E+01 1.98672053E-02-6.84827375E-06 1.12853971E-09-6.95367723E-14    2
-3.53067253E+04-6.39342517E+01 1.06175650E+00 5.99229234E-02-4.53382296E-05    3
 1.82647400E-08-3.03057217E-12-2.98359947E+04 2.28159483E+01                   4
C5H9OH1Q2-1             C   5H  11O   3     G    300.00   5000.00 1401.00      1
 2.37879334E+01 2.32161510E-02-7.94405983E-06 1.23384790E-09-7.16108087E-14    2
-3.64368316E+04-9.11172296E+01 2.34789216E+00 7.38707732E-02-5.34807426E-05    3
 1.97477739E-08-2.94205883E-12-2.91046004E+04 2.37314926E+01                   4
C5H9OH1Q2-3             C   5H  11O   3     G    300.00   5000.00 1398.00      1
 2.22811560E+01 2.43747251E-02-8.31537329E-06 1.28873434E-09-7.46784781E-14    2
-3.41721221E+04-8.06285061E+01 3.38964538E+00 6.71053164E-02-4.47338908E-05    3
 1.51994925E-08-2.08454402E-12-2.74871659E+04 2.12997831E+01                   4
C5H9OH1Q2-4             C   5H  11O   3     G    300.00   5000.00 1387.00      1
 2.27388505E+01 2.41642034E-02-8.28644892E-06 1.28910803E-09-7.49086510E-14    2
-3.48063231E+04-8.37769305E+01 4.25166981E+00 5.96701942E-02-2.99605013E-05    3
 4.76080533E-09 3.77099881E-13-2.77160089E+04 1.80710554E+01                   4
C5H9OH1Q2-5             C   5H  11O   3     G    300.00   5000.00 1407.00      1
 2.33109323E+01 2.32800076E-02-7.89120678E-06 1.21784538E-09-7.03667105E-14    2
-3.31455192E+04-8.68637379E+01 1.10229114E+00 7.82809522E-02-6.01916843E-05    3
 2.38463457E-08-3.81365209E-12-2.58227840E+04 3.11713836E+01                   4
C5H9OH2Q1-2             C   5H  11O   3     G    300.00   5000.00 1396.00      1
 2.27314380E+01 2.41671483E-02-8.28103090E-06 1.28714199E-09-7.47347188E-14    2
-3.63460665E+04-8.38051234E+01 3.01751654E+00 7.13418814E-02-5.21779727E-05    3
 2.01906306E-08-3.24039693E-12-2.95765124E+04 2.17313001E+01                   4
C5H9OH2Q1-3             C   5H  11O   3     G    300.00   5000.00 1402.00      1
 2.22535463E+01 2.40987741E-02-8.15298926E-06 1.25631105E-09-7.25017354E-14    2
-3.34577645E+04-8.01949324E+01 2.88307039E+00 7.21478341E-02-5.45452562E-05    3
 2.19045510E-08-3.62040515E-12-2.70079896E+04 2.28460908E+01                   4
C5H9OH2Q1-4             C   5H  11O   3     G    300.00   5000.00 1404.00      1
 2.29935717E+01 2.34361206E-02-7.91684189E-06 1.21866052E-09-7.02774535E-14    2
-3.24527106E+04-8.57123373E+01 2.94424495E+00 7.48590030E-02-5.94311826E-05    3
 2.49892506E-08-4.28826961E-12-2.59518218E+04 2.03303632E+01                   4
C5H9OH2Q1-5             C   5H  11O   3     G    300.00   5000.00 1404.00      1
 2.25596118E+01 2.39370202E-02-8.11998611E-06 1.25361940E-09-7.24472773E-14    2
-3.28664170E+04-8.23875584E+01 7.33259174E-01 7.92443021E-02-6.26093305E-05    3
 2.59205837E-08-4.36579803E-12-2.57430863E+04 3.32581561E+01                   4
C5H9OH2Q3-1             C   5H  11O   3     G    300.00   5000.00 1411.00      1
 2.40575423E+01 2.22237573E-02-7.43296754E-06 1.13649325E-09-6.52307037E-14    2
-3.46335266E+04-9.12246862E+01 2.96765375E+00 7.83999427E-02-6.55234377E-05    3
 2.85615321E-08-5.00076173E-12-2.80570049E+04 1.94926067E+01                   4
C5H9OH2Q3-2             C   5H  11O   3     G    100.00   5000.00  874.32      1
 1.16650946E+01 4.49402847E-02-2.04952436E-05 3.91267419E-09-2.73869594E-13    2
-3.37959322E+04-2.38679401E+01-2.58909659E-01 9.94934538E-02-1.14089482E-04    3
 7.52793928E-08-2.06806086E-11-3.17108929E+04 3.20567609E+01                   4
C5H9OH2Q3-4             C   5H  11O   3     G    300.00   5000.00 1413.00      1
 2.22905151E+01 2.35071339E-02-7.82793543E-06 1.19319952E-09-6.83331469E-14    2
-3.57584405E+04-8.11934723E+01 3.13721888E+00 7.26007344E-02-5.65137257E-05    3
 2.32458223E-08-3.88767363E-12-2.95953181E+04 2.00357208E+01                   4
C5H9OH2Q3-5             C   5H  11O   3     G    300.00   5000.00 1412.00      1
 2.29611413E+01 2.30732838E-02-7.70830762E-06 1.17765675E-09-6.75549644E-14    2
-3.47334750E+04-8.51198609E+01 1.14210454E+00 8.11957199E-02-6.77591321E-05    3
 2.94815240E-08-5.15032874E-12-2.79360371E+04 2.94135270E+01                   4
C5H9OH3Q2-1             C   5H  11O   3     G    300.00   5000.00 1412.00      1
 2.26751705E+01 2.32312308E-02-7.74353614E-06 1.18111227E-09-6.76722598E-14    2
-3.45638686E+04-8.31660032E+01 2.21378080E+00 7.74046098E-02-6.34397510E-05    3
 2.73404322E-08-4.75451857E-12-2.81463350E+04 2.43747383E+01                   4
C5H9OH3Q2-3             C   5H  11O   3     G    300.00   5000.00 1404.00      1
 2.31097821E+01 2.33043036E-02-7.86437407E-06 1.20976720E-09-6.97319372E-14    2
-3.81892064E+04-8.63815551E+01 3.27297674E+00 7.40576699E-02-5.85396762E-05    3
 2.45053696E-08-4.18785232E-12-3.17484110E+04 1.85751953E+01                   4
C5H9OH3Q2-4             C   5H  11O   3     G    300.00   5000.00 1400.00      1
 2.31443893E+01 2.24966393E-02-7.42729211E-06 1.12607715E-09-6.42648130E-14    2
-3.65418683E+04-8.57072045E+01 3.13054730E+00 7.47954362E-02-6.06161760E-05    3
 2.59339982E-08-4.49664420E-12-3.01830587E+04 1.97502894E+01                   4
C5H9OH3Q2-5             C   5H  11O   3     G    300.00   5000.00 1413.00      1
 2.34233331E+01 2.24619438E-02-7.44916802E-06 1.13218704E-09-6.47043544E-14    2
-3.43146595E+04-8.81600115E+01 3.27971551E+00 7.71702173E-02-6.51698881E-05    3
 2.88934033E-08-5.14069149E-12-2.81343310E+04 1.72224146E+01                   4
CH3COCOHCH2             C   4H   6O   2     G    300.00   5000.00 1402.00      1
 1.53830086E+01 1.41536476E-02-4.79752203E-06 7.40059372E-10-4.27362894E-14    2
-4.40165669E+04-5.33915258E+01 8.59057199E-01 5.69428355E-02-5.43753744E-05    3
 2.68751657E-08-5.22916470E-12-3.97906140E+04 2.15808510E+01                   4
C5H9OH1O1-2             C   5H  10O   2     G    300.00   5000.00 1423.00      1
 1.99098964E+01 2.18541357E-02-7.29500582E-06 1.11426490E-09-6.39205988E-14    2
-4.87036233E+04-7.69621973E+01-1.26972384E+00 7.44551235E-02-5.68443223E-05    3
 2.20695095E-08-3.40994480E-12-4.18061985E+04 3.54312588E+01                   4
C5H9OH1O2-3             C   5H  10O   2     G    300.00   5000.00 1424.00      1
 2.07151252E+01 2.13277960E-02-7.15025965E-06 1.09566151E-09-6.30037967E-14    2
-4.62713503E+04-8.26793359E+01-5.18446840E+00 8.85578682E-02-7.37180591E-05    3
 3.08050676E-08-5.08233556E-12-3.81438044E+04 5.37040013E+01                   4
C5H9OH1O2-4             C   5H  10O   2     G    300.00   5000.00 1420.00      1
 1.93090226E+01 2.26533706E-02-7.54092262E-06 1.14957147E-09-6.58525186E-14    2
-4.67312437E+04-7.62570080E+01-9.09006293E+00 1.01649227E-01-9.20563662E-05    3
 4.20035010E-08-7.52658231E-12-3.82958719E+04 7.15010122E+01                   4
C5H9OH1O2-5             C   5H  10O   2     G    300.00   5000.00 1428.00      1
 1.76612188E+01 2.36877377E-02-7.72845823E-06 1.16162310E-09-6.58696123E-14    2
-5.41684252E+04-6.69313112E+01-1.08364908E+01 1.04994098E-01-9.64854758E-05    3
 4.46927690E-08-8.09242048E-12-4.59421002E+04 8.05579412E+01                   4
C5H9OH2O1-2             C   5H  10O   2     G    300.00   5000.00 1411.00      1
 1.89964469E+01 2.30363276E-02-7.78922856E-06 1.20014742E-09-6.92668421E-14    2
-4.81393304E+04-7.28172714E+01-5.59193471E-01 6.78019158E-02-4.58359905E-05    3
 1.53660013E-08-2.00054784E-12-4.13590931E+04 3.23600218E+01                   4
C5H9OH2O1-3             C   5H  10O   2     G    300.00   5000.00 1420.00      1
 1.93090226E+01 2.26533706E-02-7.54092262E-06 1.14957147E-09-6.58525186E-14    2
-4.67312437E+04-7.62570080E+01-9.09006293E+00 1.01649227E-01-9.20563662E-05    3
 4.20035010E-08-7.52658231E-12-3.82958719E+04 7.15010122E+01                   4
C5H9OH2O1-4             C   5H  10O   2     G    300.00   5000.00 1433.00      1
 1.91152222E+01 2.20150920E-02-7.06383466E-06 1.04944077E-09-5.90168325E-14    2
-5.64870102E+04-7.55984831E+01-1.04820505E+01 1.08378869E-01-1.02919395E-04    3
 4.85988118E-08-8.89148354E-12-4.81769010E+04 7.68311682E+01                   4
C5H9OH2O1-5             C   5H  10O   2     G    300.00   5000.00 1461.00      1
 1.84435999E+01 2.34038510E-02-7.62971249E-06 1.14680509E-09-6.50516771E-14    2
-5.67759613E+04-7.64901576E+01-8.77798521E+00 9.46902923E-02-7.81353441E-05    3
 3.22657697E-08-5.21797585E-12-4.83807284E+04 6.64894379E+01                   4
C5H9OH2O2-3             C   5H  10O   2     G    300.00   5000.00 1421.00      1
 1.91806740E+01 2.24310828E-02-7.48333452E-06 1.14244640E-09-6.55091716E-14    2
-5.00048720E+04-7.43006786E+01-8.08043264E-01 7.14724138E-02-5.30992990E-05    3
 2.01903738E-08-3.06857450E-12-4.34210828E+04 3.20096122E+01                   4
C5H9OH2O3-4             C   5H  10O   2     G    300.00   5000.00 1445.00      1
 1.93571399E+01 2.03302847E-02-6.34963572E-06 9.24561219E-10-5.12165973E-14    2
-4.69120286E+04-7.37669702E+01-3.85371941E+00 8.89716896E-02-8.31241015E-05    3
 3.91259662E-08-7.14556635E-12-4.05195113E+04 4.53909664E+01                   4
C5H9OH2O3-5             C   5H  10O   2     G    300.00   5000.00 1420.00      1
 1.93090226E+01 2.26533706E-02-7.54092262E-06 1.14957147E-09-6.58525186E-14    2
-4.67312437E+04-7.62570080E+01-9.09006293E+00 1.01649227E-01-9.20563662E-05    3
 4.20035010E-08-7.52658231E-12-3.82958719E+04 7.15010122E+01                   4
C5H9OH3O1-2             C   5H  10O   2     G    300.00   5000.00 1424.00      1
 2.07151252E+01 2.13277960E-02-7.15025965E-06 1.09566151E-09-6.30037967E-14    2
-4.62713503E+04-8.26793359E+01-5.18446840E+00 8.85578682E-02-7.37180591E-05    3
 3.08050676E-08-5.08233556E-12-3.81438044E+04 5.37040013E+01                   4
C5H9OH3O2-3             C   5H  10O   2     G    300.00   5000.00 1421.00      1
 1.91806740E+01 2.24310828E-02-7.48333452E-06 1.14244640E-09-6.55091716E-14    2
-5.00048720E+04-7.43006786E+01-8.08043264E-01 7.14724138E-02-5.30992990E-05    3
 2.01903738E-08-3.06857450E-12-4.34210828E+04 3.20096122E+01                   4
C5H9OH3O2-4             C   5H  10O   2     G    300.00   5000.00 1424.00      1
 1.98283792E+01 2.19084535E-02-7.22061294E-06 1.09326675E-09-6.23276891E-14    2
-4.88031192E+04-8.05178500E+01-8.89239537E+00 1.02998280E-01-9.49576155E-05    3
 4.38282281E-08-7.90288997E-12-4.04207470E+04 6.84404388E+01                   4
C5H9OH3O2-5             C   5H  10O   2     G    300.00   5000.00 1433.00      1
 1.91152222E+01 2.20150920E-02-7.06383466E-06 1.04944077E-09-5.90168325E-14    2
-5.64870102E+04-7.55984831E+01-1.04820505E+01 1.08378869E-01-1.02919395E-04    3
 4.85988118E-08-8.89148354E-12-4.81769010E+04 7.68311682E+01                   4
C5H9OH1Q2-3O2           C   5H  11O   5     G    300.00   5000.00 1407.00      1
 2.72199086E+01 2.46296759E-02-8.35712877E-06 1.29066748E-09-7.46126014E-14    2
-5.39810908E+04-1.03741857E+02 2.54155624E+00 8.67682056E-02-6.86501115E-05    3
 2.79708096E-08-4.59245399E-12-4.59431626E+04 2.70624325E+01                   4
C5H9OH1Q2-4O2           C   5H  11O   5     G    300.00   5000.00 1407.00      1
 2.72199086E+01 2.46296759E-02-8.35712877E-06 1.29066748E-09-7.46126014E-14    2
-5.39810908E+04-1.03741857E+02 2.54155624E+00 8.67682056E-02-6.86501115E-05    3
 2.79708096E-08-4.59245399E-12-4.59431626E+04 2.70624325E+01                   4
C5H9OH1Q2-5O2           C   5H  11O   5     G    300.00   5000.00 1400.00      1
 2.67874127E+01 2.53877290E-02-8.70380225E-06 1.35355693E-09-7.86266655E-14    2
-5.20267253E+04-1.00659737E+02 2.18663648E+00 8.53871944E-02-6.50895513E-05    3
 2.55932770E-08-4.08641354E-12-4.37798088E+04 3.04904805E+01                   4
C5H9OH2Q1-3O2           C   5H  11O   5     G    300.00   5000.00 1412.00      1
 2.81785412E+01 2.35694769E-02-7.93878476E-06 1.22002236E-09-7.02870618E-14    2
-5.41360173E+04-1.08579002E+02 2.57675878E+00 9.05236856E-02-7.54777832E-05    3
 3.22196909E-08-5.49190988E-12-4.60732603E+04 2.61910515E+01                   4
C5H9OH2Q1-4O2           C   5H  11O   5     G    300.00   5000.00 1412.00      1
 2.81785412E+01 2.35694769E-02-7.93878476E-06 1.22002236E-09-7.02870618E-14    2
-5.41360173E+04-1.08579002E+02 2.57675878E+00 9.05236856E-02-7.54777832E-05    3
 3.22196909E-08-5.49190988E-12-4.60732603E+04 2.61910515E+01                   4
C5H9OH2Q1-5O2           C   5H  11O   5     G    300.00   5000.00 1401.00      1
 2.81949996E+01 2.43166169E-02-8.36382002E-06 1.30371738E-09-7.58602899E-14    2
-5.25684278E+04-1.08556939E+02 2.24007022E+00 8.71364898E-02-6.64306122E-05    3
 2.56412218E-08-3.97133260E-12-4.38668245E+04 2.99046167E+01                   4
C5H9OH2Q3-1O2           C   5H  11O   5     G    300.00   5000.00 1412.00      1
 2.81785412E+01 2.35694769E-02-7.93878476E-06 1.22002236E-09-7.02870618E-14    2
-5.41360173E+04-1.08579002E+02 2.57675878E+00 9.05236856E-02-7.54777832E-05    3
 3.22196909E-08-5.49190988E-12-4.60732603E+04 2.61910515E+01                   4
C5H9OH2Q3-4O2           C   5H  11O   5     G    300.00   5000.00 1421.00      1
 2.89096710E+01 2.23737417E-02-7.40554022E-06 1.12469002E-09-6.42612815E-14    2
-5.61653693E+04-1.13264564E+02 3.03287586E+00 9.20251338E-02-7.93243703E-05    3
 3.46901156E-08-5.99630534E-12-4.82697964E+04 2.21573701E+01                   4
C5H9OH2Q3-5O2           C   5H  11O   5     G    300.00   5000.00 1412.00      1
 2.81785412E+01 2.35694769E-02-7.93878476E-06 1.22002236E-09-7.02870618E-14    2
-5.41360173E+04-1.08579002E+02 2.57675878E+00 9.05236856E-02-7.54777832E-05    3
 3.22196909E-08-5.49190988E-12-4.60732603E+04 2.61910515E+01                   4
C5H9OH3Q2-1O2           C   5H  11O   5     G    300.00   5000.00 1412.00      1
 2.81785412E+01 2.35694769E-02-7.93878476E-06 1.22002236E-09-7.02870618E-14    2
-5.41360173E+04-1.08579002E+02 2.57675878E+00 9.05236856E-02-7.54777832E-05    3
 3.22196909E-08-5.49190988E-12-4.60732603E+04 2.61910515E+01                   4
C5H9OH3Q2-4O2           C   5H  11O   5     G    300.00   5000.00 1421.00      1
 2.89096710E+01 2.23737417E-02-7.40554022E-06 1.12469002E-09-6.42612815E-14    2
-5.61653693E+04-1.13264564E+02 3.03287586E+00 9.20251338E-02-7.93243703E-05    3
 3.46901156E-08-5.99630534E-12-4.82697964E+04 2.21573701E+01                   4
C5H9OH3Q4-1O2           C   5H  11O   5     G    300.00   5000.00 1412.00      1
 2.81785412E+01 2.35694769E-02-7.93878476E-06 1.22002236E-09-7.02870618E-14    2
-5.41360173E+04-1.08579002E+02 2.57675878E+00 9.05236856E-02-7.54777832E-05    3
 3.22196909E-08-5.49190988E-12-4.60732603E+04 2.61910515E+01                   4
C5H8OH1KET2-3           C   5H  10O   4     G    300.00   5000.00 1379.00      1
 2.65156989E+01 2.12210188E-02-7.34198593E-06 1.14998920E-09-6.71727026E-14    2
-7.03490878E+04-1.02956289E+02 2.44172046E+00 7.73698292E-02-5.74306591E-05    3
 2.15566660E-08-3.28001906E-12-6.19994441E+04 2.63400711E+01                   4
C5H8OH1KET2-4           C   5H  10O   4     G    300.00   5000.00 1372.00      1
 2.57299640E+01 2.21882573E-02-7.74148194E-06 1.21917462E-09-7.14766140E-14    2
-7.20389125E+04-1.00786575E+02 2.19611260E+00 7.29949018E-02-4.81492713E-05    3
 1.52328827E-08-1.85004917E-12-6.34677706E+04 2.70587796E+01                   4
C5H8OH1KET2-5           C   5H  10O   4     G    300.00   5000.00 1362.00      1
 2.46318446E+01 2.28934413E-02-7.93560184E-06 1.24444424E-09-7.27469020E-14    2
-6.95590488E+04-9.32229664E+01 4.50933869E+00 6.13556612E-02-3.19404933E-05    3
 5.84137976E-09 1.16878612E-13-6.17425531E+04 1.78402071E+01                   4
C5H8OH2KET1-3           C   5H  10O   4     G    300.00   5000.00 1394.00      1
 2.60073068E+01 2.19295605E-02-7.63412611E-06 1.19953195E-09-7.01855241E-14    2
-7.02415454E+04-1.01385341E+02 1.81828794E+00 7.96636551E-02-6.03983857E-05    3
 2.31661609E-08-3.58270872E-12-6.20131243E+04 2.80079478E+01                   4
C5H8OH2KET1-4           C   5H  10O   4     G    300.00   5000.00 1394.00      1
 2.60073068E+01 2.19295605E-02-7.63412611E-06 1.19953195E-09-7.01855241E-14    2
-7.02415454E+04-1.01385341E+02 1.81828794E+00 7.96636551E-02-6.03983857E-05    3
 2.31661609E-08-3.58270872E-12-6.20131243E+04 2.80079478E+01                   4
C5H8OH2KET1-5           C   5H  10O   4     G    300.00   5000.00 1388.00      1
 2.54257398E+01 2.26911835E-02-7.95703472E-06 1.25627921E-09-7.37487415E-14    2
-6.82324122E+04-9.74340728E+01 1.30867609E+00 7.85094156E-02-5.73076662E-05    3
 2.11504287E-08-3.16681654E-12-5.98102498E+04 3.22676216E+01                   4
C5H8OH2KET3-1           C   5H  10O   4     G    300.00   5000.00 1389.00      1
 2.40223147E+01 2.31048019E-02-7.92937628E-06 1.23436557E-09-7.17651904E-14    2
-7.13545081E+04-8.97112470E+01 2.67262039E+00 7.04298347E-02-4.66408413E-05    3
 1.50167009E-08-1.85355414E-12-6.37553330E+04 2.57379916E+01                   4
C5H8OH2KET3-4           C   5H  10O   4     G    300.00   5000.00 1387.00      1
 2.73999676E+01 2.04073095E-02-7.04876747E-06 1.10301974E-09-6.43925327E-14    2
-7.30115003E+04-1.08634172E+02-1.04632600E+00 9.22303882E-02-7.73514752E-05    3
 3.27034785E-08-5.53465196E-12-6.37347067E+04 4.21313909E+01                   4
C5H8OH2KET3-5           C   5H  10O   4     G    300.00   5000.00 1389.00      1
 2.40223147E+01 2.31048019E-02-7.92937628E-06 1.23436557E-09-7.17651904E-14    2
-7.13545081E+04-8.97112470E+01 2.67262039E+00 7.04298347E-02-4.66408413E-05    3
 1.50167009E-08-1.85355414E-12-6.37553330E+04 2.57379916E+01                   4
C5H8OH3KET2-1           C   5H  10O   4     G    300.00   5000.00 1389.00      1
 2.74983143E+01 2.02793808E-02-6.99505452E-06 1.09365541E-09-6.38081652E-14    2
-7.08388259E+04-1.07995919E+02-1.50223875E+00 9.43188759E-02-8.03243043E-05    3
 3.44242060E-08-5.88938492E-12-6.14692759E+04 4.54066342E+01                   4
C5H8OH3KET2-4           C   5H  10O   4     G    300.00   5000.00 1401.00      1
 2.38770733E+01 2.30617393E-02-7.87125135E-06 1.22027793E-09-7.07261061E-14    2
-7.28755456E+04-8.86283963E+01 2.62291307E+00 7.64919613E-02-6.02207970E-05    3
 2.48633207E-08-4.18880944E-12-6.58761243E+04 2.41713245E+01                   4
C5H8OH3KET2-5           C   5H  10O   4     G    300.00   5000.00 1391.00      1
 2.39938849E+01 2.35597022E-02-8.17703245E-06 1.28211604E-09-7.49023660E-14    2
-7.13028313E+04-8.90610645E+01 2.25143837E+00 7.37098762E-02-5.24271740E-05    3
 1.91138536E-08-2.85028185E-12-6.36766897E+04 2.79564578E+01                   4
C5H10-1                 C   5H  10          G    200.00   3000.00 1000.00      1
 4.80571242E+00 3.93322437E-02-1.86770756E-05 4.30209091E-09-3.90193870E-13    2
-5.95876737E+03 2.28979639E+00 7.29669123E+00-6.61181039E-04 1.02370104E-04    3
-1.31781286E-07 5.21484493E-11-5.28897818E+03-3.22097598E+00                   4
C5H10-2                 C   5H  10          G    200.00   3000.00 1000.00      1
 3.20177642E+00 4.19399771E-02-2.04073772E-05 4.82552052E-09-4.49688453E-13    2
-6.77474387E+03 1.06588082E+01 6.38890629E+00 5.17821802E-03 8.38243423E-05    3
-1.08917745E-07 4.26364870E-11-6.50631935E+03 4.31672439E-01                   4
C5H91-1                 C   5H   9          G    200.00   3000.00 1000.00      1
 5.05920235E+00 3.64736061E-02-1.76644591E-05 4.15548041E-09-3.85048342E-13    2
 2.37015989E+04 2.77635490E+00 5.33717043E+00 1.25910913E-02 6.55534406E-05    3
-9.47082812E-08 3.88653602E-11 2.44914470E+04 6.27176932E+00                   4
C5H91-2                 C   5H   9          G    200.00   3000.00 1000.00      1
 5.16601511E+00 3.59353868E-02-1.71053381E-05 3.93526759E-09-3.55399257E-13    2
 2.18877783E+04 2.64001388E+00 6.66382620E+00 3.15486786E-03 8.76777048E-05    3
-1.16766675E-07 4.68462090E-11 2.25877099E+04 1.11607791E+00                   4
C5H91-3                 C   5H   9          G    200.00   3000.00 1000.00      1
 4.58009725E+00 3.78909114E-02-1.86761630E-05 4.50631744E-09-4.31097589E-13    2
 1.04362358E+04 3.50786106E+00 4.92813299E+00 1.07601889E-02 7.53109763E-05    3
-1.06704866E-07 4.35756334E-11 1.13259646E+04 7.30957998E+00                   4
C5H91-4                 C   5H   9          G    200.00   3000.00 1000.00      1
 3.74857910E+00 3.80727038E-02-1.84729630E-05 4.33400847E-09-3.98581610E-13    2
 1.77334204E+04 1.15246465E+01 7.04080013E+00-3.24769017E-03 1.02690615E-04    3
-1.30532374E-07 5.13323955E-11 1.80839371E+04 1.54411064E+00                   4
C5H91-5                 C   5H   9          G    200.00   3000.00 1000.00      1
 5.26984301E+00 3.61772106E-02-1.75518655E-05 4.14065007E-09-3.84330867E-13    2
 1.88081273E+04 3.09091826E+00 7.22285748E+00 7.33114839E-04 9.44776346E-05    3
-1.25088414E-07 5.03063153E-11 1.94031310E+04-5.66988623E-01                   4
C5H92-2                 C   5H   9          G    200.00   3000.00 1000.00      1
 3.50882080E+00 3.88526391E-02-1.92439706E-05 4.65337749E-09-4.45384245E-13    2
 2.14319089E+04 1.07418825E+01 7.04396007E+00 1.56957396E-03 8.38906304E-05    3
-1.06558814E-07 4.13801325E-11 2.15980465E+04-1.34787842E+00                   4
C5H92-3                 C   5H   9          G    200.00   3000.00 1000.00      1
 3.66126945E+00 3.85043880E-02-1.89566189E-05 4.54794306E-09-4.31244914E-13    2
 2.14927539E+04 9.98790637E+00 7.44219247E+00-1.86130682E-03 9.37623697E-05    3
-1.17957718E-07 4.59402002E-11 2.16738085E+04-2.88122479E+00                   4
C5H92-4                 C   5H   9          G    200.00   3000.00 1000.00      1
 3.50856731E+00 3.93554954E-02-1.94327955E-05 4.67381006E-09-4.43922581E-13    2
 9.36571475E+03 8.82328906E+00 7.45118476E+00-6.34795939E-03 1.10654308E-04    3
-1.37728518E-07 5.36321402E-11 9.69782654E+03-3.80301707E+00                   4
C5H92-5                 C   5H   9          G    200.00   3000.00 1000.00      1
 3.93599627E+00 3.82388853E-02-1.89453375E-05 4.59117331E-09-4.40452868E-13    2
 1.78011953E+04 1.00624567E+01 7.25185352E+00 1.65230845E-03 8.46755250E-05    3
-1.09000800E-07 4.28013780E-11 1.79879662E+04-1.01299452E+00                   4
AC5H9O-C                C   5H   9O   1     G    300.00   5000.00 1382.00      1
 1.76789601E+01 2.05915073E-02-7.18764438E-06 1.13116483E-09-6.62505034E-14    2
-6.25146818E+03-6.62131721E+01 2.04951318E+00 5.36584877E-02-3.35086710E-05    3
 1.06174235E-08-1.39224338E-12-3.85112518E+02 1.91077262E+01                   4
CC5H9O-B                C   5H   9O   1     G    300.00   5000.00 1377.00      1
 1.86974377E+01 1.84542537E-02-6.18682537E-06 9.48850967E-10-5.46203980E-14    2
-7.15897769E+03-7.26540429E+01 2.75614808E+00 5.20514036E-02-3.10966938E-05    3
 8.25895065E-09-6.59917121E-13-1.35162741E+03 1.40990119E+01                   4
BC5H10                  C   5H  10          G    200.00   3000.00 1000.00      1
 2.43604039E+00 4.26698394E-02-2.06096382E-05 4.81426739E-09-4.41304814E-13    2
-7.87742644E+03 1.40425561E+01 6.97870495E+00-2.46912236E-03 1.01782898E-04    3
-1.25790376E-07 4.83670989E-11-7.75864233E+03-2.06158545E+00                   4
BC5H9-C                 C   5H   9          G    200.00   3000.00 1000.00      1
 3.25602933E+00 3.88356200E-02-1.90450777E-05 4.55327743E-09-4.30459769E-13    2
 2.00111293E+04 1.15355687E+01 7.54182670E+00 7.35880854E-04 7.99444741E-05    3
-9.85237034E-08 3.74709110E-11 1.99676553E+04-4.58105653E+00                   4
CC5H10                  C   5H  10          G    200.00   3000.00 1000.00      1
 4.29132105E+00 4.06138804E-02-1.97856072E-05 4.70348359E-09-4.42072550E-13    2
-6.74886731E+03 3.92259413E+00 4.76118317E+00 1.51965058E-02 6.76895718E-05    3
-9.89517389E-08 4.06854834E-11-5.98014071E+03 6.62653844E+00                   4
CC5H9-A                 C   5H   9          G    200.00   3000.00 1000.00      1
 5.83974771E+00 3.49881529E-02-1.67524047E-05 3.92283254E-09-3.64251695E-13    2
 1.79338980E+04-1.04799060E+00 6.56971524E+00 8.12068272E-03 7.37100718E-05    3
-1.02655391E-07 4.18889988E-11 1.86774127E+04 5.08566424E-01                   4
CC5H9-B                 C   5H   9          G    200.00   3000.00 1000.00      1
 3.55190233E+00 3.93832461E-02-1.95502604E-05 4.73737367E-09-4.53931285E-13    2
 8.59512853E+03 8.30767598E+00 5.00482525E+00 9.57632035E-03 7.41540743E-05    3
-1.01857602E-07 4.07907126E-11 9.21070540E+03 6.44649604E+00                   4
CC5H9-C                 C   5H   9          G    200.00   3000.00 1000.00      1
 5.08647820E+00 3.65876390E-02-1.78871515E-05 4.27020930E-09-4.03391097E-13    2
 2.11400954E+04 1.39595995E+00 4.96190292E+00 1.60680623E-02 5.70031607E-05    3
-8.62482826E-08 3.58689405E-11 2.19361783E+04 6.43566385E+00                   4
CC5H9-D                 C   5H   9          G    200.00   3000.00 1000.00      1
 5.43093594E+00 3.60811047E-02-1.75615578E-05 4.16999653E-09-3.91611060E-13    2
 2.26620902E+04-6.27682260E-01 3.97533410E+00 2.36310392E-02 3.94728859E-05    3
-6.92077543E-08 2.98573632E-11 2.36258863E+04 1.02571091E+01                   4
B2E2M1OJ                C   5H   9O   1     G    300.00   5000.00 2003.00      1
 1.35666458E+01 2.56547934E-02-9.37226256E-06 1.52518398E-09-9.15378763E-14    2
-3.58767067E+03-4.27272791E+01 5.64762692E+00 3.43609862E-02-5.60649548E-06    3
-5.19111402E-09 1.73155461E-12-6.65737793E+00 3.13825267E+00                   4
AC5H10                  C   5H  10          G    200.00   3000.00 1000.00      1
 3.50819410E+00 4.19588686E-02-2.07434721E-05 5.02272513E-09-4.82681030E-13    2
-7.45892729E+03 8.24526165E+00 5.10075206E+00 1.14618232E-02 7.48325605E-05    3
-1.03973288E-07 4.18417876E-11-6.87753037E+03 5.70417752E+00                   4
AC5H9-A1                C   5H   9          G    200.00   3000.00 1000.00      1
 4.23280533E+00 3.77837982E-02-1.86201269E-05 4.47956997E-09-4.25854360E-13    2
 2.23978958E+04 6.60131402E+00 5.62699225E+00 1.46361104E-02 5.26914680E-05    3
-7.63986026E-08 3.08942241E-11 2.27625485E+04 3.59187354E+00                   4
AC5H9-A2                C   5H   9          G    200.00   3000.00 1000.00      1
 5.37402088E+00 3.63068025E-02-1.74550924E-05 4.08841890E-09-3.78421042E-13    2
 1.00932639E+04-9.28750340E-01 3.16228179E+00 2.22903987E-02 5.13102202E-05    3
-8.56813875E-08 3.68542155E-11 1.13873582E+04 1.45982591E+01                   4
AC5H9-C                 C   5H   9          G    200.00   3000.00 1000.00      1
 4.15484073E+00 3.80769147E-02-1.85065060E-05 4.37669296E-09-4.08431646E-13    2
 9.33380689E+03 5.11111559E+00 4.35273311E+00 1.34532681E-02 6.70816888E-05    3
-9.66735514E-08 3.94793720E-11 1.02033398E+04 9.28513653E+00                   4
AC5H9-D                 C   5H   9          G    200.00   3000.00 1000.00      1
 5.26091299E+00 3.59766702E-02-1.73817646E-05 4.09954178E-09-3.82548445E-13    2
 1.70052975E+04 4.82353983E-01 4.38051340E+00 2.30528317E-02 3.65824123E-05    3
-6.37776586E-08 2.73347130E-11 1.77854052E+04 8.20210699E+00                   4
B2E3M1OJ                C   5H   9O   1     G    300.00   5000.00 2003.00      1
 1.35666458E+01 2.56547934E-02-9.37226256E-06 1.52518398E-09-9.15378763E-14    2
-3.58767067E+03-4.27272791E+01 5.64762692E+00 3.43609862E-02-5.60649548E-06    3
-5.19111402E-09 1.73155461E-12-6.65737793E+00 3.13825267E+00                   4
B13DE2M                 C   5H   8          G    300.00   5000.00 1397.00      1
 1.40757545E+01 1.82375566E-02-6.20747687E-06 9.60350919E-10-5.55741525E-14    2
 2.40033881E+03-5.12988284E+01-4.72170009E-01 5.59413257E-02-4.50458826E-05    3
 1.96181377E-08-3.52009647E-12 7.14960489E+03 2.56276807E+01                   4
B13DE2MJ                C   5H   7          G    300.00   5000.00 1393.00      1
 1.48413344E+01 1.52425753E-02-5.13559858E-06 7.89787260E-10-4.55353492E-14    2
 2.02661570E+04-5.54474955E+01-8.98037227E-01 5.65174321E-02-4.76107829E-05    3
 2.09672106E-08-3.73076319E-12 2.52881763E+04 2.74966602E+01                   4
B12DE3M                 C   5H   8          G    300.00   5000.00 1388.00      1
 1.37093177E+01 1.85726726E-02-6.33115904E-06 9.80719059E-10-5.68099894E-14    2
 8.59518752E+03-4.88749621E+01 1.27860173E+00 4.54917474E-02-2.82334169E-05    3
 8.98449372E-09-1.17220042E-12 1.31637341E+04 1.87039373E+01                   4
O2C4H8CHO               C   5H   9O   3     G    300.00   5000.00 1395.00      1
 2.12629904E+01 2.14072282E-02-7.38342949E-06 1.15281523E-09-6.71508438E-14    2
-3.16854524E+04-7.99828703E+01 1.91847699E+00 6.67245869E-02-4.80871046E-05    3
 1.78588690E-08-2.71163880E-12-2.49837984E+04 2.38577867E+01                   4
O2HC4H8CO               C   5H   9O   3     G    300.00   5000.00 1394.00      1
 2.38219630E+01 1.91411448E-02-6.67919154E-06 1.05127303E-09-6.15876805E-14    2
-3.23093973E+04-9.42580755E+01 1.82607262E+00 6.93466111E-02-4.93125140E-05    3
 1.69848340E-08-2.26117657E-12-2.46578311E+04 2.41167544E+01                   4
TC4H8CHO                C   5H   9O   1     G    300.00   5000.00 1397.00      1
 1.79663933E+01 1.94207117E-02-6.67409451E-06 1.03969221E-09-6.04702651E-14    2
-1.33368585E+04-6.79819424E+01-9.58078294E-01 6.42003258E-02-4.70776827E-05    3
 1.75737698E-08-2.64896151E-12-6.86582501E+03 3.33781112E+01                   4
PC4H8CHO-1O2            C   5H   9O   3     G    300.00   5000.00 1385.00      1
 2.46719452E+01 1.85504127E-02-6.42209840E-06 1.00647312E-09-5.88171032E-14    2
-3.18555321E+04-9.71440808E+01-4.63291072E-01 8.02504798E-02-6.47236563E-05    3
 2.62037194E-08-4.25127975E-12-2.34955268E+04 3.66761324E+01                   4
PC4H8CHO-2O2            C   5H   9O   3     G    300.00   5000.00 1404.00      1
 2.16725120E+01 2.03883823E-02-6.89025420E-06 1.06159257E-09-6.12789415E-14    2
-3.20581874E+04-8.08233009E+01 3.75698588E+00 5.99220385E-02-3.84711370E-05    3
 1.16653123E-08-1.26664695E-12-2.57207120E+04 1.60217605E+01                   4
PC4H8CHO-3O2            C   5H   9O   3     G    300.00   5000.00 1404.00      1
 2.16725120E+01 2.03883823E-02-6.89025420E-06 1.06159257E-09-6.12789415E-14    2
-3.20581874E+04-8.08233009E+01 3.75698588E+00 5.99220385E-02-3.84711370E-05    3
 1.16653123E-08-1.26664695E-12-2.57207120E+04 1.60217605E+01                   4
PC4H8CHO-4O2            C   5H   9O   3     G    300.00   5000.00 1385.00      1
 2.12856144E+01 2.12771293E-02-7.31814716E-06 1.14082494E-09-6.63900040E-14    2
-3.02079416E+04-7.82029614E+01 3.37850952E+00 5.77659231E-02-3.28975023E-05    3
 7.80995858E-09-4.14571925E-13-2.35309122E+04 1.97380195E+01                   4
C4H7CHO-2               C   5H   8O   1     G    300.00   5000.00 1390.00      1
 1.62588601E+01 1.87787531E-02-6.45805165E-06 1.00641261E-09-5.85466414E-14    2
-2.44023233E+04-5.96450353E+01 3.69688874E-04 5.71382743E-02-4.15287925E-05    3
 1.58289787E-08-2.49867087E-12-1.87655817E+04 2.75869712E+01                   4
C4H7CHO-3               C   5H   8O   1     G    300.00   5000.00 1372.00      1
 1.85624452E+01 1.77488565E-02-6.31409537E-06 1.00644898E-09-5.94751763E-14    2
-2.19071950E+04-7.39093473E+01-5.56352278E-01 5.72529209E-02-3.54056789E-05    3
 9.77878171E-09-8.99111821E-13-1.47673655E+04 3.05783957E+01                   4
C4H7CHO-4               C   5H   8O   1     G    300.00   5000.00 1384.00      1
 1.58576532E+01 1.86534921E-02-6.31811810E-06 9.74987341E-10-5.63441964E-14    2
-2.03331041E+04-5.56987444E+01 1.79333973E+00 4.64360031E-02-2.44058281E-05    3
 4.71900615E-09 3.47453977E-14-1.50194128E+04 2.15047883E+01                   4
C4H7CO1-4               C   5H   7O   1     G    300.00   5000.00 1378.00      1
 1.54637001E+01 1.64158685E-02-5.54672481E-06 8.55055295E-10-4.93928750E-14    2
-8.55858619E+02-5.10065564E+01 2.09347005E+00 4.59484008E-02-3.00651488E-05    3
 9.99306335E-09-1.34709811E-12 3.96659370E+03 2.14210959E+01                   4
C4H6CHO-3,1             C   5H   7O   1     G    300.00   5000.00 1370.00      1
 1.82128893E+01 1.54976186E-02-5.53773292E-06 8.85302860E-10-5.24233304E-14    2
-2.95615612E+03-7.03513763E+01-4.36035476E-02 5.37361340E-02-3.42933689E-05    3
 9.87849217E-09-9.84553336E-13 3.79679433E+03 2.92190034E+01                   4
C4H6CHO-3,2             C   5H   7O   1     G    300.00   5000.00 1374.00      1
 1.82374968E+01 1.58987808E-02-5.67555464E-06 9.06759473E-10-5.36704677E-14    2
-4.94227138E+03-7.20543838E+01-1.12851462E+00 5.76267995E-02-3.85680931E-05    3
 1.20687243E-08-1.40739761E-12 2.09873632E+03 3.31436267E+01                   4
C4H6CHO-2,4O            C   5H   7O   2     G    300.00   5000.00 1412.00      1
 1.86797213E+01 1.58488448E-02-5.26854752E-06 8.03211186E-10-4.60389076E-14    2
-1.61898706E+04-6.74721986E+01 3.97585609E+00 4.80413632E-02-3.02836687E-05    3
 8.65490146E-09-7.96226456E-13-1.10064507E+04 1.20300434E+01                   4
C4H6CHO-4,3             C   5H   7O   1     G    300.00   5000.00 1389.00      1
 1.55363938E+01 1.68169228E-02-5.68864604E-06 8.77226212E-10-5.06741077E-14    2
-3.37619739E+03-5.38773344E+01 1.28637968E+00 4.65369681E-02-2.71924042E-05    3
 6.80709326E-09-4.36046605E-13 1.83643986E+03 2.37648966E+01                   4
PC4H7CHOQ1-3            C   5H   9O   3     G    100.00   5000.00 1347.31      1
 1.15315932E+01 3.86195695E-02-1.73031859E-05 3.27953498E-09-2.28263801E-13    2
-2.13802477E+04-2.11830469E+01 8.76269124E-01 7.02543300E-02-5.25235388E-05    3
 2.07072456E-08-3.46210167E-12-1.85090786E+04 3.33990582E+01                   4
CH3CYC3H4OCHO           C   5H   8O   2     G    100.00   5000.00  908.41      1
 1.52699433E+01 1.93727703E-02-3.26720032E-06 3.58758217E-10-2.43397744E-14    2
-3.44419006E+04-5.22570641E+01 1.87058512E+00 2.72503950E-02 6.81425351E-05    3
-1.14000359E-07 4.84977910E-11-2.98980943E+04 2.27102779E+01                   4
PC4H7CHOQ2-1            C   5H   9O   3     G    100.00   5000.00 1003.98      1
 2.07278726E+01 2.36982274E-02-8.99348300E-06 1.68526793E-09-1.21707764E-13    2
-3.06556770E+04-7.57419900E+01-1.50253526E-01 7.71894285E-02-4.45535517E-05    3
-4.15709985E-09 8.66765185E-12-2.49670752E+04 3.25179450E+01                   4
C2H5CYC2H2OCHO          C   5H   8O   2     G    100.00   5000.00  899.68      1
 1.54561248E+01 1.96657854E-02-3.69240984E-06 4.15404199E-10-2.53871916E-14    2
-3.34228489E+04-5.15793869E+01 1.46062319E+00 4.03087969E-02 3.12170044E-05    3
-7.68238139E-08 3.57123901E-11-2.92217021E+04 2.38137576E+01                   4
PC4H7CHOQ2-4            C   5H   9O   3     G    100.00   5000.00  812.38      1
 8.56026814E+00 4.51098077E-02-2.14737615E-05 4.17921834E-09-2.95654279E-13    2
-1.88306680E+04-5.91286523E+00 4.28642711E-01 8.51487376E-02-9.54034415E-05    3
 6.48490336E-08-1.89662333E-11-1.75094872E+04 3.16277993E+01                   4
CYC3H5OCH2CHO           C   5H   8O   2     G    100.00   5000.00  897.83      1
 9.97988370E+00 2.90527476E-02-8.78302842E-06 1.37606336E-09-8.86980956E-14    2
-3.11035108E+04-2.23094685E+01 1.64314338E+00 4.34830963E-02 5.05239227E-06    3
-3.70721133E-08 1.84625240E-11-2.86911430E+04 2.21097137E+01                   4
PC4H7CHOQ3-1            C   5H   9O   3     G    100.00   5000.00 1027.33      1
 1.97844391E+01 2.53059005E-02-9.72726613E-06 1.79464647E-09-1.26927243E-13    2
-3.02286399E+04-7.09893661E+01-2.11935901E-01 8.05416663E-02-5.73467868E-05    3
 1.12623478E-08 2.78506532E-12-2.49262951E+04 3.18307981E+01                   4
PC4H8COQ1               C   5H   9O   3     G    100.00   5000.00 1378.35      1
 1.68861693E+01 2.95421922E-02-1.24149075E-05 2.29634476E-09-1.58102346E-13    2
-2.72340317E+04-5.19924249E+01 1.64443586E-01 7.80688763E-02-6.52243284E-05    3
 2.78386256E-08-4.79085608E-12-2.26243434E+04 3.40460590E+01                   4
PC4H8COQ2               C   5H   9O   3     G    100.00   5000.00  831.03      1
 9.79111933E+00 4.21667135E-02-1.96212197E-05 3.77480035E-09-2.65132572E-13    2
-2.45321861E+04-1.29447885E+01 2.70328015E-01 8.79951522E-02-1.02344614E-04    3
 7.01398020E-08-2.02306762E-11-2.29498417E+04 3.12249181E+01                   4
PC4H8COQ3               C   5H   9O   3     G    100.00   5000.00  831.03      1
 9.79111933E+00 4.21667135E-02-1.96212197E-05 3.77480035E-09-2.65132572E-13    2
-2.45321861E+04-1.29447885E+01 2.70328015E-01 8.79951522E-02-1.02344614E-04    3
 7.01398020E-08-2.02306762E-11-2.29498417E+04 3.12249181E+01                   4
PC4H9CHO                C   5H  10O   1     G    300.00   5000.00 1383.00      1
 1.71928366E+01 2.24205079E-02-7.66524563E-06 1.18999819E-09-6.90481012E-14    2
-3.62048450E+04-6.39265450E+01 1.55168051E+00 5.17580624E-02-2.47521866E-05    3
 3.39585733E-09 4.54214964E-13-3.01104924E+04 2.25340321E+01                   4
PC4H9CO                 C   5H   9O   1     G    300.00   5000.00 1380.00      1
 1.67761337E+01 2.02898448E-02-6.94418179E-06 1.07888297E-09-6.26360391E-14    2
-1.72426942E+04-6.00185187E+01 2.32674439E+00 4.69567990E-02-2.17002843E-05    3
 2.33166983E-09 6.15109331E-13-1.15824032E+04 1.99866279E+01                   4
PC4H8CHO-1              C   5H   9O   1     G    300.00   5000.00 1391.00      1
 1.73203841E+01 2.00050584E-02-6.88462599E-06 1.07357298E-09-6.24869113E-14    2
-1.60879440E+04-6.51443168E+01 8.84469923E-01 5.26232725E-02-2.83373818E-05    3
 5.66303879E-09-3.63459101E-15-9.89241254E+03 2.50250388E+01                   4
PC4H8CHO-2              C   5H   9O   1     G    300.00   5000.00 1426.00      1
 1.58456286E+01 2.08430527E-02-7.08562851E-06 1.09605491E-09-6.34445999E-14    2
-1.24300179E+04-5.32908403E+01 3.19129086E+00 3.91487154E-02-8.88573585E-06    3
-5.86340400E-09 2.44961462E-12-7.02633915E+03 1.84682536E+01                   4
PC4H8CHO-3              C   5H   9O   1     G    300.00   5000.00 1426.00      1
 1.58456286E+01 2.08430527E-02-7.08562851E-06 1.09605491E-09-6.34445999E-14    2
-1.24300179E+04-5.32908403E+01 3.19129086E+00 3.91487154E-02-8.88573585E-06    3
-5.86340400E-09 2.44961462E-12-7.02633915E+03 1.84682536E+01                   4
PC4H8CHO-4              C   5H   9O   1     G    300.00   5000.00 1383.00      1
 1.66333143E+01 2.03619734E-02-6.95844731E-06 1.08002411E-09-6.26591600E-14    2
-1.10824930E+04-5.81167187E+01 1.89962807E+00 4.83598549E-02-2.37381500E-05    3
 3.58762168E-09 3.40201608E-13-5.38702187E+03 2.31840311E+01                   4
AC3H5CHO                C   4H   6O   1     G    200.00   3000.00 1000.00      1
 4.11177934E+00 2.89845840E-02-1.45399322E-05 3.57066568E-09-3.47430372E-13    2
-1.18558330E+04 8.01249221E+00 6.31334754E+00-8.24892617E-04 7.36799562E-05    3
-9.48724083E-08 3.74836637E-11-1.15147427E+04 1.86071484E+00                   4
AC3H5CO                 C   4H   5O   1     G    300.00   5000.00 1389.00      1
 1.18646590E+01 1.28852832E-02-4.45460888E-06 6.96613045E-10-4.06215490E-14    2
 3.86957822E+03-3.32914428E+01 7.33691342E-01 3.92117703E-02-2.94730676E-05    3
 1.23983669E-08-2.33130379E-12 7.76212794E+03 2.65015931E+01                   4
NC52ONEO2-3             C   5H   9O   3     G    300.00   5000.00 1389.00      1
 2.32384890E+01 1.91383699E-02-6.48795686E-06 1.00265179E-09-5.80286197E-14    2
-3.48643643E+04-8.86014914E+01 3.67212944E-01 7.61782682E-02-6.13904833E-05    3
 2.51922695E-08-4.15673555E-12-2.73490750E+04 3.28428407E+01                   4
NC52ONEO2-4             C   5H   9O   3     G    300.00   5000.00 1419.00      1
 2.05185681E+01 2.04863743E-02-6.73858014E-06 1.01931995E-09-5.80865415E-14    2
-3.51672453E+04-7.38258122E+01 4.46745059E+00 5.62677767E-02-3.55388942E-05    3
 1.07130185E-08-1.15039744E-12-2.95536320E+04 1.27650471E+01                   4
NC52ONEO2-5             C   5H   9O   3     G    300.00   5000.00 1388.00      1
 2.00576970E+01 2.15456046E-02-7.24499615E-06 1.11255956E-09-6.40750213E-14    2
-3.33006712E+04-7.08203167E+01 4.08984713E+00 5.40452788E-02-2.97970958E-05    3
 6.76825508E-09-2.84375003E-13-2.73624576E+04 1.64944454E+01                   4
NC53ONEO2-1             C   5H   9O   3     G    300.00   5000.00 1472.00      1
 2.08297563E+01 2.14528808E-02-7.34744816E-06 1.14331164E-09-6.64861408E-14    2
-3.41829302E+04-7.69526850E+01 4.51723400E+00 4.63561824E-02-1.26143575E-05    3
-5.62683827E-09 2.63012314E-12-2.73321757E+04 1.51181731E+01                   4
NC53ONEO2-2             C   5H   9O   3     G    300.00   5000.00 1386.00      1
 2.33146573E+01 1.91100357E-02-6.48744531E-06 1.00363367E-09-5.81318155E-14    2
-3.50527575E+04-8.98266438E+01 1.18594239E+00 7.06410637E-02-5.13727958E-05    3
 1.83400895E-08-2.55856018E-12-2.74781465E+04 2.88673640E+01                   4
NC52ONE-3               C   5H   8O   1     G    300.00   5000.00 1388.00      1
 1.48312595E+01 2.01259287E-02-6.94970483E-06 1.08573546E-09-6.32625551E-14    2
-2.65938915E+04-5.14361841E+01 8.18407003E-01 5.17195551E-02-3.47852250E-05    3
 1.26179448E-08-1.96289033E-12-2.15095891E+04 2.44001463E+01                   4
NC52ONE-4               C   5H   8O   1     G    300.00   5000.00 1395.00      1
 1.45047399E+01 1.99954720E-02-6.81519480E-06 1.05547414E-09-6.11274397E-14    2
-2.26071842E+04-4.74948237E+01 2.46588134E-01 5.27913864E-02-3.58755256E-05    3
 1.29117478E-08-1.94285390E-12-1.75679347E+04 2.93219925E+01                   4
NC53ONE-1               C   5H   8O   1     G    300.00   5000.00 1388.00      1
 1.54699471E+01 1.94419026E-02-6.68487150E-06 1.04158457E-09-6.05841804E-14    2
-2.56037925E+04-5.50815753E+01 1.06845510E+00 4.97050279E-02-2.97718118E-05    3
 8.51066096E-09-8.95411427E-13-2.02580056E+04 2.34730078E+01                   4
NC3H7COCH3              C   5H  10O   1     G    300.00   5000.00 1387.00      1
 1.59632618E+01 2.26394805E-02-7.56430418E-06 1.15632032E-09-6.63757297E-14    2
-3.92822369E+04-5.65033421E+01 2.22465879E+00 4.82791863E-02-2.21019858E-05    3
 2.64029906E-09 5.23720489E-13-3.39379060E+04 1.94495002E+01                   4
C2H5COC2H5              C   5H  10O   1     G    300.00   5000.00 1421.00      1
 1.65155931E+01 2.18966306E-02-7.26184066E-06 1.10537530E-09-6.32910022E-14    2
-3.96722497E+04-6.11243728E+01 3.04335984E+00 4.24811577E-02-1.12087588E-05    3
-5.05051822E-09 2.35367193E-12-3.40615638E+04 1.48305047E+01                   4
NC3H7COCH2              C   5H   9O   1     G    300.00   5000.00 1393.00      1
 1.72611127E+01 1.91828746E-02-6.41680319E-06 9.82027213E-10-5.64270287E-14    2
-1.74829806E+04-6.30397964E+01 2.14964962E+00 5.09715972E-02-2.97744827E-05    3
 7.64275255E-09-5.47753503E-13-1.19838512E+04 1.91969246E+01                   4
CH3CH2CHCOCH3           C   5H   9O   1     G    300.00   5000.00 1428.00      1
 1.53040392E+01 2.03924168E-02-6.74389287E-06 1.02444156E-09-5.85693457E-14    2
-1.95765010E+04-4.96835091E+01 3.62180151E+00 3.78869197E-02-9.52099354E-06    3
-4.70140858E-09 2.11456934E-12-1.46643385E+04 1.63246571E+01                   4
CH3CHCH2COCH3           C   5H   9O   1     G    300.00   5000.00 1313.00      1
 1.45647685E+01 2.10276788E-02-6.95711397E-06 1.05654321E-09-6.03737583E-14    2
-1.54618001E+04-4.55117654E+01 3.82775077E+00 3.59153332E-02-6.78571299E-06    3
-6.24819689E-09 2.43917244E-12-1.08496104E+04 1.55399306E+01                   4
CH2CH2CH2COCH3          C   5H   9O   1     G    300.00   5000.00 2010.00      1
 1.36121876E+01 2.29083157E-02-7.89568575E-06 1.23743112E-09-7.24018569E-14    2
-1.31339181E+04-4.00994585E+01 2.03928898E+00 4.76715898E-02-2.60373643E-05    3
 6.44110554E-09-5.11322699E-13-9.14243040E+03 2.25010591E+01                   4
CH2CH2COC2H5            C   5H   9O   1     G    300.00   5000.00 1418.00      1
 1.58030158E+01 2.00450814E-02-6.64102020E-06 1.01015297E-09-5.78091691E-14    2
-1.44839773E+04-5.37408145E+01 3.36988365E+00 3.93333507E-02-1.08692381E-05    3
-4.28049004E-09 2.08635748E-12-9.33794632E+03 1.62475992E+01                   4
CH3CHCOC2H5             C   5H   9O   1     G    300.00   5000.00 1426.00      1
 1.52590939E+01 2.06874083E-02-6.90185396E-06 1.05491074E-09-6.05775562E-14    2
-1.97701234E+04-5.03404450E+01 4.26150430E+00 3.32446421E-02-1.19632509E-06    3
-1.01813061E-08 3.34232716E-12-1.47673892E+04 1.31662371E+01                   4
C5H10OH-2O2             C   5H  11O   3     G    300.00   5000.00 1406.00      1
 2.28162462E+01 2.40750309E-02-8.15387271E-06 1.25759554E-09-7.26292545E-14    2
-4.09893865E+04-8.60865796E+01 1.54218231E+00 7.57844091E-02-5.63028041E-05    3
 2.16374600E-08-3.37143496E-12-3.38651232E+04 2.73478003E+01                   4
C5H10OH-3O2             C   5H  11O   3     G    300.00   5000.00 1406.00      1
 2.28162462E+01 2.40750309E-02-8.15387271E-06 1.25759554E-09-7.26292545E-14    2
-4.09893865E+04-8.60865796E+01 1.54218231E+00 7.57844091E-02-5.63028041E-05    3
 2.16374600E-08-3.37143496E-12-3.38651232E+04 2.73478003E+01                   4
C5H10OH-4O2             C   5H  11O   3     G    300.00   5000.00 1406.00      1
 2.28162462E+01 2.40750309E-02-8.15387271E-06 1.25759554E-09-7.26292545E-14    2
-4.09893865E+04-8.60865796E+01 1.54218231E+00 7.57844091E-02-5.63028041E-05    3
 2.16374600E-08-3.37143496E-12-3.38651232E+04 2.73478003E+01                   4
C5H10OH-5O2             C   5H  11O   3     G    300.00   5000.00 1397.00      1
 2.21449702E+01 2.49621926E-02-8.52928879E-06 1.32336610E-09-7.67473293E-14    2
-3.89467600E+04-8.16310639E+01 1.13788816E+00 7.41287041E-02-5.25165329E-05    3
 1.92381362E-08-2.87963457E-12-3.16767835E+04 3.11292521E+01                   4
C5H9OH1-1               C   5H  10O   1     G    300.00   5000.00 1403.00      1
 1.75079316E+01 2.16282601E-02-7.27208145E-06 1.11583782E-09-6.42027887E-14    2
-3.18707340E+04-6.52360421E+01-6.90735141E-01 6.92485774E-02-5.61398036E-05    3
 2.42367215E-08-4.26419373E-12-2.60504168E+04 3.07069354E+01                   4
C5H9OH1-2               C   5H  10O   1     G    300.00   5000.00 1675.00      1
 1.78045419E+01 2.48925071E-02-9.29301946E-06 1.53425395E-09-9.30112211E-14    2
-2.99235353E+04-6.84092104E+01 1.47322264E+00 5.46113342E-02-2.45313375E-05    3
 2.22407257E-09 6.77287378E-13-2.37768206E+04 2.18284831E+01                   4
C5H9OH1-3               C   5H  10O   1     G    300.00   5000.00 1397.00      1
 1.59138390E+01 2.31062744E-02-7.81044987E-06 1.20293033E-09-6.94003175E-14    2
-2.99594444E+04-5.50248880E+01-1.38555457E-01 5.92501184E-02-3.85227103E-05    3
 1.29285673E-08-1.76839010E-12-2.42493634E+04 3.16656051E+01                   4
C5H9OH1-4               C   5H  10O   1     G    300.00   5000.00 1402.00      1
 1.66049879E+01 2.24705202E-02-7.58043689E-06 1.16591694E-09-6.72003965E-14    2
-2.90133161E+04-5.84629732E+01-4.35539968E-01 6.28559326E-02-4.42731889E-05    3
 1.63671885E-08-2.48658434E-12-2.31695391E+04 3.28212879E+01                   4
C5H9OH1-2,4             C   5H   9O   1     G    300.00   5000.00 1675.00      1
 1.78862438E+01 2.25404616E-02-8.43887314E-06 1.39586241E-09-8.47323458E-14    2
-1.31129333E+04-6.88309349E+01 8.28974728E-01 5.58595109E-02-2.88865473E-05    3
 5.03019042E-09 1.10557145E-13-6.91854050E+03 2.45923279E+01                   4
C5H9OH1-2,4O            C   5H   9O   2     G    300.00   5000.00 1671.00      1
 1.89787519E+01 2.36948234E-02-8.82621999E-06 1.45500304E-09-8.81138200E-14    2
-2.34684980E+04-7.01563537E+01 6.78918440E+00 4.18537816E-02-1.21514075E-05    3
-3.23637558E-09 1.58176806E-12-1.84871099E+04-1.35512150E+00                   4
C5H9OH1-4,3             C   5H   9O   1     G    300.00   5000.00 1404.00      1
 1.62981073E+01 2.06017704E-02-6.93538272E-06 1.06525356E-09-6.13422396E-14    2
-1.20583248E+04-5.67147054E+01-9.61525356E-01 6.30370939E-02-4.71571023E-05    3
 1.84933342E-08-2.96110403E-12-6.31079207E+03 3.51698818E+01                   4
C5H9OH1-4,3O            C   5H   9O   2     G    300.00   5000.00 1420.00      1
 1.91016197E+01 2.00023448E-02-6.65630407E-06 1.01441001E-09-5.80947430E-14    2
-2.30743071E+04-6.78803333E+01 2.34402722E+00 6.05245124E-02-4.36784697E-05    3
 1.61480331E-08-2.38587004E-12-1.74928685E+04 2.14595826E+01                   4
C5H9OH2-1,3             C   5H   9O   1     G    300.00   5000.00 1394.00      1
 1.73247506E+01 1.85352867E-02-6.83615749E-06 1.19065789E-09-7.59680846E-14    2
-1.73521069E+04-6.36552399E+01 9.81169884E-01 5.99064045E-02-4.77285526E-05    3
 1.98506928E-08-3.36286704E-12-1.19974208E+04 2.29853919E+01                   4
C5H9OH2-1,3O            C   5H   9O   2     G    300.00   5000.00 1395.00      1
 1.98060634E+01 1.88513288E-02-7.22705730E-06 1.29521535E-09-8.39977541E-14    2
-2.83174493E+04-7.32352371E+01 3.56800170E+00 6.05489203E-02-4.89951507E-05    3
 2.05635517E-08-3.50518920E-12-2.30692258E+04 1.26146914E+01                   4
CH3COOH                 H   4O   2C   2     G    100.00   5000.00 1020.01      1
 6.36119795E+00 1.55129190E-02-6.47987869E-06 1.25442875E-09-9.10571966E-14    2
-5.51024369E+04-7.66372118E+00 3.21748732E+00 1.02436285E-02 2.71474706E-05    3
-3.76379626E-08 1.35868528E-11-5.35456809E+04 1.20525321E+01                   4
C2H5COOH                C   3H   6O   2     G    200.00   6000.00 1000.00      1
 8.61036813E+00 1.87894582E-02-6.70711294E-06 1.07428300E-09-6.38870386E-14    2
-5.84579056E+04-1.62863669E+01 3.17735342E+00 1.97712993E-02 1.76043257E-05    3
-2.87620586E-08 9.91218961E-12-5.61557542E+04 1.55574368E+01                   4
NC5H11OH                C   5H  12O   1     G    300.00   5000.00 1399.00      1
 1.81326422E+01 2.58734469E-02-8.76147510E-06 1.35108218E-09-7.80169568E-14    2
-4.49393846E+04-6.77258765E+01-7.40082992E-01 6.83880275E-02-4.47177434E-05    3
 1.49115071E-08-1.99981896E-12-3.82501077E+04 3.41515985E+01                   4
C5H10OH11               C   5H  11O   1     G    300.00   5000.00 1394.00      1
 1.80953018E+01 2.33361161E-02-7.88463541E-06 1.21428332E-09-7.00616136E-14    2
-2.30206675E+04-6.61675776E+01 4.26049537E-01 6.31258286E-02-4.15122762E-05    3
 1.38895665E-08-1.86732010E-12-1.67596661E+04 2.92144309E+01                   4
C5H10OH12               C   5H  11O   1     G    300.00   5000.00 1394.00      1
 1.71780951E+01 2.42601001E-02-8.22986526E-06 1.27049816E-09-7.34155598E-14    2
-2.04290445E+04-5.93472290E+01 1.84753679E+00 5.73086840E-02-3.47271444E-05    3
 1.06516140E-08-1.30777652E-12-1.47995754E+04 2.40150308E+01                   4
C5H10OH13               C   5H  11O   1     G    300.00   5000.00 1402.00      1
 1.68143234E+01 2.44876194E-02-8.29372543E-06 1.27921101E-09-7.38804613E-14    2
-2.12567818E+04-5.74573295E+01 5.41167710E-01 5.66862244E-02-2.94678472E-05    3
 5.84904634E-09-3.31866473E-14-1.50943752E+04 3.18827466E+01                   4
C5H10OH14               C   5H  11O   1     G    300.00   5000.00 1402.00      1
 1.68143234E+01 2.44876194E-02-8.29372543E-06 1.27921101E-09-7.38804613E-14    2
-2.12567818E+04-5.74573295E+01 5.41167710E-01 5.66862244E-02-2.94678472E-05    3
 5.84904634E-09-3.31866473E-14-1.50943752E+04 3.18827466E+01                   4
C5H10OH15               C   5H  11O   1     G    300.00   5000.00 1400.00      1
 1.74868543E+01 2.39842944E-02-8.13298324E-06 1.25529418E-09-7.25301446E-14    2
-1.97969015E+04-6.14612340E+01-3.94307021E-01 6.50012333E-02-4.38043364E-05    3
 1.52539819E-08-2.16516288E-12-1.35258816E+04 3.48138101E+01                   4
CJVCCVCVO               C   4H   3O   1     G    300.00   5000.00 1403.00      1
 1.32052464E+01 6.90241917E-03-2.35053066E-06 3.63820849E-10-2.10624689E-14    2
 2.51017688E+04-4.24833527E+01 6.77796000E-01 4.72170124E-02-5.20464449E-05    3
 2.75983958E-08-5.55068706E-12 2.83789411E+04 2.09300093E+01                   4
C5H5OO                  C   5H   5O   2     G    300.00   5000.00 1387.00      1
 1.86496209E+01 1.29806176E-02-4.57246242E-06 7.24666742E-10-4.26709629E-14    2
 1.65062628E+04-7.32870061E+01-2.46506888E+00 6.67591601E-02-5.77263614E-05    3
 2.48516249E-08-4.25724208E-12 2.33438678E+04 3.84530553E+01                   4
C5H5OOH                 C   5H   6O   2     G    300.00   5000.00 1393.00      1
 1.88725697E+01 1.53218790E-02-5.37069273E-06 8.47863240E-10-4.97746160E-14    2
-3.95016113E+02-7.50740750E+01-3.23350440E+00 7.29947105E-02-6.40893297E-05    3
 2.83476562E-08-4.99625237E-12 6.65197479E+03 4.14671190E+01                   4
CYC5E1-3O2H             C   5H   8O   2     G    298.00   5000.00 1394.82      1
 1.07899181E+01 3.10128322E-02-1.26531615E-05 2.36699282E-09-1.66169715E-13    2
-1.19925225E+04-2.89470389E+01-4.38187589E+00 7.66116231E-02-6.42488056E-05    3
 2.85068159E-08-5.18174449E-12-7.95570606E+03 4.85940440E+01                   4
CYC5E1-4O2H             C   5H   8O   2     G    298.00   5000.00 1413.61      1
 1.21872938E+01 2.89371963E-02-1.16073130E-05 2.14565860E-09-1.49358830E-13    2
-1.35094769E+04-3.83338322E+01-4.23027015E+00 8.11254269E-02-7.41215559E-05    3
 3.56108084E-08-6.90264277E-12-9.36545359E+03 4.46755538E+01                   4
CYC5E1-4O2              C   5H   7O   2     G    298.00   5000.00 1409.19      1
 1.17627123E+01 2.69508838E-02-1.09460727E-05 2.04119702E-09-1.42977393E-13    2
 3.44648810E+03-3.54527848E+01-3.27420485E+00 7.41088725E-02-6.67454951E-05    3
 3.16018098E-08-6.05970988E-12 7.29551453E+03 4.07846303E+01                   4
CYC5E1-4O               C   5H   7O   1     G    298.00   5000.00 1385.23      1
 1.00098110E+01 2.64474546E-02-1.09473494E-05 2.06869495E-09-1.46281229E-13    2
 5.05229626E+03-2.87807032E+01-3.06737170E+00 6.45207732E-02-5.25264400E-05    3
 2.23534200E-08-3.89331639E-12 8.62852777E+03 3.84431216E+01                   4
CPN-2OOH                C   5H   8O   3     G    300.00   5000.00 1396.00      1
 2.33507364E+01 1.78863779E-02-6.08151287E-06 9.41820749E-10-5.45912986E-14    2
-4.50419956E+04-1.00193730E+02-4.12182489E+00 9.21694989E-02-8.40966075E-05    3
 3.83578741E-08-6.89563863E-12-3.65958736E+04 4.36291074E+01                   4
[truncated: 331,884 more chars]
