# Supplementary material for: Development of a Detailed Chemical Kinetic Model for 1-Methylnaphthalene
Source: Molecules. 2024 Nov 29;29(23):5660. doi: 10.3390/molecules29235660 (PMC11643561; doi:10.3390/molecules29235660)
Supplement: Supplementary file 1 [file molecules-29-05660-s001.zip › 1-methylnaphthalene mechanism files/AMN-transport.txt]

!TRANSPORT DATA
AR                            0    127.69700      3.46200      0.00000      1.60900      2.00000
N2                            1     97.83900      3.61000      0.00000      1.75600      4.00000
HE                            0     11.44200      2.71500      0.00000      0.20400      2.00000
H2                            1    304.69000      2.19000      0.00000      0.77500    280.00000
H                             0    541.67200      1.53000      0.00000      0.66600      0.00000
O2                            1    676.42400      3.06900      0.00000      1.48700      3.80000
O                             0    235.68600      2.48500      0.00000      0.74400      0.00000
H2O                           2    637.05600      2.94300      1.85100      1.40700      4.00000
OH                            1    514.59800      2.58200      1.63500      1.07700      0.00000
OHV                           1     80.00000      2.75000      0.00000      0.00000      0.00000
H2O2                          2   1361.14800      3.17900      1.70200      2.23900      3.80000
HO2                           2    963.00300      3.12900      2.14600      1.95900      3.80000
HOCO                          2    498.00000      3.59000      0.00000      0.00000      2.00000
CO                            1     98.10000      3.65000      0.00000      1.95000      1.80000
CO2                           1    244.00000      3.76300      0.00000      2.65000      2.10000
CH3O2H                        2    481.80000      3.62600      0.00000      0.00000      1.00000
CH3O2                         2    481.80000      3.62600      0.00000      0.00000      1.00000
CH2O2H                        2    238.40000      3.49600      0.00000      0.00000      1.50000
CH4                           2    141.40000      3.74600      0.00000      2.60000     13.00000
CH3                           1    144.00000      3.80000      0.00000      0.00000      0.00000
CH2                           1    144.00000      3.80000      0.00000      0.00000      0.00000
CH2(S)                        1    144.00000      3.80000      0.00000      0.00000      0.00000
C                             0     71.40000      3.29800      0.00000      0.00000      0.00000
CH                            1     80.00000      2.75000      0.00000      0.00000      0.00000
CHV                           1     80.00000      2.75000      0.00000      0.00000      0.00000
CH3OH                         2    481.80000      3.62600      0.00000      0.00000      1.00000
CH3O                          2    417.00000      3.69000      1.70000      0.00000      2.00000
CH2OH                         2    417.00000      3.69000      1.70000      0.00000      2.00000
HO2CHO                        2    436.00000      3.97000      0.00000      0.00000      2.00000
HOCH2O2H                      2    481.80000      3.62600      1.70000      0.00000      1.00000
HOCH2O2                       2    481.80000      3.62600      1.70000      0.00000      1.00000
OCH2O2H                       2    481.80000      3.62600      1.70000      0.00000      1.00000
HOCH2O                        2    470.60000      4.41000      0.00000      0.00000      1.50000
O2CHO                         2    436.00000      3.97000      0.00000      0.00000      2.00000
HOCHO                         2    436.00000      3.97000      0.00000      0.00000      2.00000
OCHO                          2    498.00000      3.59000      0.00000      0.00000      2.00000
CH2O                          2    498.00000      3.59000      0.00000      0.00000      2.00000
HCO                           2    498.00000      3.59000      0.00000      0.00000      0.00000
HCOH                          2    498.00000      3.59000      0.00000      0.00000      1.00000
C3H6O3                        2    500.00000      6.09300      2.18000      0.23700      1.00000
C2H5O2H                       2    470.60000      4.41000      0.00000      0.00000      1.50000
C2H5O2                        2    470.60000      4.41000      0.00000      0.00000      1.50000
C2H6                          2    247.50000      4.35000      0.00000      0.00000      1.50000
C2H5                          2    247.50000      4.35000      0.00000      0.00000      1.50000
CHOCHO                        1    440.20000      4.01000      0.00000      0.00000      2.00000
C2H3OOH                       2    436.00000      3.97000      0.00000      0.00000      2.00000
C2H3OO                        2    436.00000      3.97000      0.00000      0.00000      2.00000
CHCHO                         2    436.00000      3.97000      0.00000      0.00000      2.00000
C2H4                          2    238.40000      3.49600      0.00000      0.00000      1.50000
C2H3                          2    265.30000      3.72100      0.00000      0.00000      1.00000
C2O                           1    232.40000      3.82800      0.00000      0.00000      1.00000
C2H2                          1    265.30000      3.72100      0.00000      0.00000      2.50000
C2H                           1    265.30000      3.72100      0.00000      0.00000      2.50000
H2CC                          2    209.00000      4.10000      0.00000      0.00000      2.50000
C2                            1     97.53000      3.62100      0.00000      1.76000      4.00000
O2C2H4OH                      2    523.20000      5.66400      1.70000      0.00000      1.00000
C2H4O2H                       2    470.60000      4.41000      0.00000      0.00000      1.50000
C2H4O1-2                      2    436.00000      3.97000      0.00000      0.00000      2.00000
C2H3O1-2                      2    436.00000      3.97000      0.00000      0.00000      2.00000
C2H5OH                        2    470.60000      4.41000      0.00000      0.00000      1.50000
C2H5O                         2    470.60000      4.41000      0.00000      0.00000      1.50000
PC2H4OH                       2    470.60000      4.41000      0.00000      0.00000      1.50000
SC2H4OH                       2    470.60000      4.41000      0.00000      0.00000      1.50000
O2CH2CHO                      2    275.04900      5.42800      0.00000      0.00000      1.00000
HO2CH2CO                      2    279.00700      5.50500      1.30000      0.00000      1.00000
CH2CO2                        2    899.00000      5.64000      0.00000      0.00000      0.00000
CH3CHOHOJ                     2    470.30000      4.60000      0.00000      0.00000      1.00000
CH3CHO                        2    436.00000      3.97000      0.00000      0.00000      2.00000
CH3CO                         2    436.00000      3.97000      0.00000      0.00000      2.00000
CH2CHO                        2    436.00000      3.97000      0.00000      0.00000      2.00000
CH2COHCO                      2    435.20000      4.66200      2.70000      0.00000      1.00000
C2H3OH                        2    470.60000      4.41000      0.00000      0.00000      1.50000
C2H2OH                        2    224.70000      4.16200      0.00000      0.00000      1.00000
SC2H2OH                       2    436.00000      3.97000      0.00000      0.00000      2.00000
CH2CO                         2    436.00000      3.97000      0.00000      0.00000      2.00000
HCCO                          2    150.00000      2.50000      0.00000      0.00000      1.00000
HCCOH                         2    436.00000      3.97000      0.00000      0.00000      2.00000
CH2COOH                       2    784.94700      4.04000      1.30000      0.00000      1.00000
CH3CCO                        2    749.59600      5.14000      0.00000      0.00000      0.00000
CH3COH                        2    470.60000      4.41000      0.00000      0.00000      1.50000
CH3CO3H                       2    436.00000      3.97000      0.00000      0.00000      2.00000
CH3CO3                        2    436.00000      3.97000      0.00000      0.00000      2.00000
CH3CO2                        2    436.00000      3.97000      0.00000      0.00000      2.00000
CH3OCH2O2H                    2    395.00000      4.03700      1.30000      0.00000      1.00000
CH3OCH2O2                     2    395.00000      4.03700      1.30000      0.00000      1.00000
CH2OCH2O2H                    2    395.00000      4.03700      1.30000      0.00000      1.00000
O2CH2OCH2O2H                  2    395.00000      4.03700      1.30000      0.00000      1.00000
HO2CH2OCHO                    2    395.00000      4.03700      1.30000      0.00000      1.00000
OCH2OCHO                      2    395.00000      4.03700      1.30000      0.00000      1.00000
HOCH2OCO                      2    395.00000      4.03700      1.30000      0.00000      1.00000
CH3OCH2O                      2    395.00000      4.03700      1.30000      0.00000      1.00000
CH3OCH3                       2    395.00000      4.03700      1.30000      0.00000      1.00000
CH3OCH2                       2    395.00000      4.03700      1.30000      0.00000      1.00000
CH3OCHO                       2    395.00000      4.03700      1.30000      0.00000      1.00000
CH3OCO                        2    395.00000      4.03700      1.30000      0.00000      1.00000
CH2OCHO                       2    395.00000      4.03700      1.30000      0.00000      1.00000
CH3COCH                       2    320.44500      5.36000      0.00000      0.00000      0.00000
CH2COCH2                      2    334.59800      5.64000      0.00000      0.00000      0.00000
CH3CCHO                       2    313.36700      5.35000      0.00000      0.00000      0.00000
CH2CCO                        2    419.55700      4.55700      0.00000      0.00000      1.00000
NC3H7O2H                      2    481.50000      4.99700      1.70000      0.00000      1.00000
NC3H7O2                       2    481.50000      4.99700      1.70000      0.00000      1.00000
IC3H7O2H                      2    459.50000      5.03600      1.70000      0.00000      1.00000
IC3H7O2                       2    459.50000      5.03600      1.70000      0.00000      1.00000
C3H6OOH1-2                    2    435.20000      4.66200      2.70000      0.00000      1.00000
C3H6OOH1-3                    2    435.20000      4.66200      2.70000      0.00000      1.00000
C3H6OOH2-1                    2    435.20000      4.66200      2.70000      0.00000      1.00000
C3H6OOH1-2O2                  2    435.20000      4.66200      2.70000      0.00000      1.00000
C3H6OOH1-3O2                  2    435.20000      4.66200      2.70000      0.00000      1.00000
C3H6OOH2-1O2                  2    435.20000      4.66200      2.70000      0.00000      1.00000
C3KET12                       2    464.20000      5.00900      2.60000      0.00000      1.00000
C3KET13                       2    464.20000      5.00900      2.60000      0.00000      1.00000
C3H51-2,3OOH                  2    549.65500      5.71600      0.00000      0.00000      0.00000
C3H5O1-2OOH-3                 2    464.20000      5.00900      2.60000      0.00000      1.00000
C3H6O1-2                      2    403.60000      4.96800      2.00000      0.00000      1.00000
C3H6O1-3                      2    403.60000      4.96800      2.00000      0.00000      1.00000
C3H5-SOOH                     2    481.50000      4.99700      1.70000      0.00000      1.00000
SC3H5OO                       2    481.50000      4.99700      1.70000      0.00000      1.00000
TC3H5OO                       2    481.50000      4.99700      1.70000      0.00000      1.00000
CH3COCHO                      2    301.65800      5.31000      0.00000      0.00000      1.00000
CH2CHOCHO                     2    322.94300      5.25000      0.00000      0.00000      0.00000
OCHCH2CH2O                    2    459.90000      5.00000      0.00000      0.00000      1.00000
CH2CHOCO                      2    395.00000      4.03700      1.30000      0.00000      1.00000
C3H52-1,3OOH                  2    549.65500      5.71600      0.00000      0.00000      0.00000
C3H8                          2    303.40000      4.81000      0.00000      0.00000      1.00000
IC3H7                         2    303.40000      4.81000      0.00000      0.00000      1.00000
NC3H7                         2    303.40000      4.81000      0.00000      0.00000      1.00000
CH3CHCHO                      2    387.86000      4.68700      0.00000      0.00000      0.00000
CH3CHCO                       2    443.20000      4.12000      0.00000      0.00000      1.00000
C3H5O                         2    411.00000      4.82000      0.00000      0.00000      1.00000
CH2CHOCH2                     2    411.00000      4.82000      0.00000      0.00000      1.00000
CH2OOHCHCO                    2    464.20000      5.00900      2.60000      0.00000      1.00000
CH2OCHCO                      2    435.20000      4.66200      2.70000      0.00000      1.00000
AC4H7OOH                      2    330.43500      5.74100      0.00000      0.00000      1.00000
AC3H5OOH                      2    481.50000      4.99700      1.70000      0.00000      1.00000
C3H6                          2    307.80000      4.14000      0.00000      0.00000      1.00000
C3H5-A                        2    316.00000      4.22000      0.00000      0.00000      1.00000
C3H5-S                        2    316.00000      4.22000      0.00000      0.00000      1.00000
C3H5-T                        2    316.00000      4.22000      0.00000      0.00000      1.00000
CC3H6                         2    307.80000      4.14000      0.00000      0.00000      1.00000
CC3H5                         2    362.50000      4.40000      0.00000      0.00000      1.00000
PC3H4OH-1                     2    411.00000      4.82000      0.00000      0.00000      1.00000
PC3H4OH-2                     2    300.78300      5.37700      0.00000      0.00000      1.00000
SC3H4OH                       2    298.89300      5.34500      0.00000      0.00000      1.00000
C3H3O                         2    301.26300      5.05500      0.00000      0.00000      1.00000
C3H3O2H                       2    301.65800      5.31000      0.00000      0.00000      1.00000
C2HCHO                        2    343.03300      4.88400      0.00000      0.00000      1.00000
C3H5O31                       2    973.95000      6.53000      0.00000      0.00000      0.00000
C3H5O32                       2    973.95000      6.53000      0.00000      0.00000      0.00000
CH2CCH2OOH                    2    481.50000      4.99700      1.70000      0.00000      1.00000
CH2CHCH2OO                    2    481.50000      4.99700      1.70000      0.00000      1.00000
CH2COOHCHO                    2    481.50000      4.99700      1.70000      0.00000      1.00000
CH2COCHO                      2    435.20000      4.66200      2.70000      0.00000      1.00000
CH2COOHCH2OO                  2    435.20000      4.66200      2.70000      0.00000      1.00000
CH2COOCH2OOH                  2    435.20000      4.66200      2.70000      0.00000      1.00000
CH2COOHCH2OOH                 2   1067.06000      6.94000      0.00000      0.00000      0.00000
CH2COOHCH2                    2    481.50000      4.99700      1.70000      0.00000      1.00000
C3H4O21-2                     2    301.65800      5.31000      0.00000      0.00000      1.00000
CH2COOHCHOH                   2    404.10700      5.56900      0.00000      7.41000      1.00000
C3H4-P                        1    324.80000      4.29000      0.00000      0.00000      1.00000
C3H4-A                        1    324.80000      4.29000      0.00000      0.00000      1.00000
C3H3                          1    324.80000      4.29000      0.00000      0.00000      1.00000
CC3H4                         1    252.00000      4.76000      0.00000      0.00000      1.00000
C3H2                          2    209.00000      4.10000      0.00000      0.00000      1.00000
H2CCC(S)                      2    265.30000      3.72100      0.00000      0.00000      1.00000
C3H2(S)                       2    209.00000      4.10000      0.00000      0.00000      1.00000
C3H2C                         1    290.61600      4.36800      0.00000      0.00000      1.00000
C3H6OH-1O2                    2    505.70000      5.10000      0.00000      0.00000      1.00000
C3H6OH-3O2                    2    503.50000      5.20000      0.00000      0.00000      1.00000
C3H6OH-3OOH-1                 2    503.50000      5.20000      0.00000      0.00000      1.00000
C3H6OH-3OOH-1O2               2    594.20000      5.40000      0.00000      0.00000      1.00000
C3OHKET3-1                    2    548.60000      5.20000      0.00000      0.00000      1.00000
TQJC3H6OH                     2    464.20000      5.00900      2.60000      0.00000      1.00000
TQC3H6OI                      2    464.20000      5.00900      2.60000      0.00000      1.00000
QC3H5OHP                      2    464.20000      5.00900      2.60000      0.00000      1.00000
TQC3H5OHI                     2    464.20000      5.00900      2.60000      0.00000      1.00000
QC3H5OHPO2                    2   1145.37000      7.65000      0.00000      0.00000      0.00000
C3H4OHOOH1-3-2                2    973.95000      6.53000      0.00000      0.00000      0.00000
C3H4OH1KT2-3                  2   1067.06000      6.94000      0.00000      0.00000      0.00000
C(OH)CY(COC)                  2    887.74000      6.28000      0.00000      0.00000      0.00000
CCY(COC)OH                    2    481.50000      4.99700      1.70000      0.00000      1.00000
CY(COC)COH                    2    481.50000      4.99700      1.70000      0.00000      1.00000
IQJC3H6OH                     2    464.20000      5.00900      2.60000      0.00000      1.00000
IQC3H6OT                      2    464.20000      5.00900      2.60000      0.00000      1.00000
IQC3H5OHPJ                    2    464.20000      5.00900      2.60000      0.00000      1.00000
IQC3H5OHPJC                   2    974.78000      6.75000      0.00000      0.00000      0.00000
CY(CCOC)OH                    2    481.50000      4.99700      1.70000      0.00000      1.00000
CHOCOHCH3                     2    481.50000      4.99700      1.70000      0.00000      1.00000
TQC3H5OHIO2                   2    496.00000      5.20000      0.00000      0.00000      1.00000
TQC3H5OHIQ-I                  2    496.00000      5.20000      0.00000      0.00000      1.00000
TQC3H5OHIQ-P                  2    496.00000      5.20000      0.00000      0.00000      1.00000
C2H3COHOOH                    2    464.20000      5.00900      2.60000      0.00000      1.00000
COHOOHCY(COC)                 2    502.20000      5.35600      1.80000      0.00000      1.00000
OHCY(COCC)OOH                 2    502.20000      5.35600      1.80000      0.00000      1.00000
IQC3H5OHPJO2                  2    496.00000      5.20000      0.00000      0.00000      1.00000
IQC3H5OTQ-I                   2    496.00000      5.20000      0.00000      0.00000      1.00000
IQC3H5OHQ-SJ                  2    496.00000      5.20000      0.00000      0.00000      1.00000
CHOCOHCH2OOH                  2    502.20000      5.35600      1.80000      0.00000      1.00000
TQC3H5OHTO2                   2    496.00000      5.20000      0.00000      0.00000      1.00000
OHCOCOOHCH3                   2    502.20000      5.35600      1.80000      0.00000      1.00000
HO2CH2CHO                     2    275.04900      5.42800      0.00000      0.00000      1.00000
CJCYCCO                       2    411.00000      4.82000      0.00000      0.00000      1.00000
CCYCCJO                       2    411.00000      4.82000      0.00000      0.00000      1.00000
CH3OCHCH2                     2    435.20000      4.66200      2.70000      0.00000      1.00000
NC3H7OH                       2    481.50000      4.99700      1.70000      0.00000      1.00000
C3H6OH1-1                     2    481.50000      4.99700      1.70000      0.00000      1.00000
C3H6OH1-2                     2    487.90000      4.82000      0.00000      0.00000      1.00000
C3H6OH1-3                     2    487.90000      4.82000      0.00000      0.00000      1.00000
NC3H7O                        2    481.50000      4.99700      1.70000      0.00000      1.00000
C3H5OH                        2    481.50000      4.99700      1.70000      0.00000      1.00000
SC3H5OH                       2    304.27600      5.45000      0.00000      0.00000      1.00000
CH2CCH2OH                     2    481.50000      4.99700      1.70000      0.00000      1.00000
IC3H7OH                       2    481.50000      4.99700      1.70000      0.00000      1.00000
C3H6OH2-1                     2    487.90000      4.82000      0.00000      0.00000      1.00000
TC3H6OH                       2    459.50000      5.03600      1.70000      0.00000      1.00000
IC3H7O                        2    459.50000      5.03600      1.70000      0.00000      1.00000
IC3H5OH                       2    459.50000      5.03600      1.70000      0.00000      1.00000
CH3COCH2O2                    2    502.11500      5.42900      0.00000      0.00000      0.00000
CH3COCH2O                     2    447.63900      5.08600      0.00000      0.00000      0.00000
C3KET21                       2    464.20000      5.00900      2.60000      0.00000      1.00000
CH3COCH3                      2    435.50000      4.86000      0.00000      0.00000      1.00000
CH3COCH2                      2    435.50000      4.86000      0.00000      0.00000      1.00000
C2H3CHO                       2    428.80000      4.95800      2.90000      0.00000      1.00000
C2H3CO                        2    443.20000      4.12000      0.00000      0.00000      1.00000
C3H4OH1-OO3                   2    505.40000      5.00000      0.00000      0.00000      1.00000
CH2OHCHCHO                    2    459.90000      5.00000      0.00000      0.00000      1.00000
CH2OHCH(OO)CHO                2    548.60000      5.20000      0.00000      0.00000      1.00000
CH2OHCH(OOH)CO                2    548.60000      5.20000      0.00000      0.00000      1.00000
CH2OCH(OOH)CHO                2    548.60000      5.20000      0.00000      0.00000      1.00000
C2H3CHOHOJ                    2    487.70000      4.90000      0.00000      0.00000      1.00000
C2H3COOH                      2    478.40000      5.20000      0.00000      0.00000      1.00000
QCH3CHCO3H                    2    902.59000      6.08000      0.00000      0.00000      0.00000
CH3#CHCOO#                    2    920.80300      6.25000      0.00000      0.00000      0.00000
QCH2CH2CO3H                   2    902.59000      6.08000      0.00000      0.00000      0.00000
CCH2COOCH2#                   2    920.80300      6.25000      0.00000      0.00000      0.00000
CH3CH(OO)CHO                  2    925.88900      6.28000      0.00000      0.00000      0.00000
QCH3CH(OOH)CO                 2    925.88900      6.28000      0.00000      0.00000      0.00000
O2CH2CH2CHO                   2    920.80300      6.25000      0.00000      0.00000      0.00000
QHO2CH2CH2CO                  2    920.80300      6.25000      0.00000      0.00000      0.00000
QHO2CH2CHCHO                  2    920.80300      6.25000      0.00000      0.00000      0.00000
CCY(CCOO)                     2    416.40000      4.70000      0.00000      0.00000      1.00000
CY(CCCOO)                     2    431.40000      4.60000      0.00000      0.00000      1.00000
CY(CCO)CO                     2    454.00000      4.70000      0.00000      0.00000      1.00000
CYC2H3OCHO                    2    920.80300      6.25000      0.00000      0.00000      0.00000
C2H5CHO                       2    435.20000      4.66200      2.70000      0.00000      1.00000
C2H5CO                        2    424.60000      4.82000      0.00000      0.00000      1.00000
CH2CH2CHO                     2    424.60000      4.82000      0.00000      0.00000      1.00000
CH2CHCHOH                     2    414.80000      4.80000      0.00000      0.00000      1.00000
CH3C(OH)CH                    2    417.30000      4.80000      0.00000      0.00000      1.00000
PC4H9O                        2    496.00000      5.20000      0.00000      0.00000      1.00000
SC4H9O                        2    496.00000      5.20000      0.00000      0.00000      1.00000
PC4H9O2                       2    496.00000      5.20000      0.00000      0.00000      1.00000
SC4H9O2                       2    496.00000      5.20000      0.00000      0.00000      1.00000
PC4H9O2H                      2    496.00000      5.20000      0.00000      0.00000      1.00000
SC4H9O2H                      2    496.00000      5.20000      0.00000      0.00000      1.00000
C4H8OOH1-2                    2    496.00000      5.20000      0.00000      0.00000      1.00000
C4H8OOH1-3                    2    496.00000      5.20000      0.00000      0.00000      1.00000
C4H8OOH1-4                    2    496.00000      5.20000      0.00000      0.00000      1.00000
C4H8OOH2-1                    2    496.00000      5.20000      0.00000      0.00000      1.00000
C4H8OOH2-3                    2    496.00000      5.20000      0.00000      0.00000      1.00000
C4H8OOH2-4                    2    496.00000      5.20000      0.00000      0.00000      1.00000
C4H8O1-2                      2    496.00000      5.20000      0.00000      0.00000      1.00000
C4H8O1-3                      2    496.00000      5.20000      0.00000      0.00000      1.00000
C4H8O1-4                      2    496.00000      5.20000      0.00000      0.00000      1.00000
C4H8O2-3                      2    496.00000      5.20000      0.00000      0.00000      1.00000
C4H8OOH1-2O2                  2    496.00000      5.20000      0.00000      0.00000      1.00000
C4H8OOH1-3O2                  2    496.00000      5.20000      0.00000      0.00000      1.00000
C4H8OOH1-4O2                  2    496.00000      5.20000      0.00000      0.00000      1.00000
C4H8OOH2-1O2                  2    496.00000      5.20000      0.00000      0.00000      1.00000
C4H8OOH2-3O2                  2    496.00000      5.20000      0.00000      0.00000      1.00000
C4H8OOH2-4O2                  2    496.00000      5.20000      0.00000      0.00000      1.00000
C4H71-2,4OOH                  2    496.00000      5.20000      0.00000      0.00000      1.00000
C4H72-1,3OOH                  2    496.00000      5.20000      0.00000      0.00000      1.00000
C4H72-1,4OOH                  2    496.00000      5.20000      0.00000      0.00000      1.00000
C4H71-2,3OOH                  2    496.00000      5.20000      0.00000      0.00000      1.00000
C4H7O1-3OOH-4                 2    476.00000      5.77800      2.60000      0.00000      1.00000
C4H7O1-3OOH-2                 2    476.00000      5.77800      2.60000      0.00000      1.00000
C4H7O1-2OOH-4                 2    476.00000      5.77800      2.60000      0.00000      1.00000
C4H7O1-4OOH-2                 2    476.00000      5.77800      2.60000      0.00000      1.00000
C4H7O1-2OOH-3                 2    476.00000      5.77800      2.60000      0.00000      1.00000
C4H7O2-3OOH-1                 2    476.00000      5.77800      2.60000      0.00000      1.00000
C4H72-1OOH                    2    496.00000      5.20000      0.00000      0.00000      1.00000
NC4KET12                      2    476.00000      5.77800      2.60000      0.00000      1.00000
NC4KET13                      2    476.00000      5.77800      2.60000      0.00000      1.00000
NC4KET14                      2    476.00000      5.77800      2.60000      0.00000      1.00000
NC4KET21                      2    476.00000      5.77800      2.60000      0.00000      1.00000
NC4KET23                      2    476.00000      5.77800      2.60000      0.00000      1.00000
NC4KET24                      2    476.00000      5.77800      2.60000      0.00000      1.00000
C4H71-3OOH                    2    496.00000      5.20000      0.00000      0.00000      1.00000
C4H71-4OOH                    2    496.00000      5.20000      0.00000      0.00000      1.00000
C4H71-3,4OOH                  2    496.00000      5.20000      0.00000      0.00000      1.00000
C4H72-3,4OOH                  2    496.00000      5.20000      0.00000      0.00000      1.00000
C4H71-O                       2    496.00000      5.20000      0.00000      0.00000      1.00000
C4H10                         2    350.90000      5.20600      0.00000      0.00000      1.00000
PC4H9                         2    352.00000      5.24000      0.00000      0.00000      1.00000
SC4H9                         2    352.00000      5.24000      0.00000      0.00000      1.00000
TC4H9O                        2    496.00000      5.20000      0.00000      0.00000      1.00000
IC4H9O                        2    496.00000      5.20000      0.00000      0.00000      1.00000
IC3H7CHO                      2    436.40000      5.35200      0.00000      0.00000      1.00000
SC4H7OH-I                     2    436.40000      5.35200      0.00000      0.00000      1.00000
SC4H7OH-IP                    2    855.20000      6.03000      0.00000      0.00000      0.00000
SC4H7OOH-I                    2   1020.20000      6.91000      0.00000      0.00000      0.00000
SC4H7O-I                      2    987.20000      6.72000      0.00000      0.00000      0.00000
IC4H6OH                       2    502.20000      5.35600      1.80000      0.00000      1.00000
IC3H7CO                       2    436.40000      5.35200      0.00000      0.00000      1.00000
IC3H6CHO                      2    436.40000      5.35200      0.00000      0.00000      1.00000
TC3H6CHO                      2    436.40000      5.35200      0.00000      0.00000      1.00000
IC3H5CHO                      2    436.40000      5.35200      0.00000      0.00000      1.00000
IC3H6CO                       2    436.40000      5.35200      0.00000      0.00000      1.00000
IC3H5CO                       2    436.40000      5.35200      0.00000      0.00000      1.00000
IC3H4CHO-A                    2    436.40000      5.35200      0.00000      0.00000      1.00000
IC4H8O                        2    436.40000      5.35200      0.00000      0.00000      1.00000
TC3H6O2HCO                    2    436.40000      5.35200      0.00000      0.00000      1.00000
TC3H6OCHO                     2    436.40000      5.35200      0.00000      0.00000      1.00000
IC4H9O2                       2    502.25200      5.43000      0.00000      0.00000      0.00000
TC4H9O2                       2    502.25200      5.43000      0.00000      0.00000      0.00000
IC4H8O2H-I                    2    502.20000      5.35600      1.80000      0.00000      1.00000
IC4H8O2H-T                    2    502.20000      5.35600      1.80000      0.00000      1.00000
TC4H8O2H-I                    2    502.20000      5.35600      1.80000      0.00000      1.00000
CC4H8O                        2    444.19700      5.06300      0.00000      0.00000      0.00000
IC4H8OOH-IO2                  2    600.07800      6.00900      0.00000      0.00000      0.00000
IC4H8OOH-TO2                  2    600.07800      6.00900      0.00000      0.00000      0.00000
TC4H8OOH-IO2                  2    600.07800      6.00900      0.00000      0.00000      0.00000
IC4KETII                      2    549.65500      5.71600      0.00000      0.00000      0.00000
IC4KETIT                      2    549.65500      5.71600      0.00000      0.00000      0.00000
TIC4H7Q2-I                    2    600.07800      6.00900      0.00000      0.00000      0.00000
IIC4H7Q2-I                    2    600.07800      6.00900      0.00000      0.00000      0.00000
IIC4H7Q2-T                    2    600.07800      6.00900      0.00000      0.00000      0.00000
IC4H7OOH                      2    436.40000      5.35200      0.00000      0.00000      1.00000
IC4H9O2H                      2    505.54000      5.45000      0.00000      0.00000      0.00000
TC4H9O2H                      2    505.54000      5.45000      0.00000      0.00000      0.00000
IC4H10                        2    335.70000      5.20800      0.10000      0.00000      1.00000
IC4H9                         2    352.00000      5.24000      0.00000      0.00000      1.00000
TC4H9                         2    352.00000      5.24000      0.00000      0.00000      1.00000
IC4H7O2                       2    436.40000      5.35200      0.00000      0.00000      1.00000
IC4H6OOH-I                    2    436.40000      5.35200      0.00000      0.00000      1.00000
CCYCCOOC-T1                   2    436.40000      5.35200      0.00000      0.00000      1.00000
C2CYCOOC-I1                   2    436.40000      5.35200      0.00000      0.00000      1.00000
CCYCCOOC-I2                   2    436.40000      5.35200      0.00000      0.00000      1.00000
IC3H5OOCH2                    2    436.40000      5.35200      0.00000      0.00000      1.00000
CHOIC3H6O                     2    436.40000      5.35200      0.00000      0.00000      1.00000
CVCYCCOC                      2    436.40000      5.35200      0.00000      0.00000      1.00000
CCYC2OCO                      2    436.40000      5.35200      0.00000      0.00000      1.00000
CCYCCO-T1                     2    411.00000      4.82000      0.00000      0.00000      1.00000
IC4H7O                        2    496.00000      5.20000      0.00000      0.00000      1.00000
IC4H7-I1OO                    2    481.50000      4.99700      1.70000      0.00000      1.00000
IC4H7O-1                      2    736.30000      5.44000      0.00000      0.00000      0.00000
IC4H7CO                       2    826.30000      5.80000      0.00000      0.00000      0.00000
IC4H7CHO-A                    2    826.30000      5.80000      0.00000      0.00000      0.00000
IC4H7CHO                      2    826.30000      5.80000      0.00000      0.00000      0.00000
IC4YAA                        2    876.40000      5.71000      0.00000      0.00000      0.00000
IC4YAA-R                      2    876.40000      5.71000      0.00000      0.00000      0.00000
OVCC(VC)COOH                  2    955.20000      6.37000      0.00000      0.00000      0.00000
OVCC(VC)COJ                   2    921.70000      6.18000      0.00000      0.00000      0.00000
CVC(COOJ)COOH                 2   1037.70000      7.04000      0.00000      0.00000      0.00000
IC4QA-AOJ                     2   1003.70000      6.85000      0.00000      0.00000      0.00000
C4H5-2C2H                     2    468.50000      5.23000      0.00000     10.30000      1.00000
CHCCH2CH2CHCH2                2    786.25000      5.72000      0.00000      0.00000      0.00000
CH2CCHCH2CHCH2                2    786.25000      5.72000      0.00000      0.00000      0.00000
IC4H8                         2    344.50000      5.08900      0.50000      0.00000      1.00000
IC4H7                         2    355.00000      4.65000      0.00000      0.00000      1.00000
IC4H7-I1                      2    380.02200      4.63300      0.00000      0.00000      0.00000
SC3H5CHO                      2    464.20000      5.00900      2.60000      0.00000      1.00000
SC3H5CO                       2    464.20000      5.00900      2.60000      0.00000      1.00000
AC3H5OCH2                     2    523.20000      5.66400      1.70000      0.00000      1.00000
C4H7O1-4                      2    476.00000      5.77800      2.60000      0.00000      1.00000
C4H7O2-1                      2    436.40000      5.35200      0.00000      0.00000      1.00000
SC3H5OCH2-1                   2    496.00000      5.20000      0.00000      0.00000      1.00000
C4H71-1O2                     2    436.40000      5.35200      0.00000      0.00000      1.00000
C4H71-2O2                     2    436.40000      5.35200      0.00000      0.00000      1.00000
C4H71-3O2                     2    436.40000      5.35200      0.00000      0.00000      1.00000
C4H72-1O2                     2    436.40000      5.35200      0.00000      0.00000      1.00000
C4H71-4O2                     2    436.40000      5.35200      0.00000      0.00000      1.00000
C4H72OO1-3                    2    444.50000      5.00000      0.00000      0.00000      1.00000
C4H71OO2-3                    2    430.10000      5.10000      0.00000      0.00000      1.00000
C4H7O2-3O-1                   2    467.20000      5.10000      0.00000      0.00000      1.00000
C4H7O1-2O-3                   2    474.30000      5.10000      0.00000      0.00000      1.00000
C4H72OO1-4                    2    459.30000      5.00000      0.00000      0.00000      1.00000
C4H71OO2-4                    2    444.50000      5.00000      0.00000      0.00000      1.00000
C4H7O1-2O-4                   2    471.40000      5.10000      0.00000      0.00000      1.00000
C4H61OOH4-3O2                 2    564.65800      5.46800      0.00000      0.00000      1.00000
C4H61KET43                    2    543.60900      5.52200      0.00000      0.00000      1.00000
C4H61KET43O                   2    394.84600      7.97200      0.00000      8.35000      1.00000
C4H61-3OOH4                   2    436.40000      5.35200      0.00000      0.00000      1.00000
C4H61-3,4OOH                  2    540.50000      5.50000      0.00000      0.00000      1.00000
C4H61KET34                    2    502.70000      5.30000      0.00000      0.00000      1.00000
C4H6O1-3OOH4                  2    436.40000      5.35200      0.00000      0.00000      1.00000
C4H8-1                        2    355.00000      4.65000      0.00000      0.00000      1.00000
C4H71-1                       2    357.10000      4.72000      0.00000      0.00000      1.00000
C4H71-2                       2    357.10000      4.72000      0.00000      0.00000      1.00000
C4H71-3                       2    357.10000      4.72000      0.00000      0.00000      1.00000
C4H71-4                       2    357.10000      4.72000      0.00000      0.00000      1.00000
C4H6-1                        2    357.00000      4.72000      0.00000      0.00000      1.00000
C4H5-3                        2    357.00000      5.18000      0.00000      0.00000      1.00000
C3H4O1-2                      2    428.80000      4.95800      2.90000      0.00000      1.00000
C4H5-4                        2    357.00000      5.18000      0.00000      0.00000      1.00000
C2HCOCH3                      2    418.40000      4.90000      0.00000      0.00000      1.00000
C2H5CCO                       2    458.70000      5.00000      0.00000      0.00000      1.00000
CH3C3H2O                      2    454.10000      5.00000      0.00000      0.00000      1.00000
C2H5CCHOH                     2    442.80000      5.20000      0.00000      0.00000      1.00000
C2H5CCHO                      2    442.80000      5.20000      0.00000      0.00000      1.00000
C2H5COCH                      2    435.30000      5.20000      0.00000      0.00000      1.00000
C2H4COCH2                     2    435.30000      5.20000      0.00000      0.00000      1.00000
C2H5COCHO                     2    461.30000      5.30000      0.00000      0.00000      1.00000
C4H612OOH                     2    471.80000      5.10000      0.00000      0.00000      1.00000
C4H5O1-4                      2    434.00000      5.00000      0.00000      0.00000      1.00000
C4H5-4O2H                     2    452.10000      5.20000      0.00000      0.00000      1.00000
C4H5-4O2                      2    452.10000      5.20000      0.00000      0.00000      1.00000
C2H5COHCH                     2    435.30000      5.20000      0.00000      0.00000      1.00000
C2H5COH                       2    414.70000      4.90000      0.00000      0.00000      1.00000
CH3CHCCO                      2    445.20000      4.80000      0.00000      0.00000      1.00000
C4H6OHOOH1-1-3                2    531.90000      5.40000      0.00000      0.00000      1.00000
CH3CHOCHCHOH                  2    514.30000      5.20000      0.00000      0.00000      1.00000
CH3COCHCHOH                   2    495.00000      5.20000      0.00000      0.00000      1.00000
C4H6OHOOH2-2-4                2    531.70000      5.40000      0.00000      0.00000      1.00000
CH3COHCHCH2O                  2    514.20000      5.30000      0.00000      0.00000      1.00000
CH2COHCHCHO                   2    489.70000      5.30000      0.00000      0.00000      1.00000
C4H72-2O2                     2    436.40000      5.35200      0.00000      0.00000      1.00000
C4H8-2                        2    355.00000      4.65000      0.00000      0.00000      1.00000
C4H72-2                       2    357.10000      4.72000      0.00000      0.00000      1.00000
SC4H8OH-1O2                   2    502.20000      5.35600      1.80000      0.00000      1.00000
SC4H8OH-3O2                   2    502.20000      5.35600      1.80000      0.00000      1.00000
PQC4H8OS                      2    502.20000      5.35600      1.80000      0.00000      1.00000
PQC4H7OHS-3                   2    502.20000      5.35600      1.80000      0.00000      1.00000
SQC4H7OHS-4                   2    502.20000      5.35600      1.80000      0.00000      1.00000
SQC4H8OS                      2    502.20000      5.35600      1.80000      0.00000      1.00000
NC4KET12OH                    2    436.40000      5.35200      0.00000      0.00000      1.00000
NC4KET23OH                    2    436.40000      5.35200      0.00000      0.00000      1.00000
CH3COCOHCH3                   2    436.40000      5.35200      0.00000      0.00000      1.00000
CH3COHCO                      2    301.65800      5.31000      0.00000      0.00000      1.00000
CH2COHCHO                     2    301.65800      5.31000      0.00000      0.00000      1.00000
C4H71-3OH                     2    436.40000      5.35200      0.00000      0.00000      1.00000
C4H72-2OH                     2    436.40000      5.35200      0.00000      0.00000      1.00000
C4H63,1-3OH                   2    496.00000      5.20000      0.00000      0.00000      1.00000
C4H61-3OH-3O                  2    507.70000      5.20000      0.00000      0.00000      1.00000
CCY(COCC)OH                   2    436.40000      5.35200      0.00000      0.00000      1.00000
SQC4H7OHS-4O2                 2    523.20000      5.66400      1.70000      0.00000      1.00000
C4H7O2-1,3OOH                 2    523.20000      5.66400      1.70000      0.00000      1.00000
NC4KET13OH-2                  2    597.17600      5.99200      0.00000      0.00000      0.00000
C4H6OHOOH1-2-3                2    476.00000      5.77800      2.60000      0.00000      1.00000
ET12IC4-1OOH                  2    973.20000      6.86000      0.00000      0.00000      0.00000
SQC4H7OHS-3                   2    502.20000      5.35600      1.80000      0.00000      1.00000
CCY(COC)OHC                   2    436.40000      5.35200      0.00000      0.00000      1.00000
SC4H8OH-1                     2    496.00000      5.20000      0.00000      0.00000      1.00000
SC4H8OH-2                     2    496.00000      5.20000      0.00000      0.00000      1.00000
SC4H8OH-3                     2    496.00000      5.20000      0.00000      0.00000      1.00000
PC4H8OH-1O2                   2    523.20000      5.50000      0.00000      0.00000      1.00000
PC4H8OH-3O2                   2    523.20000      5.50000      0.00000      0.00000      1.00000
PC4H8OH-4O2                   2    521.20000      5.50000      0.00000      0.00000      1.00000
C4H7OH-1OOH-2                 2    523.20000      5.50000      0.00000      0.00000      1.00000
C4H7OH-1OOH-3                 2    523.20000      5.50000      0.00000      0.00000      1.00000
C4H7OH-3OOH-1                 2    523.20000      5.50000      0.00000      0.00000      1.00000
C4H7OH-3OOH-2                 2    523.20000      5.50000      0.00000      0.00000      1.00000
C4H7OH-3OOH-4                 2    523.20000      5.50000      0.00000      0.00000      1.00000
C4H7OH-4OOH-1                 2    521.20000      5.50000      0.00000      0.00000      1.00000
C4H7OH-4OOH-2                 2    521.20000      5.50000      0.00000      0.00000      1.00000
C4H7OH-4OOH-3                 2    521.20000      5.50000      0.00000      0.00000      1.00000
C4H7OHCYO1-3                  2    476.30000      5.10000      0.00000      0.00000      1.00000
C4H7OHCYO1-4                  2    489.60000      5.00000      0.00000      0.00000      1.00000
C4H7OHCYO3-4                  2    471.40000      5.10000      0.00000      0.00000      1.00000
NC4KET12OH-1                  2    583.70000      5.80000      0.00000      0.00000      1.00000
NC4KET13OH-1                  2    583.70000      5.80000      0.00000      0.00000      1.00000
NC4KET21OH-1                  2    572.90000      5.50000      0.00000      0.00000      1.00000
NC4KET31OH-1                  2    572.90000      5.50000      0.00000      0.00000      1.00000
NC4KET42OH-1                  2    565.90000      5.60000      0.00000      0.00000      1.00000
PC4H8OH-2O2H                  2    523.20000      5.50000      0.00000      0.00000      1.00000
PC4H8OH-4O2H                  2    521.20000      5.50000      0.00000      0.00000      1.00000
C4H7OH-1OOH-2O2               2    613.80000      5.60000      0.00000      0.00000      1.00000
C4H7OH-1OOH-3O2               2    613.80000      5.60000      0.00000      0.00000      1.00000
C4H7OH-2OOH-1O2               2    613.80000      5.60000      0.00000      0.00000      1.00000
C4H7OH-3OOH-1O2               2    613.80000      5.60000      0.00000      0.00000      1.00000
C4H7OH-4OOH-2O2               2    612.60000      5.70000      0.00000      0.00000      1.00000
PC4H8OH-1O                    2    505.40000      5.40000      0.00000      0.00000      1.00000
PC4H8OH-2O                    2    505.40000      5.40000      0.00000      0.00000      1.00000
PC4H8OH-3O                    2    505.40000      5.40000      0.00000      0.00000      1.00000
PC4H8OH-4O                    2    503.30000      5.40000      0.00000      0.00000      1.00000
PC4H8OH-2O2                   2    502.20000      5.35600      1.80000      0.00000      1.00000
SQC4H8OP                      2    502.20000      5.35600      1.80000      0.00000      1.00000
SQC4H7OHP-4                   2    502.20000      5.35600      1.80000      0.00000      1.00000
SQC4H7OHP-1                   2    502.20000      5.35600      1.80000      0.00000      1.00000
SQC4H7OHP-3                   2    502.20000      5.35600      1.80000      0.00000      1.00000
PQC4H7OHS-2                   2    502.20000      5.35600      1.80000      0.00000      1.00000
PQC4H7OHS-4                   2    502.20000      5.35600      1.80000      0.00000      1.00000
CY(CCCO)COH                   2    436.40000      5.35200      0.00000      0.00000      1.00000
C4H7OH1O1-2                   2    436.40000      5.35200      0.00000      0.00000      1.00000
C4H7OH1O2-3                   2    436.40000      5.35200      0.00000      0.00000      1.00000
C4H7OH2O1-2                   2    436.40000      5.35200      0.00000      0.00000      1.00000
C4H7OH2O1-4                   2    436.40000      5.35200      0.00000      0.00000      1.00000
NC4KET21OH                    2    436.40000      5.35200      0.00000      0.00000      1.00000
C2H5CHOHCO                    2    436.40000      5.35200      0.00000      0.00000      1.00000
C2H4COCH2OH                   2    436.40000      5.35200      0.00000      0.00000      1.00000
C4H71-1OH                     2    436.40000      5.35200      0.00000      0.00000      1.00000
C4H71-4OH                     2    436.40000      5.35200      0.00000      0.00000      1.00000
C4H72-1OH                     2    436.40000      5.35200      0.00000      0.00000      1.00000
C4H71-2OH                     2    436.40000      5.35200      0.00000      0.00000      1.00000
C4H63,1-2OH                   2    496.00000      5.20000      0.00000      0.00000      1.00000
C4H61-2OH-3O2                 2    524.80000      5.40000      0.00000      0.00000      1.00000
C4H61OOH3-2O                  2    524.80000      5.40000      0.00000      0.00000      1.00000
C4H64,2-1OH                   2    496.00000      5.20000      0.00000      0.00000      1.00000
CC5H9OH-A                     2    453.20000      5.50000      0.00000      0.00000      1.00000
CC5H8OHA-B                    2    453.20000      5.50000      0.00000      0.00000      1.00000
CC5H8OHA-BO                   2    524.90000      5.60000      0.00000      0.00000      1.00000
C4H64,1-1OH                   2    432.90000      5.20000      0.00000      0.00000      1.00000
CH2CYC3H4OH                   2    445.10000      5.00000      0.00000      0.00000      1.00000
C4H64,1OH-2O2                 2    522.80000      5.40000      0.00000      0.00000      1.00000
C4H64,OOH2-1O                 2    522.80000      5.40000      0.00000      0.00000      1.00000
C4H54,1OHQ2-1                 2    522.80000      5.40000      0.00000      0.00000      1.00000
C4H5OH1O1-2                   2    467.60000      5.00000      0.00000      0.00000      1.00000
C4H54,1OHQ2-1O2               2    612.80000      5.50000      0.00000      0.00000      1.00000
C2H3COCHOHOOH                 2    572.50000      5.40000      0.00000      0.00000      1.00000
C2H3COCHO                     2    461.90000      5.20000      0.00000      0.00000      1.00000
C2H3COCHOH                    2    485.20000      5.20000      0.00000      0.00000      1.00000
C4H6OH1-3OO2-4                2    511.10000      5.20000      0.00000      0.00000      1.00000
C4H6OH1-4OO2-3                2    497.90000      5.20000      0.00000      0.00000      1.00000
C4H6OH1O3-4O-2                2    541.70000      5.20000      0.00000      0.00000      1.00000
C4H6OH1O2-3O-4                2    535.40000      5.30000      0.00000      0.00000      1.00000
C4H63,1-1OH                   2    496.00000      5.20000      0.00000      0.00000      1.00000
C4H5OH-13                     2    436.40000      5.35200      0.00000      0.00000      1.00000
CH2OHCHCHCHOH                 2    512.00000      5.30000      0.00000      0.00000      1.00000
SQC4H7OHP-4O2                 2    523.20000      5.66400      1.70000      0.00000      1.00000
PQC4H7OHS-3O2                 2    523.20000      5.66400      1.70000      0.00000      1.00000
SQC4H7OHP-3O2                 2    523.20000      5.66400      1.70000      0.00000      1.00000
PQC4H7OHS-4O2                 2    523.20000      5.66400      1.70000      0.00000      1.00000
C4H6OH1KET2-3                 2    597.17600      5.99200      0.00000      0.00000      0.00000
C4H6OH2KET1-4                 2    597.17600      5.99200      0.00000      0.00000      0.00000
NC4KET24OH-1                  2    597.17600      5.99200      0.00000      0.00000      0.00000
NC4KET24OH-3                  2    597.17600      5.99200      0.00000      0.00000      0.00000
C4H6OHOOH1-4-3                2    476.00000      5.77800      2.60000      0.00000      1.00000
C4H6OHOOH2-2-1                2    476.00000      5.77800      2.60000      0.00000      1.00000
C4H6OHOOH1-3-4                2    476.00000      5.77800      2.60000      0.00000      1.00000
HOCH2COCH2                    2    447.63900      5.08600      0.00000      0.00000      0.00000
HOCH2CHO                      2    395.00000      4.03700      1.30000      0.00000      1.00000
HOCH2CO                       2    436.00000      3.97000      0.00000      0.00000      2.00000
HOCHCHO                       2    436.00000      3.97000      0.00000      0.00000      2.00000
CH3COCHOH                     2    447.63900      5.08600      0.00000      0.00000      0.00000
HOCH2COCH2O2                  2    435.20000      4.66200      2.70000      0.00000      1.00000
HOCH2COCH2O                   2    404.10700      5.56900      0.00000      7.41000      1.00000
NC4H9OH                       2    432.90000      5.30000      0.00000      0.00000      1.00000
PC4H8OH-1                     2    496.00000      5.20000      0.00000      0.00000      1.00000
PC4H8OH-2                     2    496.00000      5.20000      0.00000      0.00000      1.00000
PC4H8OH-3                     2    496.00000      5.20000      0.00000      0.00000      1.00000
PC4H8OH-4                     2    496.00000      5.20000      0.00000      0.00000      1.00000
TQJC4H8OH                     2    502.20000      5.35600      1.80000      0.00000      1.00000
TQC4H7OHI                     2    502.20000      5.35600      1.80000      0.00000      1.00000
IQJC4H8OH                     2    502.20000      5.35600      1.80000      0.00000      1.00000
TQC4H8OI                      2    502.20000      5.35600      1.80000      0.00000      1.00000
QC4H7OHP                      2    502.20000      5.35600      1.80000      0.00000      1.00000
IQC4H8OT                      2    502.20000      5.35600      1.80000      0.00000      1.00000
IQC4H7OHT                     2    502.20000      5.35600      1.80000      0.00000      1.00000
IC4H7OH                       2    502.20000      5.35600      1.80000      0.00000      1.00000
IC4H8OH                       2    496.00000      5.20000      0.00000      0.00000      1.00000
CCY(CCOC)OH                   2    436.40000      5.35200      0.00000      0.00000      1.00000
CCY(CCO)COH                   2    436.40000      5.35200      0.00000      0.00000      1.00000
C2CY(COC)OH                   2    436.40000      5.35200      0.00000      0.00000      1.00000
IC3H6OHCHO                    2    436.40000      5.35200      0.00000      0.00000      1.00000
CH2COHCH2O                    2    939.76000      6.34000      0.00000      0.00000      0.00000
CH2COHCH2OOH                  2    464.20000      5.00900      2.60000      0.00000      1.00000
TQC4H7OHIO2                   2    523.20000      5.66400      1.70000      0.00000      1.00000
TQC4H7OHTO2                   2    523.20000      5.66400      1.70000      0.00000      1.00000
TQC4H7OHIQ-I                  2    523.20000      5.66400      1.70000      0.00000      1.00000
TQC4H7OHIQ-P                  2    523.20000      5.66400      1.70000      0.00000      1.00000
IQC4H7OHTO2                   2    523.20000      5.66400      1.70000      0.00000      1.00000
IQC4H8OTQ-I                   2    523.20000      5.66400      1.70000      0.00000      1.00000
IQC4H7OHTQ-P                  2    523.20000      5.66400      1.70000      0.00000      1.00000
CH2CQCOHQ                     2    496.00000      5.20000      0.00000      0.00000      1.00000
IC3H5COHQ                     2    476.00000      5.77800      2.60000      0.00000      1.00000
IC3H5Q                        2    481.50000      4.99700      1.70000      0.00000      1.00000
COHQCYC(COC)                  2    597.17600      5.99200      0.00000      0.00000      0.00000
QCYC(CCOC)OH                  2    597.17600      5.99200      0.00000      0.00000      0.00000
HOCOCQ(CH3)2                  2    597.17600      5.99200      0.00000      0.00000      0.00000
CHOC(CH3)OHCH2Q               2    597.17600      5.99200      0.00000      0.00000      0.00000
CO(CH2OOH)2                   2    496.00000      5.20000      0.00000      0.00000      1.00000
IC4H8OH-IT                    2    496.00000      5.20000      0.00000      0.00000      1.00000
IC4H8OH-TI                    2    496.00000      5.20000      0.00000      0.00000      1.00000
CYHEXDN13                     2    459.30700      5.77200      0.00000      0.00000      1.00000
CYHEXDN14                     2    459.30700      5.77200      0.00000      0.00000      1.00000
C6H8                          2    438.84900      5.60500      0.00000      0.00000      1.00000
CYHEXEN-4J                    2    477.07700      5.83800      0.00000      0.00000      1.00000
CYPENTN-4MJ                   2    534.27000      5.14000      0.00000      0.00000      1.00000
CYPENTN-4M4J                  2    446.71300      5.92200      0.00000      0.00000      1.00000
CYPENTN-4M3J                  2    458.24900      5.67100      0.00000      0.00000      1.00000
CH2CHCHCHO                    1    357.00000      5.18000      0.00000      0.00000      1.00000
FURAN                         2    428.20000      4.70000      0.00000      0.00000      1.00000
C4H5O-3                       2    427.20000      4.80000      0.00000      0.00000      1.00000
C2H3CHOHCH2                   2    436.40000      5.35200      0.00000      0.00000      1.00000
C2H3CHOHCH2OO                 2    436.40000      5.35200      0.00000      0.00000      1.00000
C4H51OH3Q4-3                  2    522.80000      5.40000      0.00000      0.00000      1.00000
C4H6OH3-2OO1-4                2    520.40000      5.10000      0.00000      0.00000      1.00000
C4H6OH3-1OO2-4                2    507.00000      5.20000      0.00000      0.00000      1.00000
C4H6OH3O1-2O-4                2    541.70000      5.20000      0.00000      0.00000      1.00000
C4H51,3OH2                    2    457.51300      5.16500      0.00000      0.00000      1.00000
C3H4CH2OH-3O                  2    436.40000      5.35200      0.00000      0.00000      1.00000
C2H3COCH2OH                   2    496.00000      5.20000      0.00000      0.00000      1.00000
C2H3CHOHCO                    2    394.84600      7.97200      0.00000      8.35000      1.00000
C3H4CH2OH-1OOH                2    476.00000      5.77800      2.60000      0.00000      1.00000
C3H4CH2OH-1O                  2    436.40000      5.35200      0.00000      0.00000      1.00000
CHCHCH2OH                     2    414.80000      4.80000      0.00000      0.00000      1.00000
CHOOCHCH2OH                   2    512.30000      5.00000      0.00000      0.00000      1.00000
CHOC3H4OH                     2    496.00000      5.20000      0.00000      0.00000      1.00000
C4H61OOH3-4                   2    436.40000      5.35200      0.00000      0.00000      1.00000
C4H61-OOH3-OO4                2    564.65800      5.46800      0.00000      0.00000      1.00000
C4H61-2OOH34                  2    556.60400      5.64700      0.00000      0.00000      1.00000
C4H61-OOH34-OO2               2    646.66700      5.56700      0.00000      0.00000      1.00000
C4H412-OOH34                  2    471.58900      5.43500      0.00000      0.00000      1.00000
C3H3CHO-OOH23                 2    513.72800      6.14200      0.00000      0.00000      1.00000
C4H4O-OOH24                   2    560.95300      5.48600      0.00000      0.00000      1.00000
C4H512-OO4                    2    496.00000      5.20000      0.00000      0.00000      1.00000
C4H513-OO2                    2    496.00000      5.20000      0.00000      0.00000      1.00000
CYCCCOO-3J                    2    496.00000      5.20000      0.00000      0.00000      1.00000
CH2CYCOO-CH2                  2    496.00000      5.20000      0.00000      0.00000      1.00000
C2H3COOCH2                    2    496.00000      5.20000      0.00000      0.00000      1.00000
CYCOOC-CH2                    2    496.00000      5.20000      0.00000      0.00000      1.00000
C4H6O25                       1    357.00000      5.18000      0.00000      0.00000      1.00000
C2H3CHOCH2                    1    357.00000      5.18000      0.00000      0.00000      1.00000
C4H4O                         1    357.00000      5.18000      0.00000      0.00000      1.00000
C4H6O23                       1    357.00000      5.18000      0.00000      0.00000      1.00000
CPT                           2    420.90000      5.10000      0.00000      0.00000      1.00000
C4H61-3                       2    357.00000      4.72000      0.00000      0.00000      1.00000
C4H5-I                        2    357.00000      5.18000      0.00000      0.00000      1.00000
C4H5-N                        2    357.00000      5.18000      0.00000      0.00000      1.00000
C4H5-2                        2    357.00000      5.18000      0.00000      0.00000      1.00000
C4H4                          2    357.00000      5.18000      0.00000      0.00000      1.00000
C4H3-I                        2    357.00000      5.18000      0.00000      0.00000      1.00000
C4H3-N                        2    357.00000      5.18000      0.00000      0.00000      1.00000
C4H2                          1    357.00000      4.72000      0.00000      0.00000      1.00000
CH2CHCHCHCCH                  2    468.50000      5.23000      0.00000     10.30000      1.00000
C4H612                        2    357.00000      5.18000      0.00000      0.00000      1.00000
C4H6-2                        2    357.00000      5.18000      0.00000      0.00000      1.00000
CH3CCOCH3                     2    445.20000      5.20000      0.00000      0.00000      1.00000
H2C4O                         2    357.00000      5.18000      0.00000      0.00000      1.00000
CH2CCOCH3                     2    446.60000      5.00000      0.00000      0.00000      1.00000
SC4H6OH-2                     2    445.20000      5.20000      0.00000      0.00000      1.00000
CH3COCOCH3                    2    469.90000      5.20000      0.00000      0.00000      1.00000
CH3COHOJCOCH3                 2    557.90000      5.40000      0.00000      0.00000      1.00000
CH2CCO2HCH3                   2    464.50000      5.20000      0.00000      0.00000      1.00000
C3H6CHO-1O2                   2    436.40000      5.35200      0.00000      0.00000      1.00000
C3H6CHO-2O2                   2    436.40000      5.35200      0.00000      0.00000      1.00000
C3H6CHO-3O2                   2    436.40000      5.35200      0.00000      0.00000      1.00000
C3H6COQ1                      2    436.40000      5.35200      0.00000      0.00000      1.00000
C3H5CHOQ1-3                   2    436.40000      5.35200      0.00000      0.00000      1.00000
C3H6COQ2                      2    436.40000      5.35200      0.00000      0.00000      1.00000
C3H5CHOQ2-1                   2    436.40000      5.35200      0.00000      0.00000      1.00000
C3H6COQ3                      2    436.40000      5.35200      0.00000      0.00000      1.00000
C3H5CHOQ3-1                   2    436.40000      5.35200      0.00000      0.00000      1.00000
C3H5CHOQ3-2                   2    436.40000      5.35200      0.00000      0.00000      1.00000
CH3CYC2H2OCHO                 2    458.29000      5.22100      0.00000      0.00000      1.00000
CYC3H5OCHO                    2    458.29000      5.22100      0.00000      0.00000      1.00000
CYC2H3OCH2CHO                 2    458.29000      5.22100      0.00000      0.00000      1.00000
C3H5CHOQ1-3O2                 2    640.26500      5.48900      0.00000      0.00000      1.00000
C3H5CHOQ2-1O2                 2    640.26500      5.48900      0.00000      0.00000      1.00000
C3H5CHOQ3-1O2                 2    640.26500      5.48900      0.00000      0.00000      1.00000
C2H4COCHOQ3                   2    518.39200      6.26300      0.00000      0.00000      1.00000
CH3COCHCHOQ1                  2    518.39200      6.26300      0.00000      0.00000      1.00000
CHOCH2CHCHOQ1                 2    518.39200      6.26300      0.00000      0.00000      1.00000
NC3H7CHO                      2    464.20000      5.00900      2.60000      0.00000      1.00000
NC3H7CO                       2    464.20000      5.00900      2.60000      0.00000      1.00000
C3H6CHO-1                     2    464.20000      5.00900      2.60000      0.00000      1.00000
C3H6CHO-2                     2    464.20000      5.00900      2.60000      0.00000      1.00000
C3H6CHO-3                     2    464.20000      5.00900      2.60000      0.00000      1.00000
CH3CHOOCOCH3                  2    546.56200      5.69800      0.00000      0.00000      0.00000
CH2CHOOHCOCH3                 2    546.56200      5.69800      0.00000      0.00000      0.00000
C2H5COCH3                     2    454.00000      5.41300      3.30000      0.00000      1.00000
C2H5COCH2                     2    454.00000      5.41300      3.30000      0.00000      1.00000
CH2CH2COCH3                   2    440.58400      5.04000      0.00000      0.00000      0.00000
CH3CHCOCH3                    2    440.58400      5.04000      0.00000      0.00000      0.00000
C2H3COCH3                     2    454.00000      5.41300      3.30000      0.00000      1.00000
C2H5CHCO                      2    436.95000      5.01600      0.00000      0.00000      0.00000
CH3CHOOHCHCO                  2    432.98500      5.80000      0.00000      9.09000      1.00000
CH3CHOCHCO                    2    921.70000      6.18000      0.00000      0.00000      0.00000
OVCCVCVO                      2    357.84700      5.18600      0.00000      6.33000      1.00000
C8H141-5,3-4                  2    464.80000      5.29000      0.00000     10.32000      0.00000
C8H131-5,3-4,TA               2    395.00000      4.03700      1.30000      0.00000      1.00000
C6H101-3,3                    2    337.78800      5.60800      0.00000      0.00000      1.00000
C8H131-5,3-4,TAO              2    581.30000      6.50600      2.00000      0.00000      1.00000
C8H141-5,3                    2    464.80000      5.29000      0.00000     10.32000      0.00000
C8H131-5,3,TA                 2    395.00000      4.03700      1.30000      0.00000      1.00000
C8H131-5,3,SA                 2    395.00000      4.03700      1.30000      0.00000      1.00000
C8H131-5,3,PA                 2    395.00000      4.03700      1.30000      0.00000      1.00000
C8H131-5,3,TAO                2    581.30000      6.50600      2.00000      0.00000      1.00000
C8H131-5,3,SAO                2    581.30000      6.50600      2.00000      0.00000      1.00000
C8H131-5,3,PAO                2    581.30000      6.50600      2.00000      0.00000      1.00000
C7H111-5,3,6P                 2    450.00000      5.50000      0.00000      0.00000      1.00000
C8H142-6                      2    464.80000      5.29000      0.00000     10.32000      0.00000
C8H132-6,SA                   2    395.00000      4.03700      1.30000      0.00000      1.00000
C8H132-6,PA                   2    395.00000      4.03700      1.30000      0.00000      1.00000
C8H132-6,SAO                  2    581.30000      6.50600      2.00000      0.00000      1.00000
C8H132-6,PAO                  2    581.30000      6.50600      2.00000      0.00000      1.00000
C7H111-5,1P                   2    450.00000      5.50000      0.00000      0.00000      1.00000
C5H5CH3-1                     2    383.04600      5.39700      0.00000     10.74000      1.00000
C5H5CH3-2                     2    383.04600      5.39700      0.00000     10.74000      1.00000
C5H5CH2-1                     2    380.60000      5.37700      0.00000     10.57000      1.00000
C5H5CH2-2                     2    380.60000      5.37700      0.00000     10.57000      1.00000
CYC6H7                        2    380.60000      5.37700      0.00000     10.57000      1.00000
C6H7-2                        2    380.60000      5.37700      0.00000     10.57000      1.00000
CVOCVCCOOH                    2    477.79600      5.38600      0.00000      0.00000      1.00000
OVCCVCCOJ                     2    394.84600      7.97200      0.00000      8.35000      1.00000
OVCCVCCJVO                    2    390.08400      5.45500      0.00000      8.01000      1.00000
C5H4CH3                       2    380.60000      5.37700      0.00000     10.57000      1.00000
C5H5CH2                       2    380.60000      5.37700      0.00000     10.57000      1.00000
OVCCVCCVO                     2    392.47200      5.47500      0.00000      8.18000      1.00000
C5H11O2H-1                    2    523.20000      5.66400      1.70000      0.00000      1.00000
C5H11O2H-2                    2    523.20000      5.66400      1.70000      0.00000      1.00000
C5H11O2H-3                    2    523.20000      5.66400      1.70000      0.00000      1.00000
C5H11O2-1                     2    523.20000      5.66400      1.70000      0.00000      1.00000
C5H11O2-2                     2    523.20000      5.66400      1.70000      0.00000      1.00000
C5H11O2-3                     2    523.20000      5.66400      1.70000      0.00000      1.00000
C5H11O-1                      2    523.20000      5.66400      1.70000      0.00000      1.00000
C5H11O-2                      2    523.20000      5.66400      1.70000      0.00000      1.00000
C5H11O-3                      2    523.20000      5.66400      1.70000      0.00000      1.00000
C5H10OOH1-2                   2    523.20000      5.66400      1.70000      0.00000      1.00000
C5H10OOH1-3                   2    523.20000      5.66400      1.70000      0.00000      1.00000
C5H10OOH1-4                   2    523.20000      5.66400      1.70000      0.00000      1.00000
C5H10OOH1-5                   2    546.69100      5.69800      0.00000      0.00000      0.00000
C5H10OOH2-1                   2    523.20000      5.66400      1.70000      0.00000      1.00000
C5H10OOH2-3                   2    523.20000      5.66400      1.70000      0.00000      1.00000
C5H10OOH2-4                   2    523.20000      5.66400      1.70000      0.00000      1.00000
C5H10OOH2-5                   2    523.20000      5.66400      1.70000      0.00000      1.00000
C5H10OOH3-1                   2    523.20000      5.66400      1.70000      0.00000      1.00000
C5H10OOH3-2                   2    523.20000      5.66400      1.70000      0.00000      1.00000
C5H10O1-2                     2    523.20000      5.66400      1.70000      0.00000      1.00000
C5H10O1-3                     2    523.20000      5.66400      1.70000      0.00000      1.00000
C5H10O1-4                     2    523.20000      5.66400      1.70000      0.00000      1.00000
C5H10O1-5                     2    523.20000      5.66400      1.70000      0.00000      1.00000
C5H10O2-3                     2    523.20000      5.66400      1.70000      0.00000      1.00000
C5H10O2-4                     2    523.20000      5.66400      1.70000      0.00000      1.00000
C5H10OOH1-2O2                 2    523.20000      5.66400      1.70000      0.00000      1.00000
C5H10OOH1-3O2                 2    523.20000      5.66400      1.70000      0.00000      1.00000
C5H10OOH1-4O2                 2    523.20000      5.66400      1.70000      0.00000      1.00000
C5H10OOH1-5O2                 2    523.20000      5.66400      1.70000      0.00000      1.00000
C5H10OOH2-1O2                 2    523.20000      5.66400      1.70000      0.00000      1.00000
C5H10OOH2-3O2                 2    523.20000      5.66400      1.70000      0.00000      1.00000
C5H10OOH2-4O2                 2    523.20000      5.66400      1.70000      0.00000      1.00000
C5H10OOH2-5O2                 2    523.20000      5.66400      1.70000      0.00000      1.00000
C5H10OOH3-1O2                 2    523.20000      5.66400      1.70000      0.00000      1.00000
C5H10OOH3-2O2                 2    523.20000      5.66400      1.70000      0.00000      1.00000
C5H91-2,3OOH                  2    523.20000      5.66400      1.70000      0.00000      1.00000
C5H91-2,4OOH                  2    523.20000      5.66400      1.70000      0.00000      1.00000
C5H91-2,5OOH                  2    523.20000      5.66400      1.70000      0.00000      1.00000
C5H91-3,4OOH                  2    523.20000      5.66400      1.70000      0.00000      1.00000
C5H91-3,5OOH                  2    523.20000      5.66400      1.70000      0.00000      1.00000
C5H91-4,5OOH                  2    523.20000      5.66400      1.70000      0.00000      1.00000
C5H92-1,3OOH                  2    523.20000      5.66400      1.70000      0.00000      1.00000
C5H92-1,4OOH                  2    523.20000      5.66400      1.70000      0.00000      1.00000
C5H92-1,5OOH                  2    523.20000      5.66400      1.70000      0.00000      1.00000
C5H92-3,4OOH                  2    523.20000      5.66400      1.70000      0.00000      1.00000
C5H92-3,5OOH                  2    523.20000      5.66400      1.70000      0.00000      1.00000
C5H92-4,5OOH                  2    523.20000      5.66400      1.70000      0.00000      1.00000
C5H93-1,2OOH                  2    523.20000      5.66400      1.70000      0.00000      1.00000
C5H93-1,4OOH                  2    523.20000      5.66400      1.70000      0.00000      1.00000
C5H93-1,5OOH                  2    523.20000      5.66400      1.70000      0.00000      1.00000
C5H93-2,4OOH                  2    523.20000      5.66400      1.70000      0.00000      1.00000
C5H91-3OOH                    2    523.20000      5.66400      1.70000      0.00000      1.00000
C5H91-4OOH                    2    523.20000      5.66400      1.70000      0.00000      1.00000
C5H91-5OOH                    2    523.20000      5.66400      1.70000      0.00000      1.00000
C5H92-1OOH                    2    523.20000      5.66400      1.70000      0.00000      1.00000
C5H92-4OOH                    2    523.20000      5.66400      1.70000      0.00000      1.00000
C5H92-5OOH                    2    523.20000      5.66400      1.70000      0.00000      1.00000
C5H9O1-2OOH-3                 2    523.20000      5.66400      1.70000      0.00000      1.00000
C5H9O1-2OOH-4                 2    523.20000      5.66400      1.70000      0.00000      1.00000
C5H9O1-2OOH-5                 2    523.20000      5.66400      1.70000      0.00000      1.00000
C5H9O1-3OOH-2                 2    523.20000      5.66400      1.70000      0.00000      1.00000
C5H9O1-3OOH-4                 2    523.20000      5.66400      1.70000      0.00000      1.00000
C5H9O1-3OOH-5                 2    523.20000      5.66400      1.70000      0.00000      1.00000
C5H9O1-4OOH-2                 2    523.20000      5.66400      1.70000      0.00000      1.00000
C5H9O1-4OOH-3                 2    523.20000      5.66400      1.70000      0.00000      1.00000
C5H9O1-4OOH-5                 2    523.20000      5.66400      1.70000      0.00000      1.00000
C5H9O1-5OOH-2                 2    523.20000      5.66400      1.70000      0.00000      1.00000
C5H9O1-5OOH-3                 2    523.20000      5.66400      1.70000      0.00000      1.00000
C5H9O2-3OOH-1                 2    523.20000      5.66400      1.70000      0.00000      1.00000
C5H9O2-3OOH-4                 2    523.20000      5.66400      1.70000      0.00000      1.00000
C5H9O2-3OOH-5                 2    523.20000      5.66400      1.70000      0.00000      1.00000
C5H9O2-4OOH-1                 2    523.20000      5.66400      1.70000      0.00000      1.00000
C5H9O2-4OOH-3                 2    523.20000      5.66400      1.70000      0.00000      1.00000
C5H9O1-2O-5                   2    523.20000      5.66400      1.70000      0.00000      1.00000
CH2CH2OCH2CH2CHO              2    494.80000      6.17400      1.80000      0.00000      1.00000
NC5KET12                      2    494.80000      6.17400      1.80000      0.00000      1.00000
NC5KET13                      2    494.80000      6.17400      1.80000      0.00000      1.00000
NC5KET14                      2    494.80000      6.17400      1.80000      0.00000      1.00000
NC5KET15                      2    494.80000      6.17400      1.80000      0.00000      1.00000
NC5KET21                      2    494.80000      6.17400      1.80000      0.00000      1.00000
NC5KET23                      2    494.80000      6.17400      1.80000      0.00000      1.00000
NC5KET24                      2    494.80000      6.17400      1.80000      0.00000      1.00000
NC5KET25                      2    494.80000      6.17400      1.80000      0.00000      1.00000
NC5KET31                      2    494.80000      6.17400      1.80000      0.00000      1.00000
NC5KET32                      2    494.80000      6.17400      1.80000      0.00000      1.00000
NC5KET12O                     2    494.80000      6.17400      1.80000      0.00000      1.00000
NC5KET13O                     2    494.80000      6.17400      1.80000      0.00000      1.00000
NC5KET14O                     2    494.80000      6.17400      1.80000      0.00000      1.00000
NC5KET15O                     2    494.80000      6.17400      1.80000      0.00000      1.00000
NC5KET21O                     2    494.80000      6.17400      1.80000      0.00000      1.00000
NC5KET23O                     2    494.80000      6.17400      1.80000      0.00000      1.00000
NC5KET24O                     2    494.80000      6.17400      1.80000      0.00000      1.00000
NC5KET25O                     2    494.80000      6.17400      1.80000      0.00000      1.00000
NC5KET31O                     2    494.80000      6.17400      1.80000      0.00000      1.00000
NC5KET32O                     2    494.80000      6.17400      1.80000      0.00000      1.00000
NC5DIONE13                    2    494.80000      6.17400      1.80000      0.00000      1.00000
NC5DIONE24                    2    494.80000      6.17400      1.80000      0.00000      1.00000
OCH2CHO                       2    496.00000      5.20000      0.00000      0.00000      1.00000
CH2OCH2CHO                    2    464.20000      5.00900      2.60000      0.00000      1.00000
C2H4OCHO                      2    464.20000      5.00900      2.60000      0.00000      1.00000
C5H10OOH1-3OH                 2    494.80000      6.17400      1.80000      0.00000      1.00000
C5H10OOH2-4OH                 2    494.80000      6.17400      1.80000      0.00000      1.00000
C5H10OOH3-1OH                 2    494.80000      6.17400      1.80000      0.00000      1.00000
NC5CYCPER13                   2    494.80000      6.17400      1.80000      0.00000      1.00000
NC5CYCPER24                   2    494.80000      6.17400      1.80000      0.00000      1.00000
NC5CYCPER31                   2    494.80000      6.17400      1.80000      0.00000      1.00000
NC5H12                        2    391.70000      5.59100      0.00000      0.00000      1.00000
C5H11-1                       2    523.20000      5.66400      1.70000      0.00000      1.00000
C5H11-2                       2    523.20000      5.66400      1.70000      0.00000      1.00000
C5H11-3                       2    523.20000      5.66400      1.70000      0.00000      1.00000
AC5H9O-A2                     2    396.80000      5.45800      0.00000      0.00000      1.00000
AC5H11O2H                     2    549.78300      5.71700      0.00000      0.00000      0.00000
BC5H11O2H                     2    549.78300      5.71700      0.00000      0.00000      0.00000
CC5H11O2H                     2    549.78300      5.71700      0.00000      0.00000      0.00000
DC5H11O2H                     2    549.78300      5.71700      0.00000      0.00000      0.00000
AC5H11O2                      2    546.69100      5.69800      0.00000      0.00000      0.00000
BC5H11O2                      2    546.69100      5.69800      0.00000      0.00000      0.00000
CC5H11O2                      2    546.69100      5.69800      0.00000      0.00000      0.00000
DC5H11O2                      2    546.69100      5.69800      0.00000      0.00000      0.00000
AC5H11O                       2    523.20000      5.66400      1.70000      0.00000      1.00000
BC5H11O                       2    523.20000      5.66400      1.70000      0.00000      1.00000
CC5H11O                       2    523.20000      5.66400      1.70000      0.00000      1.00000
DC5H11O                       2    523.20000      5.66400      1.70000      0.00000      1.00000
AC5H10OOH-A                   2    546.69100      5.69800      0.00000      0.00000      0.00000
AC5H10OOH-B                   2    546.69100      5.69800      0.00000      0.00000      0.00000
AC5H10OOH-C                   2    546.69100      5.69800      0.00000      0.00000      0.00000
AC5H10OOH-D                   2    546.69100      5.69800      0.00000      0.00000      0.00000
BC5H10OOH-A                   2    546.69100      5.69800      0.00000      0.00000      0.00000
BC5H10OOH-C                   2    546.69100      5.69800      0.00000      0.00000      0.00000
BC5H10OOH-D                   2    546.69100      5.69800      0.00000      0.00000      0.00000
CC5H10OOH-A                   2    546.69100      5.69800      0.00000      0.00000      0.00000
CC5H10OOH-B                   2    546.69100      5.69800      0.00000      0.00000      0.00000
CC5H10OOH-D                   2    546.69100      5.69800      0.00000      0.00000      0.00000
DC5H10OOH-A                   2    546.69100      5.69800      0.00000      0.00000      0.00000
DC5H10OOH-B                   2    546.69100      5.69800      0.00000      0.00000      0.00000
DC5H10OOH-C                   2    546.69100      5.69800      0.00000      0.00000      0.00000
A-AC5H10O                     2    492.43400      5.36900      0.00000      0.00000      0.00000
A-BC5H10O                     2    492.43400      5.36900      0.00000      0.00000      0.00000
A-CC5H10O                     2    492.43400      5.36900      0.00000      0.00000      0.00000
A-DC5H10O                     2    492.43400      5.36900      0.00000      0.00000      0.00000
B-CC5H10O                     2    492.43400      5.36900      0.00000      0.00000      0.00000
B-DC5H10O                     2    492.43400      5.36900      0.00000      0.00000      0.00000
C-DC5H10O                     2    492.43400      5.36900      0.00000      0.00000      0.00000
AC5H10OOH-AO2                 2    639.45500      6.23000      0.00000      0.00000      0.00000
AC5H10OOH-BO2                 2    639.45500      6.23000      0.00000      0.00000      0.00000
AC5H10OOH-CO2                 2    639.45500      6.23000      0.00000      0.00000      0.00000
AC5H10OOH-DO2                 2    639.45500      6.23000      0.00000      0.00000      0.00000
BC5H10OOH-AO2                 2    639.45500      6.23000      0.00000      0.00000      0.00000
BC5H10OOH-CO2                 2    639.45500      6.23000      0.00000      0.00000      0.00000
BC5H10OOH-DO2                 2    639.45500      6.23000      0.00000      0.00000      0.00000
CC5H10OOH-AO2                 2    639.45500      6.23000      0.00000      0.00000      0.00000
CC5H10OOH-BO2                 2    639.45500      6.23000      0.00000      0.00000      0.00000
CC5H10OOH-DO2                 2    639.45500      6.23000      0.00000      0.00000      0.00000
DC5H10OOH-AO2                 2    639.45500      6.23000      0.00000      0.00000      0.00000
DC5H10OOH-BO2                 2    639.45500      6.23000      0.00000      0.00000      0.00000
DC5H10OOH-CO2                 2    639.45500      6.23000      0.00000      0.00000      0.00000
C5H9A-A,BOOH                  2    523.20000      5.66400      1.70000      0.00000      1.00000
C5H9A-A,COOH                  2    523.20000      5.66400      1.70000      0.00000      1.00000
C5H9A-A,DOOH                  2    523.20000      5.66400      1.70000      0.00000      1.00000
C5H9A-B,COOH                  2    523.20000      5.66400      1.70000      0.00000      1.00000
C5H9A-B,DOOH                  2    523.20000      5.66400      1.70000      0.00000      1.00000
C5H9A-C,DOOH                  2    523.20000      5.66400      1.70000      0.00000      1.00000
C5H9B-A,AOOH                  2    523.20000      5.66400      1.70000      0.00000      1.00000
C5H9B-A,COOH                  2    523.20000      5.66400      1.70000      0.00000      1.00000
C5H9B-A,DOOH                  2    523.20000      5.66400      1.70000      0.00000      1.00000
C5H9B-C,DOOH                  2    523.20000      5.66400      1.70000      0.00000      1.00000
C5H9C-A,AOOH                  2    523.20000      5.66400      1.70000      0.00000      1.00000
C5H9C-A,BOOH                  2    523.20000      5.66400      1.70000      0.00000      1.00000
C5H9C-A,DOOH                  2    523.20000      5.66400      1.70000      0.00000      1.00000
C5H9C-B,DOOH                  2    523.20000      5.66400      1.70000      0.00000      1.00000
C5H9D-A,AOOH                  2    523.20000      5.66400      1.70000      0.00000      1.00000
C5H9D-A,BOOH                  2    523.20000      5.66400      1.70000      0.00000      1.00000
C5H9D-A,COOH                  2    523.20000      5.66400      1.70000      0.00000      1.00000
C5H9D-B,COOH                  2    523.20000      5.66400      1.70000      0.00000      1.00000
C5H9A-AOOH                    2    523.20000      5.66400      1.70000      0.00000      1.00000
C5H9A-COOH                    2    523.20000      5.66400      1.70000      0.00000      1.00000
C5H9A-DOOH                    2    523.20000      5.66400      1.70000      0.00000      1.00000
C5H9B-AOOH                    2    523.20000      5.66400      1.70000      0.00000      1.00000
C5H9B-DOOH                    2    523.20000      5.66400      1.70000      0.00000      1.00000
C5H9C-AOOH                    2    523.20000      5.66400      1.70000      0.00000      1.00000
C5H9C-BOOH                    2    523.20000      5.66400      1.70000      0.00000      1.00000
C5H9OA-AOOH-B                 2    523.20000      5.66400      1.70000      0.00000      1.00000
C5H9OA-AOOH-C                 2    523.20000      5.66400      1.70000      0.00000      1.00000
C5H9OA-AOOH-D                 2    523.20000      5.66400      1.70000      0.00000      1.00000
C5H9OA-BOOH-A                 2    523.20000      5.66400      1.70000      0.00000      1.00000
C5H9OA-BOOH-C                 2    523.20000      5.66400      1.70000      0.00000      1.00000
C5H9OA-BOOH-D                 2    523.20000      5.66400      1.70000      0.00000      1.00000
C5H9OA-COOH-A                 2    523.20000      5.66400      1.70000      0.00000      1.00000
C5H9OA-COOH-B                 2    523.20000      5.66400      1.70000      0.00000      1.00000
C5H9OA-COOH-D                 2    523.20000      5.66400      1.70000      0.00000      1.00000
C5H9OA-DOOH-A                 2    523.20000      5.66400      1.70000      0.00000      1.00000
C5H9OA-DOOH-B                 2    523.20000      5.66400      1.70000      0.00000      1.00000
C5H9OA-DOOH-C                 2    523.20000      5.66400      1.70000      0.00000      1.00000
C5H9OB-COOH-A                 2    523.20000      5.66400      1.70000      0.00000      1.00000
C5H9OB-COOH-D                 2    523.20000      5.66400      1.70000      0.00000      1.00000
C5H9OB-DOOH-A                 2    523.20000      5.66400      1.70000      0.00000      1.00000
C5H9OB-DOOH-C                 2    523.20000      5.66400      1.70000      0.00000      1.00000
C5H9OC-DOOH-A                 2    523.20000      5.66400      1.70000      0.00000      1.00000
C5H9OC-DOOH-B                 2    523.20000      5.66400      1.70000      0.00000      1.00000
CH3COCH2OCH2CH2               2    494.80000      6.17400      1.80000      0.00000      1.00000
IC5KETAA                      2    591.46300      5.95900      0.00000      0.00000      0.00000
IC5KETAB                      2    591.46300      5.95900      0.00000      0.00000      0.00000
IC5KETAC                      2    591.46300      5.95900      0.00000      0.00000      0.00000
IC5KETAD                      2    591.46300      5.95900      0.00000      0.00000      0.00000
IC5KETCA                      2    591.46300      5.95900      0.00000      0.00000      0.00000
IC5KETCB                      2    591.46300      5.95900      0.00000      0.00000      0.00000
IC5KETCD                      2    591.46300      5.95900      0.00000      0.00000      0.00000
IC5KETDA                      2    591.46300      5.95900      0.00000      0.00000      0.00000
IC5KETDB                      2    591.46300      5.95900      0.00000      0.00000      0.00000
IC5KETDC                      2    591.46300      5.95900      0.00000      0.00000      0.00000
IC5KETAAO                     2    494.80000      6.17400      1.80000      0.00000      1.00000
IC5KETABO                     2    494.80000      6.17400      1.80000      0.00000      1.00000
IC5KETACO                     2    494.80000      6.17400      1.80000      0.00000      1.00000
IC5KETADO                     2    494.80000      6.17400      1.80000      0.00000      1.00000
IC5KETCAO                     2    494.80000      6.17400      1.80000      0.00000      1.00000
IC5KETCBO                     2    494.80000      6.17400      1.80000      0.00000      1.00000
IC5KETCDO                     2    494.80000      6.17400      1.80000      0.00000      1.00000
IC5KETDAO                     2    494.80000      6.17400      1.80000      0.00000      1.00000
IC5KETDBO                     2    494.80000      6.17400      1.80000      0.00000      1.00000
IC5KETDCO                     2    494.80000      6.17400      1.80000      0.00000      1.00000
AC5H10OH                      2    523.20000      5.66400      1.70000      0.00000      1.00000
BC5H10OH                      2    523.20000      5.66400      1.70000      0.00000      1.00000
CC5H10OH                      2    523.20000      5.66400      1.70000      0.00000      1.00000
AO2C5H10OH                    2    524.20000      5.64900      1.67000     10.42000      1.00000
BO2C5H10OH                    2    524.20000      5.64900      1.67000     10.42000      1.00000
CO2C5H10OH                    2    524.20000      5.64900      1.67000     10.42000      1.00000
IC3H5COCH3                    2    485.71600      5.32700      0.00000      0.00000      0.00000
IC3H5COCH2                    2    482.33100      5.30600      0.00000      0.00000      0.00000
AC3H4COCH3                    2    482.33100      5.30600      0.00000      0.00000      0.00000
IC5H12                        2    382.10000      5.54800      0.00000      0.00000      1.00000
AC5H11                        2    440.73500      5.04100      0.00000      0.00000      0.00000
BC5H11                        2    440.73500      5.04100      0.00000      0.00000      0.00000
CC5H11                        2    440.73500      5.04100      0.00000      0.00000      0.00000
DC5H11                        2    440.73500      5.04100      0.00000      0.00000      0.00000
NEOC5H11O2H                   2    549.78300      5.71700      0.00000      0.00000      0.00000
NEOC5H11O2                    2    546.69100      5.69800      0.00000      0.00000      0.00000
NEOC5H11O                     2    495.76900      5.39000      0.00000      0.00000      0.00000
NEOC5H10OOH                   2    546.69100      5.69800      0.00000      0.00000      0.00000
NEO-C5H10O                    2    492.43400      5.36900      0.00000      0.00000      0.00000
NEOC5H10OOH-O2                2    639.45500      6.23000      0.00000      0.00000      0.00000
NEOC5H9Q2                     2    639.45500      6.23000      0.00000      0.00000      0.00000
NEOC5KET                      2    591.46300      5.95900      0.00000      0.00000      0.00000
NEOC5KETOX                    2    540.46700      5.66100      0.00000      0.00000      0.00000
NEOC5KEJOL                    2    540.46700      5.66100      0.00000      0.00000      0.00000
IC4H6Q2-II                    2    597.17600      5.99200      0.00000      0.00000      0.00000
NEOC5H9O-OOH                  2    524.20000      5.64900      1.67000     10.42000      1.00000
NEOC5H12                      2    444.34700      5.06400      0.00000      0.00000      0.00000
NEOC5H11                      2    440.73500      5.04100      0.00000      0.00000      0.00000
C5H81-2                       2    352.82900      5.14300      0.00000      9.23000      1.00000
C5H81-3                       2    408.00000      5.20000      0.00000      0.00000      1.00000
C5H8OH13-2O2                  2    549.20000      5.70000      0.00000      0.00000      1.00000
C5H83OOH2-1O                  2    549.20000      5.70000      0.00000      0.00000      1.00000
C5H8D14                       2    352.82900      5.14300      0.00000      9.23000      1.00000
C5H82-3                       2    352.82900      5.14300      0.00000      9.23000      1.00000
C5H8-1                        2    352.82900      5.14300      0.00000      9.23000      1.00000
C5H8-2                        2    352.82900      5.14300      0.00000      9.23000      1.00000
CH3CYC3H3CH3-3                2    396.80000      5.45800      0.00000      0.00000      1.00000
CH3CYC3H3CH3                  2    396.80000      5.45800      0.00000      0.00000      1.00000
CH2CYC3H4CH3                  2    396.80000      5.45800      0.00000      0.00000      1.00000
CYC3H4C2H5-1                  2    396.80000      5.45800      0.00000      0.00000      1.00000
CYC3H4C2H5-2                  2    396.80000      5.45800      0.00000      0.00000      1.00000
CYC3H5CHCH3                   2    396.80000      5.45800      0.00000      0.00000      1.00000
CYC4H6-2-CH3                  2    396.80000      5.45800      0.00000      0.00000      1.00000
CYC4H6-3-CH3                  2    396.80000      5.45800      0.00000      0.00000      1.00000
CYC5H9                        2    396.80000      5.45800      0.00000      0.00000      1.00000
CH2CYC3H3CH3                  2    352.82900      5.14300      0.00000      9.23000      1.00000
CYC3H3-1C2H5                  2    352.82900      5.14300      0.00000      9.23000      1.00000
CYC3H3-3C2H5                  2    352.82900      5.14300      0.00000      9.23000      1.00000
CYC3H4CHCH3                   2    352.82900      5.14300      0.00000      9.23000      1.00000
CYC3H5CHCH2                   2    352.82900      5.14300      0.00000      9.23000      1.00000
C5H7-13-2                     2    408.00000      5.20000      0.00000      0.00000      1.00000
C5H7-13-3                     2    408.00000      5.20000      0.00000      0.00000      1.00000
CVCCJCVC                      2    408.00000      5.20000      0.00000      0.00000      1.00000
C5H7-14-1                     2    408.00000      5.20000      0.00000      0.00000      1.00000
C5H7-14-1O2                   2    426.54300      5.74900      0.00000     10.20000      1.00000
CVCCVCCOJ                     2    390.18900      5.45600      0.00000      9.63000      1.00000
CVCCVCCOO                     2    428.73700      5.76600      0.00000     10.37000      1.00000
CVCCVCCVO                     2    387.78700      5.43600      0.00000      9.46000      1.00000
CVCC(OJ)CVC                   2    390.18900      5.45600      0.00000      9.63000      1.00000
CVCC(OO)CVC                   2    428.73700      5.76600      0.00000     10.37000      1.00000
C5H9O1-3                      2    523.20000      5.66400      1.70000      0.00000      1.00000
C5H9O2-1                      2    523.20000      5.66400      1.70000      0.00000      1.00000
C5H9O2-4                      2    523.20000      5.66400      1.70000      0.00000      1.00000
C5H91-5O                      2    523.20000      5.66400      1.70000      0.00000      1.00000
C5H91-1O2                     2    430.92000      5.78300      0.00000     10.54000      1.00000
C5H91-2O2                     2    430.92000      5.78300      0.00000     10.54000      1.00000
C5H91-3O2                     2    430.92000      5.78300      0.00000     10.54000      1.00000
C5H91-4O2                     2    430.92000      5.78300      0.00000     10.54000      1.00000
C5H91-5O2                     2    430.92000      5.78300      0.00000     10.54000      1.00000
C5H92-1O2                     2    430.92000      5.78300      0.00000     10.54000      1.00000
C5H92-2O2                     2    430.92000      5.78300      0.00000     10.54000      1.00000
C5H92-3O2                     2    430.92000      5.78300      0.00000     10.54000      1.00000
C5H92-4O2                     2    430.92000      5.78300      0.00000     10.54000      1.00000
C5H92-5O2                     2    430.92000      5.78300      0.00000     10.54000      1.00000
C5H91OO2-3                    2    430.92000      5.78300      0.00000     10.54000      1.00000
C5H91OO2-4                    2    430.92000      5.78300      0.00000     10.54000      1.00000
C5H91OO2-5                    2    430.92000      5.78300      0.00000     10.54000      1.00000
C5H92OO1-3                    2    430.92000      5.78300      0.00000     10.54000      1.00000
C5H92OO1-4                    2    430.92000      5.78300      0.00000     10.54000      1.00000
C5H92OO1-5                    2    430.92000      5.78300      0.00000     10.54000      1.00000
C5H92OO3-4                    2    430.92000      5.78300      0.00000     10.54000      1.00000
C5H92OO3-5                    2    430.92000      5.78300      0.00000     10.54000      1.00000
C5H93OO1-2                    2    430.92000      5.78300      0.00000     10.54000      1.00000
C5H93OO2-4                    2    430.92000      5.78300      0.00000     10.54000      1.00000
C5H93OO2-5                    2    430.92000      5.78300      0.00000     10.54000      1.00000
C5H9O1-2O-3                   2    430.92000      5.78300      0.00000     10.54000      1.00000
C5H9O1-2O-4                   2    430.92000      5.78300      0.00000     10.54000      1.00000
C5H9O2-3O-1                   2    430.92000      5.78300      0.00000     10.54000      1.00000
C5H9O2-3O-4                   2    430.92000      5.78300      0.00000     10.54000      1.00000
C5H9O2-3O-5                   2    430.92000      5.78300      0.00000     10.54000      1.00000
C5H81OOH3-1                   2    430.92000      5.78300      0.00000     10.54000      1.00000
C5H81OOH3-4                   2    430.92000      5.78300      0.00000     10.54000      1.00000
C5H81OOH3-5                   2    430.92000      5.78300      0.00000     10.54000      1.00000
C5H81OOH4-1                   2    430.92000      5.78300      0.00000     10.54000      1.00000
C5H81OOH4-2                   2    430.92000      5.78300      0.00000     10.54000      1.00000
C5H81OOH4-3                   2    430.92000      5.78300      0.00000     10.54000      1.00000
C5H81OOH4-5                   2    430.92000      5.78300      0.00000     10.54000      1.00000
C5H81OOH5-2                   2    430.92000      5.78300      0.00000     10.54000      1.00000
C5H81OOH5-3                   2    430.92000      5.78300      0.00000     10.54000      1.00000
C5H81OOH5-4                   2    430.92000      5.78300      0.00000     10.54000      1.00000
C5H82OOH1-3                   2    430.92000      5.78300      0.00000     10.54000      1.00000
C5H82OOH1-4                   2    430.92000      5.78300      0.00000     10.54000      1.00000
C5H82OOH4-2                   2    430.92000      5.78300      0.00000     10.54000      1.00000
C5H82OOH5-2                   2    430.92000      5.78300      0.00000     10.54000      1.00000
C5H82OOH5-3                   2    430.92000      5.78300      0.00000     10.54000      1.00000
C5H81-3,4OOH                  2    497.11400      6.28900      0.00000     11.85000      1.00000
C5H81O-3-4OOH                 2    494.80000      6.17400      1.80000      0.00000      1.00000
C5H81-3,5OOH                  2    497.11400      6.28900      0.00000     11.85000      1.00000
C5H81O-3-5OOH                 2    494.80000      6.17400      1.80000      0.00000      1.00000
C5H82-1,4OOH                  2    497.11400      6.28900      0.00000     11.85000      1.00000
C5H82O-4-1OOH                 2    494.80000      6.17400      1.80000      0.00000      1.00000
C5H82-4,5OOH                  2    497.11400      6.28900      0.00000     11.85000      1.00000
C5H82O-4-5OOH                 2    494.80000      6.17400      1.80000      0.00000      1.00000
C5H81O2-4                     2    392.57600      5.47500      0.00000      9.80000      1.00000
C5H81O3-4                     2    392.57600      5.47500      0.00000      9.80000      1.00000
C5H81O3-5                     2    392.57600      5.47500      0.00000      9.80000      1.00000
C5H81O4-5                     2    392.57600      5.47500      0.00000      9.80000      1.00000
C5H82O1-4                     2    392.57600      5.47500      0.00000      9.80000      1.00000
C5H82O2-4                     2    392.57600      5.47500      0.00000      9.80000      1.00000
C5H82O3-5                     2    392.57600      5.47500      0.00000      9.80000      1.00000
C5H82O4-5                     2    392.57600      5.47500      0.00000      9.80000      1.00000
C5H81OOH3-4O2                 2    495.23500      6.27500      0.00000     11.68000      1.00000
C5H81OOH3-5O2                 2    495.23500      6.27500      0.00000     11.68000      1.00000
C5H81OOH4-3O2                 2    495.23500      6.27500      0.00000     11.68000      1.00000
C5H81OOH4-5O2                 2    495.23500      6.27500      0.00000     11.68000      1.00000
C5H81OOH5-3O2                 2    495.23500      6.27500      0.00000     11.68000      1.00000
C5H81OOH5-4O2                 2    495.23500      6.27500      0.00000     11.68000      1.00000
C5H82OOH4-1O2                 2    495.23500      6.27500      0.00000     11.68000      1.00000
C5H82OOH5-1O2                 2    495.23500      6.27500      0.00000     11.68000      1.00000
C5H83OH1Q2                    2    494.80000      6.17400      1.80000      0.00000      1.00000
C5H84OH1Q2                    2    494.80000      6.17400      1.80000      0.00000      1.00000
C5H82OH2Q1                    2    494.80000      6.17400      1.80000      0.00000      1.00000
C5H83OH2Q1                    2    494.80000      6.17400      1.80000      0.00000      1.00000
C5H84OH2Q1                    2    494.80000      6.17400      1.80000      0.00000      1.00000
C5H81KET34                    2    462.13700      6.02600      0.00000     10.94000      1.00000
C5H81KET35                    2    462.13700      6.02600      0.00000     10.94000      1.00000
C5H81KET43                    2    462.13700      6.02600      0.00000     10.94000      1.00000
C5H81KET45                    2    462.13700      6.02600      0.00000     10.94000      1.00000
C5H81KET53                    2    462.13700      6.02600      0.00000     10.94000      1.00000
C5H81KET54                    2    462.13700      6.02600      0.00000     10.94000      1.00000
C5H82KET41                    2    462.13700      6.02600      0.00000     10.94000      1.00000
C5H82KET51                    2    462.13700      6.02600      0.00000     10.94000      1.00000
C5H82KET45                    2    462.13700      6.02600      0.00000     10.94000      1.00000
C5H81KET34O                   2    426.54300      5.74900      0.00000     10.20000      1.00000
C5H81KET35O                   2    426.54300      5.74900      0.00000     10.20000      1.00000
C5H81KET43O                   2    426.54300      5.74900      0.00000     10.20000      1.00000
C5H81KET45O                   2    426.54300      5.74900      0.00000     10.20000      1.00000
C5H81KET53O                   2    426.54300      5.74900      0.00000     10.20000      1.00000
C5H81KET54O                   2    426.54300      5.74900      0.00000     10.20000      1.00000
C5H82KET41O                   2    426.54300      5.74900      0.00000     10.20000      1.00000
C5H82KET51O                   2    426.54300      5.74900      0.00000     10.20000      1.00000
C5H10OH21                     2    523.20000      5.66400      1.70000      0.00000      1.00000
C5H10OH22                     2    523.20000      5.66400      1.70000      0.00000      1.00000
C5H10OH23                     2    523.20000      5.66400      1.70000      0.00000      1.00000
C5H10OH25                     2    523.20000      5.66400      1.70000      0.00000      1.00000
C5H10OH32                     2    523.20000      5.66400      1.70000      0.00000      1.00000
O2C5H10OH21                   2    588.65300      5.94300      0.00000      0.00000      0.00000
O2C5H10OH23                   2    588.65300      5.94300      0.00000      0.00000      0.00000
O2C5H10OH32                   2    588.65300      5.94300      0.00000      0.00000      0.00000
C5H10OOH2-1O                  2    468.18000      6.07200      0.00000     11.45000      1.00000
C5H10OOH1-2O                  2    468.18000      6.07200      0.00000     11.45000      1.00000
C5H10OOH2-3O                  2    468.18000      6.07200      0.00000     11.45000      1.00000
C5H10OOH3-2O                  2    468.18000      6.07200      0.00000     11.45000      1.00000
C5H9OH2-1                     2    397.30900      5.51400      0.00000     10.14000      1.00000
C5H9OH2-2                     2    397.30900      5.51400      0.00000     10.14000      1.00000
C5H9OH2-3                     2    397.30900      5.51400      0.00000     10.14000      1.00000
C5H9OH3-1                     2    397.30900      5.51400      0.00000     10.14000      1.00000
C5H9OH3-2                     2    397.30900      5.51400      0.00000     10.14000      1.00000
C5H9OH1Q2-1                   2    468.18000      6.07200      0.00000     11.45000      1.00000
C5H9OH1Q2-3                   2    468.18000      6.07200      0.00000     11.45000      1.00000
C5H9OH1Q2-4                   2    468.18000      6.07200      0.00000     11.45000      1.00000
C5H9OH1Q2-5                   2    468.18000      6.07200      0.00000     11.45000      1.00000
C5H9OH2Q1-2                   2    468.18000      6.07200      0.00000     11.45000      1.00000
C5H9OH2Q1-3                   2    468.18000      6.07200      0.00000     11.45000      1.00000
C5H9OH2Q1-4                   2    468.18000      6.07200      0.00000     11.45000      1.00000
C5H9OH2Q1-5                   2    468.18000      6.07200      0.00000     11.45000      1.00000
C5H9OH2Q3-1                   2    468.18000      6.07200      0.00000     11.45000      1.00000
C5H9OH2Q3-2                   2    468.18000      6.07200      0.00000     11.45000      1.00000
C5H9OH2Q3-4                   2    468.18000      6.07200      0.00000     11.45000      1.00000
C5H9OH2Q3-5                   2    468.18000      6.07200      0.00000     11.45000      1.00000
C5H9OH3Q2-1                   2    468.18000      6.07200      0.00000     11.45000      1.00000
C5H9OH3Q2-3                   2    468.18000      6.07200      0.00000     11.45000      1.00000
C5H9OH3Q2-4                   2    468.18000      6.07200      0.00000     11.45000      1.00000
C5H9OH3Q2-5                   2    468.18000      6.07200      0.00000     11.45000      1.00000
CH3COCOHCH2                   2    496.00000      5.20000      0.00000      0.00000      1.00000
C5H9OH1O1-2                   2    468.18000      6.07200      0.00000     11.45000      1.00000
C5H9OH1O2-3                   2    468.18000      6.07200      0.00000     11.45000      1.00000
C5H9OH1O2-4                   2    468.18000      6.07200      0.00000     11.45000      1.00000
C5H9OH1O2-5                   2    468.18000      6.07200      0.00000     11.45000      1.00000
C5H9OH2O1-2                   2    468.18000      6.07200      0.00000     11.45000      1.00000
C5H9OH2O1-3                   2    468.18000      6.07200      0.00000     11.45000      1.00000
C5H9OH2O1-4                   2    468.18000      6.07200      0.00000     11.45000      1.00000
C5H9OH2O1-5                   2    468.18000      6.07200      0.00000     11.45000      1.00000
C5H9OH2O2-3                   2    468.18000      6.07200      0.00000     11.45000      1.00000
C5H9OH2O3-4                   2    468.18000      6.07200      0.00000     11.45000      1.00000
C5H9OH2O3-5                   2    468.18000      6.07200      0.00000     11.45000      1.00000
C5H9OH3O1-2                   2    468.18000      6.07200      0.00000     11.45000      1.00000
C5H9OH3O2-3                   2    468.18000      6.07200      0.00000     11.45000      1.00000
C5H9OH3O2-4                   2    468.18000      6.07200      0.00000     11.45000      1.00000
C5H9OH3O2-5                   2    468.18000      6.07200      0.00000     11.45000      1.00000
C5H9OH1Q2-3O2                 2    528.07300      6.51600      0.00000     12.59000      1.00000
C5H9OH1Q2-4O2                 2    528.07300      6.51600      0.00000     12.59000      1.00000
C5H9OH1Q2-5O2                 2    528.07300      6.51600      0.00000     12.59000      1.00000
C5H9OH2Q1-3O2                 2    528.07300      6.51600      0.00000     12.59000      1.00000
C5H9OH2Q1-4O2                 2    528.07300      6.51600      0.00000     12.59000      1.00000
C5H9OH2Q1-5O2                 2    528.07300      6.51600      0.00000     12.59000      1.00000
C5H9OH2Q3-1O2                 2    528.07300      6.51600      0.00000     12.59000      1.00000
C5H9OH2Q3-4O2                 2    528.07300      6.51600      0.00000     12.59000      1.00000
C5H9OH2Q3-5O2                 2    528.07300      6.51600      0.00000     12.59000      1.00000
C5H9OH3Q2-1O2                 2    528.07300      6.51600      0.00000     12.59000      1.00000
C5H9OH3Q2-4O2                 2    528.07300      6.51600      0.00000     12.59000      1.00000
C5H9OH3Q4-1O2                 2    528.07300      6.51600      0.00000     12.59000      1.00000
C5H8OH1KET2-3                 2    497.11400      6.28900      0.00000     11.85000      1.00000
C5H8OH1KET2-4                 2    497.11400      6.28900      0.00000     11.85000      1.00000
C5H8OH1KET2-5                 2    497.11400      6.28900      0.00000     11.85000      1.00000
C5H8OH2KET1-3                 2    497.11400      6.28900      0.00000     11.85000      1.00000
C5H8OH2KET1-4                 2    497.11400      6.28900      0.00000     11.85000      1.00000
C5H8OH2KET1-5                 2    497.11400      6.28900      0.00000     11.85000      1.00000
C5H8OH2KET3-1                 2    497.11400      6.28900      0.00000     11.85000      1.00000
C5H8OH2KET3-4                 2    497.11400      6.28900      0.00000     11.85000      1.00000
C5H8OH2KET3-5                 2    497.11400      6.28900      0.00000     11.85000      1.00000
C5H8OH3KET2-1                 2    497.11400      6.28900      0.00000     11.85000      1.00000
C5H8OH3KET2-4                 2    497.11400      6.28900      0.00000     11.85000      1.00000
C5H8OH3KET2-5                 2    497.11400      6.28900      0.00000     11.85000      1.00000
IC6D3                         2    392.68000      5.47600      0.00000     11.42000      1.00000
IC6D3-2                       2    482.47300      5.30700      0.00000      0.00000      0.00000
IC6D3-2O                      2    498.60000      6.00900      2.00000      0.00000      1.00000
I3C6D1                        2    485.85700      5.32800      0.00000      0.00000      0.00000
I3C6D1-3                      2    482.47300      5.30700      0.00000      0.00000      0.00000
I3C6D1-3O                     2    498.60000      6.00900      2.00000      0.00000      1.00000
C5H10-1                       2    386.20000      5.48900      0.40000      0.00000      1.00000
C5H10-2                       2    396.80000      5.45800      0.00000      0.00000      1.00000
C5H91-1                       2    396.80000      5.45800      0.00000      0.00000      1.00000
C5H91-2                       2    396.80000      5.45800      0.00000      0.00000      1.00000
C5H91-3                       2    396.80000      5.45800      0.00000      0.00000      1.00000
C5H91-4                       2    396.80000      5.45800      0.00000      0.00000      1.00000
C5H91-5                       2    396.80000      5.45800      0.00000      0.00000      1.00000
C5H92-2                       2    396.80000      5.45800      0.00000      0.00000      1.00000
C5H92-3                       2    396.80000      5.45800      0.00000      0.00000      1.00000
C5H92-4                       2    396.80000      5.45800      0.00000      0.00000      1.00000
C5H92-5                       2    396.80000      5.45800      0.00000      0.00000      1.00000
AC5H9O-C                      2    396.80000      5.45800      0.00000      0.00000      1.00000
CC5H9O-B                      2    396.80000      5.45800      0.00000      0.00000      1.00000
BC5H10                        2    391.40000      5.55000      0.00000      0.00000      1.00000
BC5H9-C                       2    396.80000      5.45800      0.00000      0.00000      1.00000
CC5H10                        2    437.10200      5.01700      0.00000      0.00000      0.00000
CC5H9-A                       2    396.80000      5.45800      0.00000      0.00000      1.00000
CC5H9-B                       2    396.80000      5.45800      0.00000      0.00000      1.00000
CC5H9-C                       2    396.80000      5.45800      0.00000      0.00000      1.00000
CC5H9-D                       2    396.80000      5.45800      0.00000      0.00000      1.00000
B2E2M1OJ                      2    523.20000      5.66400      1.70000      0.00000      1.00000
AC5H10                        2    386.60000      5.53200      0.50000      0.00000      1.00000
AC5H9-A1                      2    396.80000      5.45800      0.00000      0.00000      1.00000
AC5H9-A2                      2    396.80000      5.45800      0.00000      0.00000      1.00000
AC5H9-C                       2    396.80000      5.45800      0.00000      0.00000      1.00000
AC5H9-D                       2    396.80000      5.45800      0.00000      0.00000      1.00000
B2E3M1OJ                      2    523.20000      5.66400      1.70000      0.00000      1.00000
B13DE2M                       2    408.00000      5.20000      0.00000      0.00000      1.00000
B13DE2MJ                      2    408.00000      5.20000      0.00000      0.00000      1.00000
B12DE3M                       2    408.00000      5.20000      0.00000      0.00000      1.00000
O2C4H8CHO                     2    588.53100      5.94200      0.00000      0.00000      0.00000
O2HC4H8CO                     2    588.53100      5.94200      0.00000      0.00000      0.00000
TC4H8CHO                      2    476.00000      5.77800      2.60000      0.00000      1.00000
PC4H8CHO-1O2                  2    494.80000      6.17400      1.80000      0.00000      1.00000
PC4H8CHO-2O2                  2    494.80000      6.17400      1.80000      0.00000      1.00000
PC4H8CHO-3O2                  2    494.80000      6.17400      1.80000      0.00000      1.00000
PC4H8CHO-4O2                  2    494.80000      6.17400      1.80000      0.00000      1.00000
C4H7CHO-2                     2    523.20000      5.66400      1.70000      0.00000      1.00000
C4H7CHO-3                     2    523.20000      5.66400      1.70000      0.00000      1.00000
C4H7CHO-4                     2    523.20000      5.66400      1.70000      0.00000      1.00000
C4H7CO1-4                     2    390.18900      5.45600      0.00000      9.63000      1.00000
C4H6CHO-3,1                   2    826.30000      5.80000      0.00000      0.00000      0.00000
C4H6CHO-3,2                   2    826.30000      5.80000      0.00000      0.00000      0.00000
C5D2Y1-1R                     2    826.30000      5.80000      0.00000      0.00000      0.00000!!!
C4H6CHO-2,4O                  2    426.54300      5.74900      0.00000     10.20000      1.00000
C4H6CHO-4,3                   2    826.30000      5.80000      0.00000      0.00000      0.00000
PC4H7CHOQ1-3                  2    494.80000      6.17400      1.80000      0.00000      1.00000
CH3CYC3H4OCHO                 2    494.80000      6.17400      1.80000      0.00000      1.00000
PC4H7CHOQ2-1                  2    494.80000      6.17400      1.80000      0.00000      1.00000
C2H5CYC2H2OCHO                2    494.80000      6.17400      1.80000      0.00000      1.00000
PC4H7CHOQ2-4                  2    494.80000      6.17400      1.80000      0.00000      1.00000
CYC3H5OCH2CHO                 2    494.80000      6.17400      1.80000      0.00000      1.00000
PC4H7CHOQ3-1                  2    494.80000      6.17400      1.80000      0.00000      1.00000
PC4H8COQ1                     2    494.80000      6.17400      1.80000      0.00000      1.00000
PC4H8COQ2                     2    494.80000      6.17400      1.80000      0.00000      1.00000
PC4H8COQ3                     2    494.80000      6.17400      1.80000      0.00000      1.00000
PC4H9CHO                      2    476.00000      5.77800      2.60000      0.00000      1.00000
PC4H9CO                       2    476.00000      5.77800      2.60000      0.00000      1.00000
PC4H8CHO-1                    2    476.00000      5.77800      2.60000      0.00000      1.00000
PC4H8CHO-2                    2    476.00000      5.77800      2.60000      0.00000      1.00000
PC4H8CHO-3                    2    476.00000      5.77800      2.60000      0.00000      1.00000
PC4H8CHO-4                    2    476.00000      5.77800      2.60000      0.00000      1.00000
AC3H5CHO                      2    464.20000      5.00900      2.60000      0.00000      1.00000
AC3H5CO                       2    355.34700      5.16400      0.00000      7.78000      1.00000
C2H3COCH2                     2    355.34700      5.16400      0.00000      7.78000      1.00000
NC52ONEO2-3                   2    494.80000      6.17400      1.80000      0.00000      1.00000
NC52ONEO2-4                   2    494.80000      6.17400      1.80000      0.00000      1.00000
NC52ONEO2-5                   2    494.80000      6.17400      1.80000      0.00000      1.00000
NC53ONEO2-1                   2    494.80000      6.17400      1.80000      0.00000      1.00000
NC53ONEO2-2                   2    494.80000      6.17400      1.80000      0.00000      1.00000
NC52ONE-3                     2    523.20000      5.66400      1.70000      0.00000      1.00000
NC52ONE-4                     2    523.20000      5.66400      1.70000      0.00000      1.00000
NC53ONE-1                     2    523.20000      5.66400      1.70000      0.00000      1.00000
NC3H7COCH3                    2    523.20000      5.66400      1.70000      0.00000      1.00000
C2H5COC2H5                    2    523.20000      5.66400      1.70000      0.00000      1.00000
NC3H7COCH2                    2    523.20000      5.66400      1.70000      0.00000      1.00000
CH3CH2CHCOCH3                 2    523.20000      5.66400      1.70000      0.00000      1.00000
CH3CHCH2COCH3                 2    523.20000      5.66400      1.70000      0.00000      1.00000
CH2CH2CH2COCH3                2    523.20000      5.66400      1.70000      0.00000      1.00000
CH2CH2COC2H5                  2    523.20000      5.66400      1.70000      0.00000      1.00000
CH3CHCOC2H5                   2    523.20000      5.66400      1.70000      0.00000      1.00000
C5H10OH-2O2                   2    494.80000      6.17400      1.80000      0.00000      1.00000
C5H10OH-3O2                   2    494.80000      6.17400      1.80000      0.00000      1.00000
C5H10OH-4O2                   2    494.80000      6.17400      1.80000      0.00000      1.00000
C5H10OH-5O2                   2    494.80000      6.17400      1.80000      0.00000      1.00000
C5H9OH1-1                     2    523.20000      5.66400      1.70000      0.00000      1.00000
C5H9OH1-2                     2    523.20000      5.66400      1.70000      0.00000      1.00000
C5H9OH1-3                     2    523.20000      5.66400      1.70000      0.00000      1.00000
C5H9OH1-4                     2    523.20000      5.66400      1.70000      0.00000      1.00000
C5H9OH1-2,4                   2    523.20000      5.66400      1.70000      0.00000      1.00000
C5H9OH1-2,4O                  2    430.92000      5.78300      0.00000     10.54000      1.00000
C5H9OH1-4,3                   2    523.20000      5.66400      1.70000      0.00000      1.00000
C5H9OH1-4,3O                  2    430.92000      5.78300      0.00000     10.54000      1.00000
C5H9OH2-1,3                   2    523.20000      5.66400      1.70000      0.00000      1.00000
C5H9OH2-1,3O                  2    430.92000      5.78300      0.00000     10.54000      1.00000
CH3COOH                       2    470.60000      4.41000      0.00000      0.00000      1.50000
C2H5COOH                      2    481.50000      4.99700      1.70000      0.00000      1.00000
NC5H11OH                      2    523.20000      5.66400      1.70000      0.00000      1.00000
C5H10OH11                     2    523.20000      5.66400      1.70000      0.00000      1.00000
C5H10OH12                     2    523.20000      5.66400      1.70000      0.00000      1.00000
C5H10OH13                     2    523.20000      5.66400      1.70000      0.00000      1.00000
C5H10OH14                     2    523.20000      5.66400      1.70000      0.00000      1.00000
C5H10OH15                     2    523.20000      5.66400      1.70000      0.00000      1.00000

L-C6H4                        2    412.30000      5.34900      0.00000      0.00000      1.00000
C-C6H4                        2    464.80000      5.29000      0.00000     10.32000      0.00000
C6H3                          2    357.00000      5.18000      0.00000      0.00000      1.00000
C6H2                          1    408.00000      5.20000      0.00000      0.00000      1.00000
A1OO                          2    464.80000      5.29000      0.00000     10.32000      0.00000
A1OOH                         2    464.80000      5.29000      0.00000     10.32000      0.00000
A1                            2    468.50000      5.23000      0.00000     10.30000      1.00000
FULVENE                       2    468.50000      5.23000      0.00000      0.00000      1.00000
A1-                           2    412.30000      5.34900      0.00000      0.00000      1.00000
OC6H4OH                       2    621.10000      5.64000      0.00000      0.00000      1.00000
O-C6H4O2                      2    450.00000      5.50000      0.00000      0.00000      1.00000
P-C6H4O2                      2    450.00000      5.50000      0.00000      0.00000      1.00000
O-OC6H5OJ                     2    450.00000      5.50000      0.00000      0.00000      1.00000
P-OC6H5OJ                     2    450.00000      5.50000      0.00000      0.00000      1.00000
P-C6H3O2                      2    450.00000      5.50000      0.00000      0.00000      1.00000
C6H5OH                        2    450.00000      5.50000      0.00000      0.00000      1.00000
C6H5O                         2    450.00000      5.50000      0.00000      0.00000      1.00000
C6H4OH                        2    464.80000      5.29000      0.00000     10.32000      0.00000
CVCCJCVCOH                    2    523.20000      5.66400      1.70000      0.00000      1.00000
CVCCVCCOH                     2    523.20000      5.66400      1.70000      0.00000      1.00000
C5H5OH                        2    450.00000      5.50000      0.00000      0.00000      1.00000
C5H5OH-1                      2    450.00000      5.50000      0.00000      0.00000      1.00000
C5H5OH-2                      2    450.00000      5.50000      0.00000      0.00000      1.00000
C5H5O                         2    450.00000      5.50000      0.00000      0.00000      1.00000
C5H4OH                        2    450.00000      5.50000      0.00000      0.00000      1.00000
C5H4O                         2    450.00000      5.50000      0.00000      0.00000      1.00000
C5H3O                         2    511.39800      5.35700      0.00000      0.00000      1.00000
C5H3O-3                       2    511.39800      5.35700      0.00000      0.00000      1.00000
CJVCCVCCVO                    2    523.20000      5.66400      1.70000      0.00000      1.00000
CVCCVCCJVO                    2    523.20000      5.66400      1.70000      0.00000      1.00000
CJVCCVO                       2    443.20000      4.12000      0.00000      0.00000      1.00000
HOCVCCVO                      2    435.20000      4.66200      2.70000      0.00000      1.00000
HOCVCCJVO                     2    435.20000      4.66200      2.70000      0.00000      1.00000
OC5H7O                        2    496.00000      5.20000      0.00000      0.00000      1.00000
OC4H6O                        2    496.00000      5.20000      0.00000      0.00000      1.00000
OC4H5O                        2    496.00000      5.20000      0.00000      0.00000      1.00000
O2CCHOOJ                      2    470.60000      4.41000      0.00000      0.00000      1.50000
C5H6                          1    408.00000      5.20000      0.00000      0.00000      1.00000
C5H5                          1    408.00000      5.20000      0.00000      0.00000      1.00000
C5H5-1                        1    408.00000      5.20000      0.00000      0.00000      1.00000
C5H5-2                        1    408.00000      5.20000      0.00000      0.00000      1.00000
C5H6-L                        2    408.00000      5.20000      0.00000      0.00000      1.00000
C#CCVCCJ                      2    408.00000      5.20000      0.00000      0.00000      1.00000
C5H7                          2    408.00000      5.20000      0.00000      0.00000      1.00000
BZCOOH                        2    572.00000      5.82000      1.70000      0.00000      1.00000
!O-O2C6H4CH3                   2    543.49200      7.05000      0.00000      0.00000      0.00000
OC6H4CH2                      2    510.84100      6.26000      0.00000      0.00000      0.00000
A1CH2OO                       2    572.00000      5.82000      1.70000      0.00000      1.00000
A1CH3                         2    495.30000      5.68000      0.43000     12.30000      1.00000
A1CH2                         2    495.30000      5.68000      0.00000      0.00000      1.00000
C6H4CH3                       2    495.30000      5.68000      0.00000      0.00000      1.00000
C7H6                          2    444.64200      5.89000      0.00000      0.00000      0.00000
C7H5                          2    458.33300      6.04000      0.00000      0.00000      0.00000
A1CHO                         2    622.40000      5.53000      0.00000      0.00000      1.00000
A1CO                          2    622.40000      5.53000      0.00000      0.00000      1.00000
OCH3C6H4O                     2    621.10000      5.64000      0.00000      0.00000      1.00000
HOC6H4CH2O                    2    621.10000      5.64000      0.00000      0.00000      1.00000
HOC6H4CHO                     2    621.10000      5.64000      0.00000      0.00000      1.00000
HOC6H4CO                      2    621.10000      5.64000      0.00000      0.00000      1.00000
HOC6H4CH2OOH                  2    621.10000      5.64000      0.00000      0.00000      1.00000
HOC6H4CH2OO                   2    621.10000      5.64000      0.00000      0.00000      1.00000
HOC6H4CH3                     2    621.10000      5.64000      0.00000      0.00000      1.00000
HOC6H4CH2                     2    621.10000      5.64000      0.00000      0.00000      1.00000
OC6H4CH3                      2    621.10000      5.64000      0.00000      0.00000      1.00000
A1CH2OH                       2    622.40000      5.53000      0.00000      0.00000      1.00000
A1CHOH                        2    622.40000      5.53000      0.00000      0.00000      1.00000
A1CH2O                        2    622.40000      5.53000      0.00000      0.00000      1.00000
A1CHOOCH3                     2    557.26700      7.41000      0.00000      0.00000      0.00000
A1CH2CH2OO                    2    554.35400      7.38000      0.00000      0.00000      0.00000
A1C2H5                        2    523.60000      5.96000      0.00000      0.00000      1.00000
A1C2H                         2    433.09300      5.80000      0.00000     13.42000      1.00000
A1CHCH3                       2    523.60000      5.96000      0.00000      0.00000      1.00000
A1CH2CH2                      2    485.00000      5.42500      0.40000      0.00000      1.00000
A1C2H3                        2    546.20000      6.00000      0.13000     15.00000      1.00000
A1CCH2                        2    546.20000      6.00000      0.00000      0.00000      1.00000
A1CHCH                        2    546.20000      6.00000      0.00000      0.00000      1.00000
!C14H13OOH                     2    783.80000      6.64000      0.00000      0.00000      1.00000
!C14H13OO                      2    783.80000      6.64000      0.00000      0.00000      1.00000
!C14H12OOH                     2    783.80000      6.64000      0.00000      0.00000      1.00000
!C14H12O2H-1O2                 2    783.80000      6.64000      0.00000      0.00000      1.00000
!C14H11O-1O2H                  2    783.80000      6.64000      0.00000      0.00000      1.00000
!C14H13O                       2    783.80000      6.64000      0.00000      0.00000      1.00000
!C14H12O                       2    672.94600      8.37000      0.00000      0.00000      0.00000
!C14H14                        2    783.80000      6.64000      0.00000      0.00000      1.00000
!C14H13                        2    783.80000      6.64000      0.00000      0.00000      1.00000
!C14H12                        2    772.00000      6.96000      0.00000      0.00000      1.00000
!C14H11                        2    772.00000      6.96000      0.00000      0.00000      1.00000
!IND                           2    521.55100      6.78000      0.00000      0.00000      0.00000
C10H9                         2    546.73200      7.20000      0.00000      0.00000      0.00000
C10H10                        2    546.73200      7.20000      0.00000      0.00000      0.00000
C5H5CH3                       2    424.38400      5.89000      0.00000      0.00000      0.00000
!C9H7                          2    521.55100      6.78000      0.00000      0.00000      0.00000
!C9H6O                         2    587.93500      6.98000      0.00000      0.00000      0.00000
!NAPH                          2    548.04400      6.97000      0.00000      0.00000      0.00000
!NAPH-                         2    548.04400      6.97000      0.00000      0.00000      0.00000
!NAPHV                         2    609.28000      7.59000      0.00000      0.00000      0.00000
!NAPHO                         2    609.28000      7.59000      0.00000      0.00000      0.00000
!FLUORENE                      2    624.42800      6.26000      0.00000      0.00000      0.00000
!C14H10                        2    451.40300      7.99000      0.00000      0.00000      0.00000
!C16H10                        2    485.77300      8.40000      0.00000      0.00000      0.00000
NO                            1    139.32000      3.33900      0.20000      1.76000      4.00000
HCN                           1    569.00000      3.63000      0.00000      0.00000      1.00000
NH3                           2    481.00000      2.92000      1.47000      0.00000     10.00000
NH2                           2     80.00000      2.65000      0.00000      2.26000      4.00000
NH                            1     80.00000      2.65000      0.00000      0.00000      4.00000
N                             0     71.40000      3.29800      0.00000      0.00000      0.00000
NNH                           2     71.40000      3.79800      0.00000      0.00000      1.00000
N2H4                          2    205.00000      4.23000      0.00000      4.26000      1.50000
N2H3                          2    200.00000      3.90000      0.00000      0.00000      1.00000
N2H2                          2     71.40000      3.79800      0.00000      0.00000      1.00000
H2NN                          2     71.40000      3.79800      0.00000      0.00000      1.00000
NH2OH                         2    116.70000      3.49200      0.00000      0.00000      1.00000
H2NO                          2    116.70000      3.49200      0.00000      0.00000      1.00000
HNOH                          2    116.70000      3.49200      0.00000      0.00000      1.00000
HNO                           2    170.00000      3.43000      1.62000      0.00000      1.00000
HON                           2    116.70000      3.49200      0.00000      0.00000      1.00000
NO2                           2    333.59000      3.85200      0.40000      0.00000      1.00000
HONO                          2    350.00000      3.95000      1.63900      0.00000      1.00000
HNO2                          2    350.00000      3.95000      1.63900      0.00000      1.00000
NO3                           2    400.00000      4.20000      0.20000      0.00000      1.00000
HONO2                         2    400.00000      4.20000      0.20000      0.00000      1.00000
N2O                           1    232.40000      3.82800      0.00000      0.00000      1.00000
HNC                           1    569.00000      3.63000      0.00000      0.00000      1.00000
CN                            1     75.00000      3.85600      0.00000      0.00000      1.00000
HNCO                          2    232.40000      3.82800      0.00000      0.00000      1.00000
HOCN                          2    232.40000      3.82800      0.00000      0.00000      1.00000
HCNO                          2    232.40000      3.82800      0.00000      0.00000      1.00000
NCO                           1    232.40000      3.82800      0.00000      0.00000      1.00000
HNO3                          2    300.00000      3.50000      0.00000      0.00000      1.00000
NCN                           1    422.22000      5.32900      2.00000      0.00000      1.00000
HNCN                          1    422.22000      5.32900      2.00000      0.00000      1.00000
NCNO                          2    232.40000      3.82800      0.00000      0.00000      1.00000
NCNOH                         2    232.40000      3.82800      0.00000      0.00000      1.00000
HNCNH                         1    422.22000      5.32900      2.00000      0.00000      1.00000
NCCN                          1    349.00000      4.36100      0.00000      0.00000      1.00000
CH3NO                         2    436.00000      3.97000      0.00000      0.00000      2.00000
CH2NO                         2    232.40000      3.82800      0.00000      0.00000      1.00000
C2H5NO                        1    252.00000      4.76000      0.00000      0.00000      1.00000
CH3CHNO                       1    252.00000      4.76000      0.00000      0.00000      1.00000
CH2CHNO                       2    357.00000      5.17600      0.00000      0.00000      1.00000
CHCHNO                        1    357.00000      5.18000      0.00000      0.00000      1.00000
CH3NO2                        2    232.40000      3.82800      0.00000      0.00000      1.00000
CH2NO2                        2    232.40000      3.82800      0.00000      0.00000      1.00000
C2H5NO2                       2    503.07200      5.34000      1.67000      8.88000      1.00000
CH2CH2NO2                     2    503.07200      5.34000      1.67000      8.88000      1.00000
CH3CHNO2                      2    503.07200      5.34000      1.67000      8.88000      1.00000
CH3ONO                        2    232.40000      3.82800      0.00000      0.00000      1.00000
CH3ONO2                       2    459.50000      5.03600      1.70000      0.00000      1.00000
CH3CH2ONO                     2    503.07200      5.34000      1.67000      8.88000      1.00000
CH3CH2ONO2                    2    496.00000      5.20000      0.00000      0.00000      1.00000
CH3NH2                        2    481.80000      3.62600      0.00000      0.00000      1.00000
CH2NH2                        2    481.80000      3.62600      0.00000      0.00000      1.00000
CH3NH                         2    481.80000      3.62600      0.00000      0.00000      1.00000
CH2NH                         2    417.00000      3.69000      1.70000      0.00000      2.00000
H2CN                          1    569.00000      3.63000      0.00000      0.00000      1.00000
HCNH                          1    569.00000      3.63000      0.00000      0.00000      1.00000
CH3CH2NH2                     2    436.00000      3.97000      0.00000      0.00000      2.00000
CH2CH2NH2                     2    436.00000      3.97000      0.00000      0.00000      2.00000
CH3CHNH2                      2    436.00000      3.97000      0.00000      0.00000      2.00000
CH3CH2NH                      2    436.00000      3.97000      0.00000      0.00000      2.00000
CH2CHNH2                      2    303.40000      4.81000      0.00000      0.00000      1.00000
CH3CHNH                       2    303.40000      4.81000      0.00000      0.00000      1.00000
CH2CHNH                       2    307.80000      4.14000      0.00000      0.00000      1.00000
CH2CNH2                       2    307.80000      4.14000      0.00000      0.00000      1.00000
CH3CNH                        2    307.80000      4.14000      0.00000      0.00000      1.00000
CH3CHN                        2    307.80000      4.14000      0.00000      0.00000      1.00000
CHCHNH2                       2    307.80000      4.14000      0.00000      0.00000      1.00000
CH3CN                         2    422.22000      5.32900      3.50000      0.00000      1.00000
CHCNH2                        2    260.00000      4.85000      0.00000      0.00000      1.00000
CH2CNH                        2    260.00000      4.85000      0.00000      0.00000      1.00000
CH2CHN                        2    260.00000      4.85000      0.00000      0.00000      1.00000
CH2CHN(S)                     2    260.00000      4.85000      0.00000      0.00000      1.00000
C-C2H3N                       2    260.00000      4.85000      0.00000      0.00000      1.00000
CH2CN                         2    422.22000      5.32900      3.50000      0.00000      1.00000
CHCNH                         1    252.00000      4.76000      0.00000      0.00000      1.00000
H2NCHO                        2    307.80000      4.14000      0.00000      0.00000      1.00000
H2NCO                         2    307.80000      4.14000      0.00000      0.00000      1.00000
CH3NHCH3                      2    436.00000      3.97000      0.00000      0.00000      2.00000
CH3NHCH2                      2    436.00000      3.97000      0.00000      0.00000      2.00000
CH3NCH3                       2    436.00000      3.97000      0.00000      0.00000      2.00000
CH3NCH2                       2    303.40000      4.81000      0.00000      0.00000      1.00000
CH2NCH2                       2    307.80000      4.14000      0.00000      0.00000      1.00000
CH3NCH                        2    307.80000      4.14000      0.00000      0.00000      1.00000
C2H4ONO                       2    395.70000      5.00000      0.00000      0.00000      1.00000
C2H3NO2                       2    532.20000      5.30000      0.00000      0.00000      1.00000
HOC2H4NO2                     2    597.30000      5.50000      0.00000      0.00000      1.00000
CH3CNO                        2    376.50000      4.80000      0.00000      0.00000      1.00000
NO2CH2CHO                     2    573.90000      5.50000      0.00000      0.00000      1.00000
CH3CHOOH                      2    415.20000      4.60000      0.00000      0.00000      1.00000
C2-OOQOOH                     2    503.90000      4.90000      0.00000      0.00000      1.00000
CH3OOCH3                      2    360.00000      4.60000      0.00000      0.00000      1.00000
NC3H7NO2                      2    548.20000      5.70000      0.00000      0.00000      1.00000
IC3H7NO2                      2    550.90000      5.70000      0.00000      0.00000      1.00000
NC3H7ONO                      2    476.90000      5.30000      0.00000      0.00000      1.00000
IC3H7ONO                      2    479.60000      5.20000      0.00000      0.00000      1.00000
C3H5NO                        2    461.60000      5.00000      0.00000      0.00000      1.00000
C3H5NO2                       2    548.40000      5.60000      0.00000      0.00000      1.00000
CH3CNO2CH2                    2    551.20000      5.60000      0.00000      0.00000      1.00000
IC3H7ONO2                     2    418.00000      5.20000      0.00000      0.00000      1.00000
NC3H7ONO2                     2    415.60000      5.30000      0.00000      0.00000      1.00000
B13DE2M-3                     2    735.21200      5.35000      0.00000      0.00000      0.00000
BUTA123TRIENE                 2    357.00000      5.18000      0.00000      0.00000      1.00000
IC5D1T3                       1    408.00000      5.20000      0.00000      0.00000      1.00000
IC5D1T3-1J                    1    408.00000      5.20000      0.00000      0.00000      1.00000
IC5D1T3-1V                    1    408.00000      5.20000      0.00000      0.00000      1.00000
IC5D1T3-4J                    1    408.00000      5.20000      0.00000      0.00000      1.00000
IC5T1                         2    352.82900      5.14300      0.00000      9.23000      1.00000
IC5T1-3                       2    408.00000      5.20000      0.00000      0.00000      1.00000
IC5T1-4                       2    408.00000      5.20000      0.00000      0.00000      1.00000
MCP                           2    357.00000      5.18000      0.00000      0.00000      1.00000


!--------------A2CH3
A2CH3            2   660.0       6.350     0.000     0.000     1.000
A2CH2            2   660.0       6.350     0.000     0.000     1.000
A2CH2O           2   663.45      6.362     0.000     0.000     1.000   
A2CH2OO          2   663.45      6.362     0.000     0.000     1.000 
A2CH2OOH         2   663.45      6.362     0.000     0.000     1.000
A2CH2OH          2   663.45      6.362     0.000     0.000     1.000!BU
A2CHO            2   663.45      6.362     0.000     0.000     1.000
A2CHOH           2   663.45      6.362     0.000     0.000     1.000!BU
A2CO             2   663.45      6.362     0.000     0.000     1.000!BU
A2               2   630.400     6.180     0.000     16.50     1.000
A2-              2   630.4       6.18      0.00     16.50      1.000 
A2-2             2   630.4       6.18      0.00     16.50      1.000!
A2OH             2   663.45      6.362     0.000     0.000     1.000
A2O              2   630.400     6.180     0.000     0.000     1.000
A2CH2CH2         2   663.45      6.362     0.000     0.000     1.000
A2CHCH3          2   663.45      6.362     0.000     0.000     1.000
A2C2H2A          2   663.45      6.362     0.000     0.000     1.000!
A2C2H2B          2   663.45      6.362     0.000     0.000     1.000!
A2C2H3           2   663.45      6.362     0.000     0.000     1.000
A2C2H5           2   663.45      6.362     0.000     0.000     1.000
A2C2HA           2   693.1       6.47      0.00     18.00      1.000
A2C2HA*          2   693.1       6.47      0.00     18.00      1.000
A2C2HB           2   693.1       6.47      0.00     18.00      1.000
A2C2HB*          2   693.1       6.47      0.00     18.00      1.000
A2R5             2   693.1       6.47      0.00     18.00      1.000
A2R5-            2   693.1       6.47      0.00     18.00      1.000
A2R5C2H          2   523.4       6.568     0.000     0.000     1.000
A2R5C2H*         2   523.4       6.568     0.000     0.000     1.000
A2R5C2H2         2   523.4       6.568     0.000     0.000     1.000
A2R5H            2   523.4       6.568     0.000     0.000     1.000
A2R5H2           2   523.4       6.568     0.000     0.000     1.000
CH3A2CH3         2   586.311     7.55      0.000     0     1.000
CH3A2CH2         2   586.311     7.55      0.000     0     1.000
CH2A2CH2         2   577.618     7.32      0.000     0     1.000    
C6H4A1CH3        2   660.0       6.350     0.000     0.000     1.000
C6H3A1CH3        2   660.0       6.350     0.000     0.000     1.000
OC6H4A1CH3       2   663.45      6.362     0.000     0.000     1.000 
HOC6H4A1CH3      2   663.45      6.362     0.000     0.000     1.000
C11H9O           2   663.45      6.362     0.000     0.000     1.000
C11H9OH          2   663.45      6.362     0.000     0.000     1.000
A1OC6H4O         1   630.400     6.180     0.000     0.000     1.000
OC6H2OA1CH3      2   663.45      6.362     0.000     0.000     1.000
cC11H9           2   653.1       6.27      0.00     17.00      1.000
cC11H10          2   572.867     7.39      0.000     0     1.000
C9H6C2H3         2   548.851     7.09      0.00     17.00      1.000
C9H6CCH2         2   565.7       7.09      0.00     17.00      1.000
C9H7C2H          2   653.1       6.27      0.00     17.00      1.000
C9H7C2H3         2   557.422     7.17      0.000     0     1.000
C9H8             2   586.0       6.09      0.00     16.00      1.000
C9H7             2   586.0       6.09      0.00     16.00      1.000
C9H7O            2   630.400     6.180     0.000     0.000     1.000
C9H7OH           2   625.000     6.150     0.000     0.000     1.000
C9H6O            2   625.000     6.150     0.000     0.000     1.000
C9H6OH           2   625.000     6.150     0.000     0.000     1.000
A1               2   464.8       5.29      0.00     10.32      0.000
A1-              2   464.8       5.29      0.00     10.32      0.000
A1C2H            2   535.6       5.72      0.77     12.00      1.000
A1C2H3           2   546.2       6.00      0.13     15.00      1.00
A1C2H5           2   485         5.425     0.4       0.0       1.0 
A1C4H5           2   523.600     5.960     0.000     0.000     1.000
A1CCH2           2   546.2       6.00      0.13     15.00      1.000
A1CH2            2   495.3       5.68      0.43     12.30      1.000
A1CH2CCH         2   484.4       6.500     0.000     0         1.000
A1CH2CH2         2   546.2       6.00      0.13     15.00      1.000
A1CH2O           2   495.3       5.68      0.43     12.30      1.000
A1CH2OH          2   622.400     5.530     0.000     0.000     1.000
A1CH2OO          2   572         5.82      1.7       0.0       1.0
A1CH2OOH         2   572         5.82      1.7       0.0       1.0
A1CH3            2   495.3       5.68      0.43     12.30      1.000
A1CHCH           2   450.000     5.646     0.000     0.000     1.000
A1CHCH3          2   546.2       6.00      0.13     15.00      1.000
A1CHO            2   622.400     5.530     0.000     0.000     1.000
A1CHOH           2   622.400     5.530     0.000     0.000     1.000
A1CO             2   593         5.5       2.8       0.0       1.0
A1O              2   450.000     5.500     0.000     0.000     1.000
A1OO             2   464.800     5.290     0.000    10.320     0.00
A1OH             2   450.000     5.500     0.000     0.000     1.000
A1OOH            2   464.800     5.290     0.000    10.320     0.000 
C6H4CH3          2   495.300     5.680     0.000     0.000     1.000   
C8H9O2           2   546.2       6.00      0.13     15.00      1.000
A3               2   772.0       6.96      0.00     38.80      1.000
A3-              2   772.0       6.96      0.00     38.80      1.000
A3R5             2   776.2       7.407     0.000     0.000     1.000
A3R5-            2   776.2       7.407     0.000     0.000     1.000
A4               2   834.9       7.24      0.00     45.00      1.000
A4-              2   834.9       7.24      0.00     45.00      1.000
A4R5             2   776.2       7.407     0.000     0.000     1.000
FLUORENE         2   712.6       6.890     0.000     0.000     1.000
BIPHENYL         2   676.5       6.310     0.000     0.000     1.000
BZFUR            2   630.400       6.180        0.00  16.50     1.0  
L-C6H5           2   412.300     5.349     0.000     0.000     1.000 
P-OC6H4CH3       2    621.10000      5.64000      0.00000      0.00000      1.00000
M-OC6H4CH3       2    621.10000      5.64000      0.00000      0.00000      1.00000
O-OC6H4OH        2    621.10000      5.64000      0.00000      0.00000      1.00000      
P-OC6H4OH        2    621.10000      5.64000      0.00000      0.00000      1.00000
O-HOC6H4OH       2   694.4715    4.901     2.599     11.90     1.000
P-HOC6H4OH       2   694.4715    4.901     2.599     11.90     1.000
O-O2C6H4CH3      2    543.49200      7.05000      0.00000      0.00000      0.00000
P-O2C6H4CH3      2    543.49200      7.05000      0.00000      0.00000      0.00000
M-O2C6H4CH3      2    543.49200      7.05000      0.00000      0.00000      0.00000
C6H4CH3CH3       2    523.600     5.960     0.000     0.000     1.000
CH3C6H4CHO       2    621.100     5.640     0.000     0.000     1.000
CHOCCH3C3H3CO1-5 2    543.49200      7.05000      0.00000      0.00000      0.00000
CHOCCH3C3H3CHO   2    543.49200      7.05000      0.00000      0.00000      0.00000
C6H4C2H3         2   546.200     6.000     0.000     0.000     1.000
C6H4C2H          2   535.6       5.72      0.77     12.00      1.000 
C6H4C2H5         2   546.2       6.00      0.13     15.00      1.000
C6H4C2H2         2   535.6       5.72      0.77     12.00      1.000
